# Supplementary material for: Identification of single nucleotide polymorphisms from the transcriptome of an organism with a whole genome duplication
Source: BMC Bioinformatics. 2013 Nov 16;14:325. doi: 10.1186/1471-2105-14-325 (PMC3840595; doi:10.1186/1471-2105-14-325)
Supplement: Additional file 1 — SNPs Found Between Five Rainbow Trout Lines in Rainbow Trout. SNPs found between five rainbow trout clonal lines in UniGene build #34 reference sequences. This file contains the sequence and genotype information for the SNPs found using the Megablast alignment program. This file can be opened with a text editor or with a spreadsheet program, information is separated by tabs. [file 1471-2105-14-325-S1.null]

Unigene reference	Region	Minor Allele Freq	SNP Sequence	Genotypes (Arlee, Clearwater, Skamania, Swanson, Whale Rock)
##Note on genotypes: 1 = first allele [at least 4 copies], 2 = second allele [at least 4 copies], 3 = heterozygous, 4 = first allele [ < 4 copies], 5 = second allele [ < 4 copies]
gnl|UG|Omy#S15238745	60-140	0.50	ACAAGGCATGATGTTGTGGAGCCTGCTGCT[C/g]GCTGTGCTATGTGGCACAGCAGTTGCCCTGTTTGACCCAATGCTGGAAC	1,2,5,0,1
gnl|UG|Omy#S15238745	100-180	0.25	TGTGGCACAGCAGTTGCCCTGTTTGACCCAATGCTGGAACAGCACTGGCAGATGTGGAAGAAGACACAT[A/g]ACAAG-AACT	2,1,4,0,1
gnl|UG|Omy#S15238745	380-460	0.25	TCTGCATTTGTAGGATCCTC[C/t]GGTGCCCCCATACCTGATACCtTTGACTGGAGAaAGAAGGGCTAcGTCACTaaAGTCAA	2,1,2,0,2
gnl|UG|Omy#S15238867	365-445	0.20	ACGCGTTTCCTCTGGTG[T/c]GTCAGTGCTGGAATGGAACTAAAGCCTGCACACCCTGTGGGTCACTAGaACCAGGATTGAAG	4,1,1,4,2
gnl|UG|Omy#S15238867	445-525	0.20	AACCCTGCCTTATAGACTGCATAAGACATCTTATAGAaTGTCTATGAAGCCAT[A/t]TGTAGTTCCTATGAGGCAGGTGTGTT	4,1,2,4,1
gnl|UG|Omy#S15238867	605-685	0.20	CATCTTTGTTCTCGTCCAATCCCTTACGCATCTCCTTCACTGCAGA[G/t]GAACTCTCTGTTCCAGTCATGATGTTGCCGAGC	2,2,2,1,2
gnl|UG|Omy#S15239450	347-427	0.20	GAAATGTGTTTGAAAAGTCT[T/c]GTCTCTCATAGTTTTTGTCTTCAGCAGATGCTATAGGGTATCTTTTTTGTGCATGTAGT	1,1,4,1,5
gnl|UG|Omy#S15239864	417-497	0.33	AAGCcTGTGCACCACGGCtGGCTGGGGGGAcATAGatGATAAcaGCACCCcACCAGACAA[G/a]cTGCAGGAGGTCAACGCCA	2,0,1,0,2
gnl|UG|Omy#S15240906	5-85	0.33	CCAGAGAGGCTCTGGCCAC[T/a]CTGAAGCCACAGGCAGGATTGGTGGTGGCTCAGGCAGTCGCTTCCCAGCCCCATGTCACG	0,4,0,5,4
gnl|UG|Omy#S15240915	165-245	0.25	CAACTGCtaAtACGCTAGCTCAGTTGTTTaATTgAGATTTTATTG[A/g]AA-AgTatCAAATATGTCCGGAAGAGAAGGTGGT	2,2,0,1,5
gnl|UG|Omy#S15240915	85-165	0.33	TTgAGATTTTATTG[A/g]AA-AgTatCAAATATGTCCGGAAGAGAAGGTGGTAAgAAGAAGCCtTTAAAAaGCTGCCAAGAAAG	2,2,0,1,0
gnl|UG|Omy#S15241943	14-94	0.33	ATGTGCTTA[T/c]ATCGTGTGCTCGTGCTGTCTGTTTTCCTGAGCATCACTCAAGCTGTGGATCGCAGCAACTTCAAAACATG	0,2,4,0,4
gnl|UG|Omy#S15242191	500-580	0.20	T[C/t]GAGGTGATCCTGATTGACACCTTCCACAAGGCTATCAGACGCAACCCCGACACCCAATGGATCACCAGGCCCGTGCAC	1,1,1,1,2
gnl|UG|Omy#S15242950	31-111	0.33	AACGCCTAAAATAT[C/t]TAATTTGCCAAGATGTTGTACCTAGAGGATTACCTCGAGATGATCGAGCAGCTACCCATGGATCT	0,5,0,5,4
gnl|UG|Omy#S15243236	390-470	0.50	GtCACTACACcATcGGCAAgGAGATCATtGA-CTccGTcCTGGA[C/t]AGGATCCGtAAACTGGCTGACCAGTGtACtGGtCTc	5,5,0,4,4
gnl|UG|Omy#S15243695	289-369	0.50	CTGAACATGTCATCCAGCTCCTGTCGGAGAACTACTCTGCCGTGGCACAGAC[T/a]GTCAACCTGCTGGCAGAGTGGCTCATC	5,4,0,0,0
gnl|UG|Omy#S15243918	442-522	0.33	TCCAGTGATAGTCACACTTTTAAAATGTAATGTTCTGATAACGCATACCCAAATAATGGTGTTGGCTCATCCTATA[C/t]TAA	0,5,0,5,4
gnl|UG|Omy#S15244107	538-618	0.25	TCCTCTACGGAATGGTGCATGTGTACTAATATAGTTGACCAGAATGATTTTGGTTTTAACCCTAATGTCAGAGAAAT[G/t]AA	4,5,5,5,0
gnl|UG|Omy#S15244107	498-578	0.25	CTtGTTGGAGGTCTTTTTACCTA[C/t]GTCCTGTTCTGGACtTTCCTCTACGGAATGGTGCATGTGTACTAATAaAaTTtACC	1,2,4,0,4
gnl|UG|Omy#S15246718	614-694	0.33	GTGGGTCCATCTACCAGAAgGTGAATGACCAGCTGGAGACAGCAGTTAACC[T/c]GGCCTGGACCGCTGGTAACAGCAACACT	2,0,5,0,4
gnl|UG|Omy#S15247676	281-361	0.50	tACcAGGATCTACCACTGTAACATCAACAGTCA-GGGtGTGATCTGTCTGGACATCCT[G/a]AAGGACAACTGGAGCCCCGCCC	5,4,0,0,0
gnl|UG|Omy#S15248229	154-234	0.20	CGGCTTTGTAACCTACTCAAGTGCGGAGGAGGCCGACGCAGCCATGGCCGCCAGGCCACATGTCGTCGATGG[T/c]ACCAACG	1,1,1,1,2
gnl|UG|Omy#S15248541	314-394	0.40	TATCACC[A/g]TGGAAACCTTCAAACCTGCCCTGTTGTGTCTAAGCAAGTTGGTCAAGTTGGAGCCTTGTCTGAGTGCTGACG	5,2,5,4,1
gnl|UG|Omy#S15248668	505-585	0.33	CAAAAGGGTTT[T/a]CTAATGaTCAATTAGCCTTTTAAAATTATAAACTTGGATTAGCTAACACAAcGTGCCATTGGAACACA	4,2,0,0,4
gnl|UG|Omy#S15248806	236-316	0.40	CGTGGTGTGGACAAGGACTTCCAGACTTCAG[T/c]GCGGAGGATGGGTACATCTTTGCTGTTCCAGTTGTCTGTCCATGAGCG	2,1,4,4,5
gnl|UG|Omy#S15248806	116-196	0.40	TGTTGACATTTATATAT[T/g]ACTTAATTTGgTGtAAATtANTGTTCGATTGCAAaTACGTAATGCTATCAATGGAAGTAGCATG	4,2,5,5,4
gnl|UG|Omy#S15249778	555-635	0.25	CCTGGTCTCATCTCTGCACATGGTTAAGATGAG[C/t]TACGACGTGGTGAAGCGCTGGGTGAACGAGGCACAGGAGGCAGCTT	1,1,4,0,5
gnl|UG|Omy#S15249932	422-502	0.50	ATTTcGTGGAGTCACTGAA[G/a]AAGATCAAgAgGAGTGTCGGACCACAaACGCTGGACCTGTATGTGCGCTGGAACAAGGAC	5,1,0,0,0
gnl|UG|Omy#S15249932	502-582	0.50	TATGGGGACACCACtGGTGtATGAGcCgAGAGGGGACACA---GT--C-TCTGTCCTAACCCTGAACCTcCATTGA[G/t]GCA	4,2,0,0,0
gnl|UG|Omy#S15250208	181-261	0.25	TCCTGGAGCACACcGTGATGTACCCCGTGGACTCTGTCAAGACCAGGATGCAA[A/c]GTTTGCAGCCAGACCCTAAGGCTCAG	0,4,4,5,1
gnl|UG|Omy#S15250647	181-261	0.25	C[A/g]CTTTAcCACCACCAAAgCACCCCCAGAcCATCACATTGccTaCACCATGCTTGACAGAtGgCtTcAAGCACTCCTCCA	0,5,5,4,5
gnl|UG|Omy#S15250647	61-141	0.50	GTCC---TGT--GAcGAAATTGGCTCC[A/c]ATTAAGcGCCGTCCACAGGGTATGGCATGGCaTTGcaAAAT-GAgGTGATAaC	5,4,4,0,5
gnl|UG|Omy#S15250732	543-623	0.25	TCTGCTGCCTGCCTCGCTACGAGGACGAGCTCACAGGCCT[C/t]GCCAAGACCAAATACATCTATACATCAGCTTAGAGGAAC	4,5,0,4,4
gnl|UG|Omy#S15251125	112-192	0.33	GAAAGACAGCGGCCAAGGTGTTGGGTTGTGTGGAGAAGGTCTCCTCCTTCGCCTC[G/a]TCCATTGACCCCCTCTTCGGCATC	5,1,0,0,5
gnl|UG|Omy#S15251125	392-472	0.50	CTTtAG[C/t]TCCATGGTGgCGtTGGTGAGGAAGGACCCAGAGGGAGCGCGGCGCCACATGGCCAAaTTCGAGtGGGtCTAtG	4,5,4,0,5
gnl|UG|Omy#S15252135	545-625	0.40	TGGACGC[C/t]TGTCTGCCATCAAGGGTCTGACCATGGGAGGATT-GGAGGTTGTGTCCATCACAGACAACACCCCCGTACCA	1,1,5,4,5
gnl|UG|Omy#S15252135	705-785	0.50	GTCTTGTAACATGCTTAATGTTGTTGTATGAAGACTATTTTTTTACTGG[T/c]ATTTAAGCATTTTGGAAAaTACTTGTACTTG	5,1,0,0,0
gnl|UG|Omy#S15252145	229-309	0.50	GACATCGG[T/c]GGCCTAGTAGGACAACGACTGAACGAAGTGACTCTGCCTGAGATCTCCATAATCTCCCCTGGACTAGAACC	0,5,0,0,4
gnl|UG|Omy#S15252596	435-515	0.20	CAcGACCTCATGGAGCTaTTCAGAATCGGGGGcAAgTCaCCCGACACCAACTACCTgTTCATGGGGGA[C/t]TAtGTAGACaG	2,1,1,1,1
gnl|UG|Omy#S15252617	151-231	0.50	TACCGACGACATCAAGAACTC[G/a]GGCTGGGCATATCTGGAAGTGACCACTAGCGGACGCTATAATGATAGTATCCAGGCGT	0,0,1,0,5
gnl|UG|Omy#S15253262	386-466	0.25	TCAAAGACCTAATGAA[A/g]GAAAAAGTGGGTGAGGTAACGTACGTGGAACACTTAATGGACGGAGAAGGCAAATCGAGGGGT	0,5,4,5,5
gnl|UG|Omy#S15253869	307-387	0.33	TCAACAAGCACTGGTGTTTACtAcAAAaAAAGGaAATCGATTT-GTcGTCGACCCAT[C/c]TCAgGCgCTG-GtCCAGAGTC-Tg	4,0,5,0,1
gnl|UG|Omy#S15254156	207-287	0.25	CAAGGTGAAGATGGCAGCGAAGCT[A/c]AGGGCAGACTACAGTGCCGTTCTACACATGCCCGTTCTGAAAGAGGGCAAAGACA	4,2,0,5,5
gnl|UG|Omy#S15255184	83-163	0.25	CGATGCCCAGCAGAGCCTACAGTCCTTCTGGCCCCGCGTCATGGAAGA[G/a]ATCAGGAACCTCACGGTGGATTTCCGCGTGC	0,1,1,2,4
gnl|UG|Omy#S15255184	363-443	0.50	TTCGACCAGTTTGACTTCCTCATCGACAT[T/c]GTGCCCCGGGATGAGCTCAAGCCCCCTAAACGACAGGAGGAGGTGCGTCA	5,2,0,4,4
gnl|UG|Omy#S15255801	476-556	0.33	ACCTACAAGGAGGGTTTCCCCGGCAGCATGAAGGCAGACAACCCTCTGGATCTTCCCAGCGAGATCCAATTCTC[C/g]TTCAC	0,4,4,0,2
gnl|UG|Omy#S15255944	361-441	0.33	CCACTGCCCcTCcACaCCC-ATCATCCTcGTGGGcACTAAGCTGGATCTGAGGGA[C/t]GAGAAGGAaACCATtGAGAAGCTgA	2,1,0,0,4
gnl|UG|Omy#S15255944	401-481	0.33	CTGGATCTGAGGGACGAGAAGGAaACCATtGAGAAGCTgAAgGAGAAGAAgCTaGCgCCCAT[C/t]ACCTACCCACAAGGCtT	2,0,4,0,5
gnl|UG|Omy#S15256381	562-642	0.25	GAAAGACTGTCTCACCTCAACAAGTGCCTCAATAACTTTAAACT[G/a]GGAAACTTCTGCTACAAGAAACACCCTCTGAAGCT	5,4,4,0,4
gnl|UG|Omy#S15256641	94-174	0.25	TTATCATCTGAAACAGGCAGATAT[C/a]ATTTCAAAATGACTGAAAAGGCAGGTTCTCCACTAGCAAGAACTGTTCTTCAGCA	0,2,4,4,4
gnl|UG|Omy#S15256641	174-254	0.25	GTGTCTCTATGCAAGGCTTCAAGTCAAACCTGCAGATGATCAGTCTGAGGCTGAATGGGTG[C/g]AGATTGACAGAGGGATGG	0,1,5,5,2
gnl|UG|Omy#S15256678	558-638	0.33	CAGAGTCCTCCGAC[G/a]GACAGTCCACAGAAAACCAGAACAACTTGATCAGCCGCTTGGCCACCCGTAGAAGACTAGACATT	0,5,5,0,4
gnl|UG|Omy#S15258525	494-574	0.33	ACGGCAGCCTCACTGGGGCCAACCTCTTCAGAGAGGAGTGGAGCGGACTGCTGGAGGAACTGGTCC[A/g]GCAGGGGTTGATT	0,4,5,0,5
gnl|UG|Omy#S15258617	47-127	0.33	TCCAATATTGTCTGCCACTCTGAAGAGAAGACCCCACCTTGTCTTGTGTTGGATTGTGGCCTCTCTCTTCATCA[C/t]CTTAT	4,4,0,0,5
gnl|UG|Omy#S15258624	637-717	0.50	TG[G/a]AGGGGTTGAAGGAACTCTTGAAAAGGGCACAATCAGAAATCACCTACAGCTCCCTCTGTCTGCCGGAGAACATTGTT	0,0,0,4,5
gnl|UG|Omy#S15259163	162-242	0.50	GGCACGGTGGGAGCCATcGTGACTTGTCCTCTGGAGGTGCTGAAGACCAGGcTGCAGTCgTCgGGCcTC[A/g]CGCTCCGGCC	5,4,0,4,5
gnl|UG|Omy#S15259163	242-322	0.50	CgTGTTCCAGGTCCAACTGGGCACgCTCAATGGTAC[T/c]GGGGTCATCAGACCAGGCTCgGGCACCgTTACgCCACCTGGCC	4,5,0,5,4
gnl|UG|Omy#S15259653	495-575	0.40	TACAAGGCCA[A/g]GCCGGCCATCGCAAAGCGAGAGGAATCACACAACAGAACCAGGGATATCAACTCGCTGCATGACCTAAT	5,2,2,4,4
gnl|UG|Omy#S15259811	261-341	0.50	tGACCTGAAGATcGCtGTgAAGAAgGACaGAGAaACCaTGGGcCACAGATATGTGGAAGTgTTtAAATCcAACAA[T/c]GTGG	5,4,2,0,4
gnl|UG|Omy#S15259981	546-626	0.25	TTGCACCTGCCTTACTTCAAACTCTGCTGTAGCACTTGCTATGCTCTCCTTCCACAA[T/g]ACTCTGCAGAACTTCTGCAAGA	1,2,5,0,2
gnl|UG|Omy#S15259981	666-746	0.33	TACTATATTTACC[A/g]GTACTGTAGACCCTAGCTGACCC-GTTTCcATGATTGAACACCGTGAAATTCTTAACCCAAATGATC	2,1,0,0,4
gnl|UG|Omy#S15260449	464-544	0.25	CTGAGCAGCTCTCTGGGGGCTCTGCCTCACTGGCCTG[C/t]CTGCTGACTGACTACTCCCCTCAGGGGGCGCTGGTGAGCTGG	1,2,5,0,2
gnl|UG|Omy#S15260599	498-578	0.20	CCTC[C/t]GATATGGGCGCTGGGATCTGTCTgCTCATCATCATCCAGCTGTTTGTGGCaGGTCTaATCGTGCTGCTGCTGGAT	4,5,5,5,2
gnl|UG|Omy#S15260599	618-698	0.20	CTTTGTTCATCGCCACCAACATCTGTGAGACCATCGTCTGGAAGGCCTTTAGCCCCACCAC[C/t]GTCAACACTGGCAGAGGC	1,2,5,5,2
gnl|UG|Omy#S15260725	567-647	0.25	ACTCTGTCATTACTGTAATCACAGGTAGTGG[A/g]GACTTCTACTGCAGTGGCAATGACcTGACAAACTTCACCaAAATCCC-	0,4,4,4,5
gnl|UG|Omy#S15260817	149-229	0.25	GACAGGGATCACTATGGCAACAAGAGACTAGACTTGGCTGGACCGCTGTTGGCTTT[C/t]CTGTTCCGTGGAATGTTCAAGAA	5,2,0,5,1
gnl|UG|Omy#S15260817	349-429	0.33	[G/a]GGGAACTGGGGTGACGtCAAGAAGGCCCATCAgGCCAGAGCTGGAGTGTCCCAgGTGCTGAACCGCTTGACCTTCGCCT	5,2,0,0,1
gnl|UG|Omy#S15260898	454-534	0.20	GTTCCTGTGGGACACTGGCTCCTCAGTGGGTGAGATC[T/c]CGGGCCACTCCAAAATCATCAACAGCGTGGACATCAAGCAGA	5,1,4,4,4
gnl|UG|Omy#S15261497	139-219	0.25	CAACTACGGAGGACCACAATCTAGCTATGGTCCCATGAAGGGGAACAACTTTGGTGG[C/t]AGAAACTCTGGTGGTGGCCCCT	5,5,5,1,0
gnl|UG|Omy#S15261497	19-99	0.50	AAGTCCTGGGTATGGTAACCAGGGAGGAGGCTTTGGAGGAGGATATGATAACTACAA[T/c]GACAGAGGCAACTTTAGAGGGA	5,4,0,1,5
gnl|UG|Omy#S15261654	632-712	0.33	CTGGATCAACAGCCAGATTACCAGTGACCAACCTGGCTTCATCACCTTCTCATCCAG[T/c]GGGACTGACTCTGACCTCAGTG	4,4,5,0,0
gnl|UG|Omy#S15261654	392-472	0.50	TGTGCCAGTAGTGGGAAACAGGCAGTGTATCTGTAATTATGGAGCTGGCTCCATCACT[A/g]ACAACATGATCTGTGCTGGTC	5,4,4,0,5
gnl|UG|Omy#S15262280	80-160	0.20	A[A/g]AGCTTGGTATCAATTTAAGAGTAACGTTGTTTACATATGGTTGCTCGCATAGATAATGTTTTATAGGCGACATTTTAC	5,1,5,2,2
gnl|UG|Omy#S15262367	241-321	0.33	AgGgCCGGGAA-GGCcTCTGGATCATCCAcATTGGGCACAATCACCCCGCTCGGCTTGTCAGTGcG[A/t]CCTCCACGGGTCGG	0,1,2,4,0
gnl|UG|Omy#S15262644	478-558	0.40	ACAAGTCTATGATTGTCAGCCAGATACAGTTTTGACCAAAT[C/t]GAGAATAGTAACAATAATTTTTAACCATCTATTTCTTT	1,2,4,2,1
gnl|UG|Omy#S15263142	167-247	0.40	GCCTTCCCACCTGAGAACCTT[T/c]TGAAGCTGCGCTACGGTAACCTGGGCATCGGGCACACACGCTACTCCACCACGGGCAT	2,1,5,4,2
gnl|UG|Omy#S15263142	327-407	0.25	TCAATGCAGC[T/c]GCACTGCgTAAGAAGGTGATGCGTCACGGCGTGGGCCTGTCCACCAGCTCAGACAGTGAGCTCaTCACC	2,4,4,0,4
gnl|UG|Omy#S15263142	407-487	0.33	CAGCTGCTGGC[T/g]CTGACTCCACCCATGGAGGAGCTGGATGCCCCTGACTGGGTTGCCAGGATAaAGAACCTGATGCATGA	2,5,0,0,4
gnl|UG|Omy#S15263648	144-224	0.25	TCTGCtGGcTGTCaAAGACCcTgAATC[G/a]ACCCGAgCCTCCCGtTTcACTGTCACCGTGCTCAACGGaTCAGAtGGCAAAA	2,4,2,0,2
gnl|UG|Omy#S15263648	24-104	0.25	GGCAACaGCAaAtG-TACAA[T/c]GGCCAATGGCCTTACCTGTTAGaCtCCAGCATTG-CCtCAGtGGAGACcCtCCgATCCCTG	2,5,2,0,1
gnl|UG|Omy#S15264020	390-470	0.20	AAACtGCCCAGAgACtGA-gGGgGAtGGgCTtGTgC-GGCTgCGtGGCCTtCCCTT[C/t]GGCTGtAGCAAGGAGGAGATtGTCC	1,2,1,1,1
gnl|UG|Omy#S15264397	5-85	0.50	ATGTCACTAAACGGGACACGTTCACGAGGCTGGA[G/a]AACTGGCTGAACGAACTGGAGACGTACTGCACACGGAACGACCTC	4,5,5,0,4
gnl|UG|Omy#S15265592	95-175	0.33	TATGAGCGGCGTTGCCGACA[G/a]GAGAAATCCCGTGCTGGATTGTTGCGGAGGGCTGAATAACGTGGATTACAGTAAGGTGG	4,4,0,0,5
gnl|UG|Omy#S15265592	135-215	0.33	TGTTGCGGAGGGCTGAATAACGTGGATTACAGTAAGGTGGACATGTCAGTAATGGAGGATGTTCTGAAGCATATAGA[T/c]GT	5,5,0,0,4
gnl|UG|Omy#S15265699	378-458	0.33	AGTTGGCCACcAAGTTTGG[C/a]AGtTCAGAcGTGTGCCCGCGCTGtGCCAAGGCTGTGTAcTCTGCCGAGAAGGTGCTCGGA	4,0,5,0,5
gnl|UG|Omy#S15265699	538-618	0.33	AGATGGAGAAATCTACTGTAAAGCATGTTATGCCAAGAATTTTGGTCCAAAGGGCTTTGGGTTCGG[C/g]CAGGGGGCAGGAG	4,5,0,0,4
gnl|UG|Omy#S15266348	420-500	0.20	CAGCAACCACAAGGAACTCAAGAC[C/a]GACAACTCACCTAACCAAGTgAGAGTCCAGGCAGCACTGCAGGCGGTGAATGCTG	1,1,2,1,1
gnl|UG|Omy#S15266564	381-461	0.25	GAGCC[C/t]GCGGTCCTCCAGTGGATCCGGGAGAACATTCCAGAGTGGAAGAACAGTTGCATTGTGTCCCCTGACGCTGGAGG	4,4,4,0,5
gnl|UG|Omy#S15266731	277-357	0.25	ATAAGAAGTA[C/t]GCTGGTCTTTTGGAgAAGAAATGGACCTCTGTCATCAGATTACAGAAGAAGGTGATGGAGCTGGAGTCt	4,4,4,5,0
gnl|UG|Omy#S15267002	223-303	0.50	GAAGATCATGGTTCCTGGAGTGTTCTGCAAAGAGTCAGGATACTGTCTCCTCATCGCTGC[T/c]ATGCTGGTGGCCAGAACCT	0,4,0,0,5
gnl|UG|Omy#S15267867	130-210	0.25	GCATTCCCAGAGAACAGTGCCCACAGTCCCAGCGTTGTGGGTGACACAAGCCCAGCAGCGATG[T/g]GCGTCCAGTCTGCCCA	2,5,5,0,4
gnl|UG|Omy#S15268086	539-619	0.33	CTGGAGCCCCGCCCTCACCATCTCCAA[G/a]GTGCTGCTGTCCATCTGCTCcCTGCTCACtGACTGcAACCCtGCtGACCCTC	4,5,0,4,0
gnl|UG|Omy#S15268313	31-111	0.20	AAGTACGCAGCAGAAAAGGAGAAGTGTATTGGAACT[A/c]TATTCGGAGATTTTTCTAATATATTGACAACCAAAACGTTTAA	4,2,1,4,4
gnl|UG|Omy#S15268609	316-396	0.50	AtGTCCAA-CtGgC[C/a]TCA-A-CCaCAGACcACtTGTAACCATGCCAGCCCAGGACCTCCACATC----TTC---ACCTGCa	1,5,4,0,2
gnl|UG|Omy#S15268711	114-194	0.25	GCTACCGTTACTAGTTAAAAAGGAGAAGTCTCACTCGTTG[C/t]ACGGGTAGCATTCCATTGGAAAAGCGGACAATGAGAAAG	5,2,4,0,5
gnl|UG|Omy#S15268711	194-274	0.25	ATAGCGCTGCT[A/t]CTGATTGTGGGACTTGGCGTTGTCCACTTTGCCACTGTCATCCGATGTGAAGCTGATGATGTAGCGGA	2,2,4,0,5
gnl|UG|Omy#S15268937	40-120	0.33	TTTCTTTG[G/a]TCCTGGGGTCCTTCCTCAACCACAAGAAGAACAAGTTCCAATGTGGTTTTGGCATCACCATCGGTTAGACT	0,4,4,5,0
gnl|UG|Omy#S15269202	74-154	0.50	AATATTCAATTACATTACTGTGAAACACTTTTCCATAG[T/c]GTATATTAATGCCATAGTcTATCGTAACTTTTAGTTTGATT	4,5,0,0,0
gnl|UG|Omy#S15270111	34-114	0.33	TTTCAACAGACACCtCATCTTCAGAAACTGGGAAACAAAAATGGGTTGCTTCGAGTGCTG[C/t]ATCAAGTGTCTGGGCGGGG	5,2,0,0,4
gnl|UG|Omy#S15270334	397-477	0.20	ATCGGTGCGGCAGTTGCCGGTGCCACGGCCATCGCTGAGATCCAGTTTGC[T/c]GACTACATTTACCCTGCCTTCGACCAGAT	1,4,5,4,4
gnl|UG|Omy#S15270617	154-234	0.20	ATCTAAGCGTGGACTTTGAGAAGAGAAcTTTGAGAGGAACTGAAACGCTACAGCTGAAATGCATCCAAGATT[C/t]TCAAAGC	2,4,5,2,5
gnl|UG|Omy#S15270914	169-249	0.20	CCTCGGGATCTGGATGTTCATGCATTGGAGGGCGACCTCTTCTTCTCTCCACGG[G/c]CGTTCTCAGAGTGGGAGGACAGGTT	5,1,4,1,4
gnl|UG|Omy#S15271635	158-238	0.20	CCCAG[T/c]TGACAGAGAACAGCTGCTAATGGAGCTGAAGGCTACTGGCTGGGTAGAGGTGGAGGAGCGGGATGCCATCTACA	4,2,2,2,2
gnl|UG|Omy#S15271705	36-116	0.33	GTTCAAGTAATA[C/a]ATTTTTGTACATTACGCTAAATTATTAGCCTCTTTATCTTAGCACCCAAAATACTGAATATGGAAAT	0,1,4,5,0
gnl|UG|Omy#S15271718	286-366	0.50	TCAcACAaCgCAAT-GCCAC[A/g]GATGTcTCcAGTTTTGAgGgAGaATGCAaTTGTCaTGCTGACTGCAGGaATGTCCACCA	4,0,0,0,2
gnl|UG|Omy#S15273273	90-170	0.25	ATTTCATTACTCAGAGTGGTGGACTCAGCAAG[C/t]GAAGATGGACACTGCTGTGATGAACCTACACAGCTTGTTTGGCAATC	0,1,5,5,2
gnl|UG|Omy#S15273777	197-277	0.40	TCGG[A/c]GACCCCACCTGAGCGTGGTCCTTGTAGGAGATCATGCAGCCAGTCACTCTTACGTCCTGAATAAGACCCGAGCTG	2,1,2,4,1
gnl|UG|Omy#S15274754	99-179	0.33	GGACTGCTA[C/t]TAGCTAGAGAACTAGCACTAGCTGACCTTCATACGATGTTTCCAGCTAGCAGATATTCAATTCAAGCCCA	0,1,4,0,2
gnl|UG|Omy#S15275051	163-243	0.25	GGTCAGTGTCCCACCACTACAGATCAGCAGCTATTCTTGAGGACTATAAAGC[C/t]GAGAAGGAGGACGGAGAAGaTAAAGAC	4,4,5,4,0
gnl|UG|Omy#S15275791	320-400	0.50	GCTcAAGGCCAAGGCCAAGCGGCGT[G/a]TGCGCAAATCGTCATCCCGCAGCGAGTCGCTCTCtGAGTCGCTGTCGGGTGAgc	1,0,5,0,0
gnl|UG|Omy#S15275791	640-720	0.25	AACTGGAGAAGACCGTCAACCCCATCGTACAGGAGTACTTTGAGCA[T/c]GGGGACACAAAAGAAGTCCAAATGCTGCTGAGG	4,0,4,5,1
gnl|UG|Omy#S15275822	509-589	0.20	AAAGaGTTAC[A/t]AAAGTATCTCTAAAAGCCTTGATGTTCATCAGTCCA-AGgTAAGA-CAAaTtgtCTATAaATGGAGAAAGTTCA	5,4,4,4,4
gnl|UG|Omy#S15276049	285-365	0.33	CAGTGATAGTCACACTTTTAAAATGTAATGTTCTGATAACGCATACCCAAATAATGGTGTTGGCTCATCCTATA[C/t]TAATT	0,4,0,4,5
gnl|UG|Omy#S15276334	192-272	0.25	TACTGGGGAACTGCCACCACAGGAAAACC[T/c]CATGTTGCCTACTTCGTCCCCATGTCCAAGATTGCGGACTTCCTCAAGGC	2,1,0,4,4
gnl|UG|Omy#S15276673	501-581	0.25	TTACCTA[C/t]GTCCTGTTCTGGACTTTCCTCTACGGAATGGTGCATGTGTACTAATAAAATTTACCAGAATGTTGAGCAAGT	2,1,5,0,5
gnl|UG|Omy#S15276826	332-412	0.50	GACGAGGCTGCGCTCGAGGCGGAGGTGAACGGCAACTGGACGCCACAGGAGAAGGCGCTCCA[T/c]GAGGCACGGCTCAAGGC	1,0,5,0,0
gnl|UG|Omy#S15276826	412-492	0.50	CAAGGCCAAGCGGCGT[G/a]TGCGCAAATCGTCATCCCGCAGCGAGTCGCTCTCTGAGTCGCTGTCGGGTGAGCTGGCCGACG	2,0,4,0,0
gnl|UG|Omy#S15276996	195-275	0.25	TCCTCGCCCGGCCAGTCTCGGTC[T/a]CAGTCTTCAACAGACCTGAAGCCAGAAGTGAGCAGCAGACCCTGTTGCcTGTCAGT	0,1,2,1,1
gnl|UG|Omy#S15277024	528-608	0.33	GGACCCCAAGACCTTCATCGGCCGCGCCCCCCAACAGGTGGCGAGGTTTCTCTCTGAGGAGGTACG[C/t]CCTCTGCTGGAAC	5,4,5,0,0
gnl|UG|Omy#S15277024	488-568	0.20	CCTACTTCGCCCCTATCCTGGGCCATCT[A/t]GACAACATCCTGGACCCCAAGACCTTCATCGGCCGCGCCCCCCAACAGGTG	5,4,4,4,4
gnl|UG|Omy#S15277110	286-366	0.20	ACGATAAACTGGAGAACAGGGGTAACGC[T/c]CAGCGCTTCACTGGCACACAAATCAACGAGGCCGCCTGTGACCTGGCCAGG	1,1,2,1,4
gnl|UG|Omy#S15277391	241-321	0.33	GTTTAACAGTCTgATGGCCTTGAGATAGAAGC-------T-GTCTCTCGGTCCCaGCTTTGATaCACCTaTACTGACCTc	0,5,5,0,1
gnl|UG|Omy#S15277966	7-87	0.25	GTT[G/a]CCTAGTGAAGAATTTGAAATCCAGTAAAATAAGTAATCAAAATAAGAAATAGTTTAAGATTGAATACGTTTCGCCC	4,4,5,4,0
gnl|UG|Omy#S15278283	653-733	0.25	ACAGTGAC[C/a]ATCACCGAGAGAGAGGATGGACTGGATGGAGAGACGATCTTCATGTATGTGTTCCTGTCTGGTCTGGGCCT	2,2,2,0,1
gnl|UG|Omy#S15278297	351-431	0.50	TGGCACCATCCTGCTGATAGTGACGGGTTGCCTGGTGGTCCTGTGTACCGTCCTGCTGGTCTCCACCGTG[A/g]TGCTGTTAT	0,4,0,0,5
gnl|UG|Omy#S15278423	54-134	0.25	GAAGGATGGAAATATACAAGACATAGTGAACCAAGG[C/t]AGTCTGCATGAGTTCCTGGCTTGTCTACATGGACAGTTTGGTC	1,2,5,2,0
gnl|UG|Omy#S15278423	54-134	0.50	GAAGGATGGAAATcTgCAAGACATAGTGAACCgAGGCAGTCTGCATGAGTTCCT[G/a]GCTaGTCTACATGGACAGTTTGGTC	0,1,0,0,5
gnl|UG|Omy#S15278467	321-401	0.50	GCTATCTGATTGGCTACCTGTCCCATCGGAAGAAAGAGTTGGCTCCTCCCAGCTGCTCTAGGTCCACCTTTGAAGA[T/a]TCC	2,1,2,0,1
gnl|UG|Omy#S15278467	561-641	0.25	TGGCCAAGAAGGTGCTGGGAAGATTCAAAGACTATGGCATGTATACGTGGAC[C/a]GACGAGCACTATGTCAAGCTTGTGGAT	1,5,2,0,2
gnl|UG|Omy#S15278640	239-319	0.25	GcTTCTTGGTAGAaGAGGG[A/g]TTCTACAACTTTCATAACTGGTTTGATGACCGGGCATGGTACCCTCTGGGGAGaATCATC	0,2,2,1,2
gnl|UG|Omy#S15278640	359-439	0.20	CCCTGTACCACGTCCTGAACTTCTTCCACATCACCATCGACATCCGTAACGTCTG[T/c]GTTTTCCTGGCTCCCCTTTTCTCC	1,2,2,2,2
gnl|UG|Omy#S15278640	439-519	0.25	TCCTTCACTGCaAT[T/c]GTCACCTACCACTTcACCAAGGAGCTCAAGGATGcAGGTGCTGGGCTCTTGGCTGCtGCCATGAT	0,5,1,5,5
gnl|UG|Omy#S15279480	113-193	0.25	GTTGGCATCTTGTTATTCTGTTATTGAACGTGTATTTTATATTTTACAGAAGCAAATCAAAG[C/t]GTAGACTATGCAGACAT	0,1,2,1,4
gnl|UG|Omy#S15279480	513-593	0.33	ACTTCTTGTTACTCATTGTCATGCCAAACATTATATAGCTTAACACTGATATCAGTGGAGTTTGCAAGA[G/a]CACAAACCGA	0,1,2,2,0
gnl|UG|Omy#S15279768	95-175	0.50	TGTCTGATGGAGAGGGTTACGTGGTGCGT[G/a]TGAGAGGTCTACCATGGTCCTGCTCTGTGGATGAAATACAGAGGTTCTTC	4,2,5,4,0
gnl|UG|Omy#S15280046	44-124	0.20	ACGCCTCTATTGATATTCTACATTCTATTGT[G/a]AGGAGAAATATCCAGGACAGTGATGAAGAATCCGTTCGGGTTAAAGAA	1,2,1,1,1
gnl|UG|Omy#S15280438	269-349	0.25	AGCGGTGGACCAGCTGCTGA[A/g]CAACAATGCTACTCAGGGTGAGATCCTGGGCGTCCTGGAGAAGGCCTGTCACCTGATCC	2,1,1,0,4
gnl|UG|Omy#S15280438	509-589	0.50	GcT-CAcGTCcAAC[C/g]AGATCCC-CCaGCTCACGTCCAATGAGATcCCcCgGGtAGACCTaGCCCAGAGGGTCGCCCCCTTCC	0,5,1,0,0
gnl|UG|Omy#S15280983	464-544	0.33	gGGCAAGAGCATCACTGTTATAGCCAGACTTGGCAAGCCACCcTGTGATGGATCCC[G/a]TGAaCAGGAGCCTAGCTGTGGAC	4,0,4,0,2
gnl|UG|Omy#S15280983	584-664	0.40	TGTAGCTGAtGCCTAcCT[G/t]GGGCTGTTCaAGGTcAACCCTGTCACAGGTGAGGTGACCAACCTGGTGTCGGCTGGGCAGA	4,4,4,5,2
gnl|UG|Omy#S15280983	64-144	0.40	AGAGTcATAGTagaAGAAGTCT[C/a]ATTTCAtTATGAATGAGCCAGAGGGACTGCGGTTCAGGAGaCTGAACAGACCACAGATcA	1,5,2,4,5
gnl|UG|Omy#S15281050	63-143	0.20	CATTGTGGCACTGAAAGTGCTCTTCAAGTCTCAGATGGAGAAGGAAGGCGTGGAGCA[C/t]CAGCTCCGAAGAGAGATTGAGA	5,4,5,5,5
gnl|UG|Omy#S15281050	543-623	0.40	GCTCTGCTACGAGTGCCTTGTTGGAAACCCCCC[G/a]TTTGAAACTGCCAGCCACTCCGACACGTACAAACGCATCACAAAGG	5,4,4,4,5
gnl|UG|Omy#S15281448	311-391	0.25	CTGTTCTCTCTGCGGGAGCTGGTCCAATGG[C/t]TGGGCTTTGCCACTTTTGAGCTCTTCCTCCAACTGGGGGCTCTGCTGGT	2,4,0,4,4
gnl|UG|Omy#S15281448	351-431	0.25	CCACTTTTGAGCTCTTCCTCCAACTGGGGGCTCTGCTGGTTTTCAGCGTGCTGGTAGCGCTACGGGC[C/t]GACTTCTTTGAC	1,5,0,5,5
gnl|UG|Omy#S15281448	471-551	0.25	CCGCTGATGGCCTCAGCACCTACTTCACAGCCATCGTGTCCATCCGGCT[A/g]TACCAGGAGAATGAGAAAAGGCTGGCAGTG	0,5,5,5,1
gnl|UG|Omy#S15281656	368-448	0.25	CCCAAAAGGCTTTGGAATGTAAGTGGCAAAGTTTGTATTCTTGTTGTGACAGTAACTTATTT[T/c]GTGAGTAATTGGATGAA	1,4,4,0,2
gnl|UG|Omy#S15281722	49-129	0.33	ACTTCTCTAAAAATTGTAAATGTAAATTTCACTATCATCAATCCGATTTGTTACATTGTTTCCGGTGCGTAT[C/a]ATTTTCG	5,2,0,0,1
gnl|UG|Omy#S15281963	313-393	0.33	GGAGGATAATCAGCAGCCTcGAACAGAAaGAaGAGAACAAAGGAGGCGAAGACAAACTaAAGATGAT[C/t]aGGGAATACAGG	4,2,0,0,4
gnl|UG|Omy#S15282536	607-687	0.50	AG-AgTGAG[A/c]GGCAGAAGGTGGCTGGNGATCTCTATAAGGCCCAGCAGTCTCTGGATCTGATCCAGGAGGAGgTCTGCAAA	0,5,0,0,4
gnl|UG|Omy#S15282571	159-239	0.20	GGGcGGcATTGTcATGACCAACGATGGCAA[C/t]GCcATCCTccGAGAGATCCAaGTgCAGCACCCGGCaGCCAAGTCCATGA	1,2,2,2,5
gnl|UG|Omy#S15282796	381-461	0.33	GTGCAGGATGTAAGTTAGCCATGTTAACGAATGGAAAAGCAAGTCAGTGAGTTTTGAAGTTCTTTA[A/c]AATATTGTCATGG	4,1,0,0,5
gnl|UG|Omy#S15282967	365-445	0.25	GACCAGCTACGcCAGGAGGCCGAGCAGCTCAAgAACCAGATCAGAGATGC[C/g]AGGAAAGCGTGTGCGGATGCTACCcTGTC	4,1,0,4,2
gnl|UG|Omy#S15284208	81-161	0.25	CGGCGAAACGCAAAGCTGATTTATCAGTGCCTGC[G/t]GAGGAAAGTGATCAGCTCCTCATCAGACCACTTGGAGCTGGGCAG	4,2,0,5,5
gnl|UG|Omy#S15284951	151-231	0.33	GCTGGCCTTCTC[C/t]GTCCTCTAcGAGTCAGAcGAGTATTTAAACTTCATCGCTCCGGACAAGCATGAGTACTGTGTGTGGA	2,0,4,0,5
gnl|UG|Omy#S15284992	155-235	0.33	TGCAGACAAGATCTGCCACAGCTGTTTCCGCAGACAGGACAAGCTGCAGCGCTGTGGCCAGTGTAAGTT[C/t]GCCCAGTACT	5,1,0,5,0
gnl|UG|Omy#S15285000	601-681	0.25	ACGAaG-TGG-TGGTGGCTGCAGCCTGTGGACGCAACcACACCCTGGCATTGACaGAGGGTGGCACCgCCTACTC[G/t]TTTGG	2,2,1,5,0
gnl|UG|Omy#S15285248	96-176	0.40	GAACCAAAGACAAACcGAATGGAtATTTTGCAGACTCTGtGGTcAGTGAGAGGAGGCAGAAAGATaGGGA[G/a]GAGCGTCTC	4,5,5,5,4
gnl|UG|Omy#S15285248	96-176	0.25	GAACCAAAGACAAACAGAATGGACATTTTGCAGACTCTG[C/t]GGTGAGTGAGAGGAGGCAGAAAGATCGGGAGGAGCGTCTC	0,4,5,5,5
gnl|UG|Omy#S15286355	245-325	0.50	GGCTGATCCACC[A/g]CCTAGCAACATCCTGCATGTCAGCCCTATAGTCACCATAACACCTGCTGAGAGAGACACCGACCCAG	5,5,0,4,4
gnl|UG|Omy#S15286695	238-318	0.50	CAGAGTCACTGTAAAA[T/g]AAGGTTGACCTGTCCCTGGCTGTCTGAAAATGGGATTGAGTTCATTTGCAAGCTCAGACGACC	0,2,0,0,4
gnl|UG|Omy#S15286725	318-398	0.50	CCATCGAGCTGTGCCGCAAACAAACCTTTCGTGACTCGGAATGTGATGGCACGAGAATGATGCAGG[C/t]GGAAATCGGCATG	0,2,0,0,4
gnl|UG|Omy#S15286891	234-314	0.25	ACCCG[C/a]TGTACCCCACAAA-CTGAATTG-AG-CACAGTAATTTTGTGTTCAA-AAGCAA-ACCCAGGTCC-TGAAAGTTA	2,1,0,5,5
gnl|UG|Omy#S15286891	314-394	0.50	AA-GGACTGTTTCTA-TATGCC-AACACT-GACTTCCTTTCA[T/c]AGCC-TCAG-GCTTATTGTTTACCTAC-CGGTGGACT	5,1,0,4,5
gnl|UG|Omy#S15287295	79-159	0.25	CTGTACCAGGATGATCATGTA[C/t]GCTGACGGAGACAGTCTTCAGTACATCGACAAGATGGCTGCCGAGAGCTACCTCAGTG	4,2,4,1,0
gnl|UG|Omy#S15287381	214-294	0.25	GTGGACATCcGtAAgGACCTGTAcGCCAACACgGTgCTGTCcGGaGG[C/a]ACCACcATGTaCCCcGGCATCGCTGAcAGgAT	0,2,2,1,2
gnl|UG|Omy#S15287662	213-293	0.20	CAGCTGAACCAGGACAAGAT[G/t]AACTTCTCtAACCTCAGAAACATCCAGGGCCTCCACGCTCCCCTcAAACTaCAGATGGA	2,1,1,1,1
gnl|UG|Omy#S15287919	72-152	0.40	GTGCGGTACCCAAGCGTCGGCCTCCAGCCTCCACCGCGACTGCTTCAaCATCAAAGGC[A/t]AAGGCACCACGGCTGAGTGGAC	2,1,2,4,4
gnl|UG|Omy#S15287919	672-752	0.25	ACATGCATTATGTTCATGCCAGTTATAACCTCAGTATATTCTATAACAACATGCTAACTCAG[G/t]CAAAGACTATTGACCAA	0,5,1,4,1
gnl|UG|Omy#S15287996	355-435	0.50	GAAAAGGCCATGGACATTATA[T/c]GTCCTGATCCAAAGGGCAGAATAGAATATATGCTCTCAGGCTAGATTCCTTTGTTCAT	4,0,0,5,0
gnl|UG|Omy#S15288244	80-160	0.25	TCGCGGTGGCGACCTGTTTTATGAGTGAAACGATATTGATTTCGGCCCAGTCGGATTACCTGTACCTGGATGACCA[A/g]TCA	2,2,0,4,2
gnl|UG|Omy#S15288248	625-705	0.25	GTTTGACCGGGCGGTGAGTGAGAAGGAGGTGCTGAGGGCTCGCATGGAGGAGGAACAGCGCAGGGAGCANGA[G/a]GAGCGTG	4,5,4,0,4
gnl|UG|Omy#S15288248	265-345	0.33	GAGGCTGGAGGAGCTgAGGCAcGAgGAGG[T/c]GCCAAcGTTCAAGGCCCAGCCaCTGCCaGACTTCCATGcGGTGGTCCTGC	0,0,1,5,4
gnl|UG|Omy#S15288248	465-545	0.20	caGAGGCAGCCACCTTCAAAGCTCGACCAAAcAcaG-CAaTtCACAAAGAGCCGTTCATgCCCAAGAAAG[A/t]GAACCGCTCa	5,4,1,4,4
gnl|UG|Omy#S15288248	705-785	0.20	AGAAGGAGGACATGGCCAGGCTACGCCTGGaACAGGTCCACAAAGC[C/t]CAACCTGTCAGACGTTACAAACAGCTGGAGCTG	5,5,2,5,1
gnl|UG|Omy#S15288248	65-145	0.50	TCCCCTGCATGGGCCCTGAAGAgGA-aGT--GCATgGACAGAAAaGTGGAGGAGGTgAAACCCCCaGCCCCG[C/a]TCAAGGC	0,5,4,0,0
gnl|UG|Omy#S15288282	379-459	0.33	AACACCATCCCCCAGGAGGAGAAGATGAAGTC[T/g]TGCCCAAAGATACAGATCATAGATATAGCCATGATCCTGGCCGAGGC	1,1,0,0,5
gnl|UG|Omy#S15288723	311-391	0.25	TTGCATGGAGTGTTGCCCATTTCCCAGAAGAACTCAGTGATGCACATTCTTTGGCCAACACTGTATA[G/c]AGATCTGTATGG	4,4,0,4,5
gnl|UG|Omy#S15288738	275-355	0.50	AAAgTACTGGAA[A/c]CATGGTGAAGAAgGTGAAtGCCACCCCAGAGCCCCaGCCTGAAGGTTGTCtTatTGG-AGAAGAACtg	0,1,0,0,2
gnl|UG|Omy#S15288738	395-475	0.50	ATGaAGGgAAGGAGCACCCCGTgGCCCAGCCaGG[C/t]gTGATCTGGCGGGTCGGGGGTGGCCTGTTCaGcGCCAGTAAAAC-	4,5,0,5,1
gnl|UG|Omy#S15288776	507-587	0.20	ACTCCT[C/t]GCaTGCATTGCCTCCAAGCCgGGCCAGTGCGGCAGGGTGGATGGCTACaTtTTGGAGGGCAAGGAGCTGGAGT	1,1,1,1,2
gnl|UG|Omy#S15288776	507-587	0.20	ACTCCTCGCCTGCATTGCCTCCAAGCCCGGCCAGTGCGG[C/a]AGGGTGGATGGCTACGTGTTGGAGGGCAAGGAGCTGGAGT	2,1,1,4,1
gnl|UG|Omy#S15289059	351-431	0.20	TACAAGGTGGAGACCAAGACAATCGCCGTGGACTTTGGCCT[G/a]TCGGACATCTACCCCaAGATCGAGGCTGGACTGGCTGG	2,1,4,4,4
gnl|UG|Omy#S15289092	252-332	0.20	TAGTTTTTG[A/g]TTTTCAAGGAGTCATTTTAAGGACACATCAACCATCAGACTGTCATCAAAGACATGTTATTCCATGAATC	1,1,2,1,4
gnl|UG|Omy#S15289100	66-146	0.20	AGACCATCCACCGGTATTCACTGTgGAAGAGATGATGCCTCACCTGCAAGA[C/t]CTCAGTGGAGCAGtTACTAAGAACCTCTTC	2,2,5,1,2
gnl|UG|Omy#S15289280	474-554	0.20	TCATAGAGGCCATCAATGAACTCCTCACAGAGCTGGATGGCACCACAGACAACATCGCCATGCA[A/g]GCCCTGGAGCACATC	5,1,4,4,4
gnl|UG|Omy#S15289280	274-354	0.20	AATGACGGCCGCCCAACCGTC[C/a]GAGACCACCGTGGGCAACATGGTACGGCGCGTGCTCAAGATCATCAGGGAGGAGTATG	2,2,5,4,2
gnl|UG|Omy#S15289280	674-754	0.20	GGTCATGAAATGGCTACAGG[T/g]CTCTCCAAAGTGGGCATTGAGACCACTGTAATAGCAGATGCTGCCATATTTGCAGTGAT	2,1,4,4,1
gnl|UG|Omy#S15289444	365-445	0.33	GCTTGCCGTACTTTAGTCAACGTGAAGTGCCATATCTAAATATTTGTACTGAATGTATTATTACACTAAGTATTATGAC[T/c]	5,5,4,0,0
gnl|UG|Omy#S15289527	49-129	0.33	GCTATTCAGAAGG[A/c]GGGATTTCGCACGATCGCGAGGCAATCTGCTACGTAGACCTCTCAACAATTCATCAAGCTAGATGG	5,0,0,4,5
gnl|UG|Omy#S15289538	284-364	0.33	GTGGTGACTGCGGACACAGTGACTCGTACCTGCGAGGA[A/g]ATGTGTGTCTCAGGTGTCAACGCCTACTGTTGCCAGGGTGA	2,4,0,0,4
gnl|UG|Omy#S15289666	787-867	0.25	TGGAGTAACTACAATtTTGTgGATCCaTCC-TCAGTTTTCTCCtATCAC-AGCCATTAAA[C/g]TCTGTaACTGTTTTAAAGT	4,4,5,4,0
gnl|UG|Omy#S15289668	724-804	0.20	TATAATG[A/c]AGTAGCAGGATGGTAAGGTGTAGTCTACAAGTCTTAAAATATGCTCACTCACAAAGGCTGATGTCCTTGCTT	5,2,5,5,1
gnl|UG|Omy#S15289669	272-352	0.33	CCTATGCCCCAGTGATCTCAGCAGAGAGGGCTTACCATGAGCA[A/g]CTCTCTGTGTCTGAGATCACCAATGCTTGCTTTGAG	5,2,0,1,0
gnl|UG|Omy#S15289669	32-112	0.25	CCCACACCACCCTGGAACATTCAGACTGTGCTTTCATGGTAGACAATGAGGCAATCTATGACATCTG[C/t]CGTAGGAACCTT	5,2,5,4,0
gnl|UG|Omy#S15289724	57-137	0.33	TGAGCACCCCCGAGCATTCTTCATGCAGATTCAGACCAGATCTGCAGATGAACCGATGACAACgTT[C/t]TACAAATGCTGCA	2,1,0,0,5
gnl|UG|Omy#S15289797	286-366	0.20	AGAGACCTGCTACTGGCCGTGGTAAAGTGTGCTC[G/a]GAGCGTCCCAGCCTACTTTGCAGAAACTCTGTACTATTCGATGTC	2,5,5,5,1
gnl|UG|Omy#S15289988	183-263	0.20	CCCAAGATCACGTTCAAGACGAAGAT[C/a]TACCACCCCAACATCGACGAGAAGGGACAGGTGTGTCTGCCTGTCATCAGCGC	1,1,4,1,5
gnl|UG|Omy#S15290050	410-490	0.25	AGGACTCCACAGTCACGCAGATCTTCAGAGCTGTTAGCGCCCTCAGTTCCCTAGGGCTT[C/t]CTCTGGCTTCACAGGAAGTC	2,2,4,0,5
gnl|UG|Omy#S15290050	210-290	0.20	ATACTACTCGATTGTTGGTCTAAGCAAGCTTGGAGCCTCA[A/g]TTGCTGATGAAAATGATGCCTGTCATTTCTTGAAGGCCC	1,1,1,1,2
gnl|UG|Omy#S15290081	385-465	0.25	AGCTGACTCTGAGTGTGACAaCTACCCaAGTGTGACATCTGACGAGTCATAC[A/g]AACTcTCgGTGGACTCTCCTGTTGCTG	5,4,0,4,4
gnl|UG|Omy#S15290247	490-570	0.40	GCCACCATCCGTGTGACCAACCTGTCTGAGGACACACGCGAGACGGATCTGCAGGAGCTCTTCAGGCCTTT[T/c]GGCTCCAT	2,2,4,1,1
gnl|UG|Omy#S15290567	31-111	0.20	ACGG[A/t]ATCTTCAAAGCCGAGCTGAACGAGTTtCTGACGCGCGAGCTTGCGGAGGATGGGTAcTCCGGTGTGGAGGTGCGT	2,2,2,1,5
gnl|UG|Omy#S15290625	351-431	0.25	GCAGTGACACCATTGTCCCCGACATCCAGAAGAGCAAGGAGTTCTTCTCCAAACAGTGACAA[C/t]ACAACGGAGCCCCAGGC	1,2,2,0,2
gnl|UG|Omy#S15290878	41-121	0.40	GGCTGTCAAGGAGGGTGTGTTGTGCGAGGAAAACATGCGTGCAGTCCGCTTCGACATCCACGA[C/t]GTGACCCTGCACACAG	1,1,2,2,1
gnl|UG|Omy#S15290878	161-241	0.20	CCGCAGAGTGCTGTATGCCTGCCAGCTCACCGCCCAGCCACGACT[C/g]ATGGAGCCGGTCTACCTAGTGGAGATCCAGTGCC	1,1,1,2,1
gnl|UG|Omy#S15290878	241-321	0.40	CAGAGCAGGTAGTGGGTGGGATCTACGG[C/t]GTGCTGAACAGGAAGCGAGGACATGTGTTCGAGGAGTCCCAGGTGATGGGC	2,2,1,4,2
gnl|UG|Omy#S15290878	321-401	0.40	ACcCCCATGTTCATCGTCAAGGCtTACCT[G/a]CCTGTCAACGAGTC-TTTcGGtTTCACaGCTGACCTGCGtTCCAACACtGG	2,1,1,1,2
gnl|UG|Omy#S15290918	570-650	0.25	GTACCAGAAGATC[C/t]AGGCGGTGGATGTCACCATCACCCACCTCAACCCAGGATCGAAGCACGAGACCTGGGGCGGGGCGC	4,2,4,4,0
gnl|UG|Omy#S15291040	114-194	0.40	CGtTGTCTCtTTTTATTCTTCAGTTGTGAACTGATCAATGCCCTCGTCTCCCTCACAATAATGGGTGCTAC[A/t]TCAAAGTCCT	1,2,2,5,4
gnl|UG|Omy#S15291041	323-403	0.50	C-GAGCGTAAgTACTCgGTCTGGATCGGcGGCTccAT[C/t]CTGGCcTCCCTcTCCACcTTCCAG-CAgATGTGGATCAgCAAG	5,4,0,0,0
gnl|UG|Omy#S15291359	314-394	0.20	AATCCACTGTGAGCTTGGATGGAGATAAACTTGCTCACGTTCAGAAGTGGGACGGCAAGGAGACCAAGTTTGTGAGAGAA	2,2,2,2,1
gnl|UG|Omy#S15291428	231-311	0.50	AGGTGATAGAGTCGCTGTAGAGCCAGGTGTCCCTCGCGAGATAGAT[G/c]AGTTCTTCAAATCAGGAAAATACAATCTTTCCC	4,5,0,0,0
gnl|UG|Omy#S15291596	386-466	0.25	CTTGTCGGCCTGCAGGGAGTCCTTGGACATTTCCATGAG[C/t]CTCATCGCCTCGTTCACATCCTCTTTCTCCACCACATCCA	4,2,0,1,1
gnl|UG|Omy#S15291967	515-595	0.33	GGAAACCAATCTGGTGTGACCACCA[T/c]TTgCCTCATGCAACGCAACACGTCTCCTTCAAATAAAGTTGATCAGGGTGTTGA	5,4,0,0,5
gnl|UG|Omy#S15292015	107-187	0.33	TGATCTGGGGACAGAATCCTTATAACAACACTAACCTATTTGCTGAAGCAGCCATTTCATGTCTATT[C/a]TTTTTCTTCCTC	5,4,0,4,0
gnl|UG|Omy#S15292125	288-368	0.33	ATACTGTAGTTTTATGTTCCTCAGCTGTTAATCCAGATCAGAACGGTTCAGATTGAC[G/a]TTTGCTAATTTCCCTTGAGCCT	5,5,0,0,1
gnl|UG|Omy#S15292146	238-318	0.25	AAACAGTGGAA[C/t]CCGGAACAAGGGAAGGGCTCAAAGAGGATGAAGGCTGAAGTTGCCGTCAAATCTATAAACACAGAAAA	2,1,4,0,4
gnl|UG|Omy#S15292146	278-358	0.25	TGAAGGCTGAAGTTGCCGTCAAATCTATAAACACAGAAAATGATGATCTACCTGATGG[T/c]GTTACCAAGGAGGCCTATGAA	2,2,1,0,2
gnl|UG|Omy#S15292146	78-158	0.25	TA[A/c]ACCTGGGAATAAAGCCTCTGCGAACATAAAGAGCTTTTTTGGTGGGTCCATTCAAGACATGGGACCTACAAGGAAAA	5,2,4,0,5
gnl|UG|Omy#S15292471	212-292	0.25	GAAGTCGGACAATGCTGGGCTCTCCAACACAGCGAATGTGCTTCGTGAACAAGTCGCCCAGCTCAAACAGA[A/g]AGTCCTGA	4,4,2,0,4
gnl|UG|Omy#S15292518	492-572	0.33	TCcGAGCATCGCCCCATGTAT[C/t]GTTCCAGAGCGAGCACCGCGAAGAAAGAACAAGGTTACATTATGTGACATTCGATCAC	1,5,5,0,0
gnl|UG|Omy#S15292518	492-572	0.40	TCGGAGtATtGCCCC----ATCaT[T/a]CCAGAGCGAcCACCaCGAtGAAtGAACAAGGTTACATTATGTGACATTttATCAC	4,5,2,4,1
gnl|UG|Omy#S15292602	400-480	0.33	AGGGTCATCATTATTGTT[A/g]GATTGTCTCTTCTCCCTTGTTGATAGTGTAGCAAGCTATCAACCTGGGGAGGATTGGGAAC	4,0,0,5,5
gnl|UG|Omy#S15292677	113-193	0.50	GATTTGGGAGGAAACTGCCAACCTCTGCTTTTAACTAGCTTCGTACAGAAAAT[G/t]TCAAAAACAAAGTGTTTGTCTGTCCC	5,2,1,4,0
gnl|UG|Omy#S15292828	327-407	0.50	CCA[A/t]CACCAGCCCTGCCCACAGGCTGTCCCATACTGACAAAGGGATGTGGTTTTTAACAGTACACCATATCCTATGTGTA	4,5,0,0,0
gnl|UG|Omy#S15293305	258-338	0.50	GCAGgAACAAA[T/g]GGGTTGTGGAcTgtGTAAACAcATAAGGTcGTTAgCCTATGGTTGAcCCaAccTGAAACTtAGCTCTGGG	4,0,0,0,2
gnl|UG|Omy#S15293508	255-335	0.20	GTGCAGACTCCCGTAcTACTA-CTGGGGCcTACA-TAGCCAACCGCgTGACAGaCAAGTtGACTCCTATTCATGA[C/t]AGaAT	1,2,2,2,2
gnl|UG|Omy#S15293565	145-225	0.50	GGTGGAATGTTAGCACAaACGGACTGTAT[T/c]TGAAGCTAGTTGGTGGATATATTGTAGTCTGTCTTGACATGACAGACTTG	2,2,4,0,4
gnl|UG|Omy#S15293820	68-148	0.33	A-TcTTcCAGGTG[G/a]cTGCGTTATTGATAGCGTTG-CtATATTAtGgCAATGCTCAAACGTCTacTGTCGCTGTgAACcCCAC	0,0,1,4,5
gnl|UG|Omy#S15294092	249-329	0.25	[T/c]AAgATCTTGTCCCAGCGGATTGACCGGGAGAAGaAgAtGTTTGTCATTGGcCAGAAGATCCAGACaCGCAAAGACcTACACG	0,5,1,5,5
gnl|UG|Omy#S15294335	550-630	0.33	ACACCGAACACAAAATGAATTAGAATTTGTCAAATTCAC[G/a]ACGTGAAAAATGAATGG-CGGGAAAAACCATTGTAACCAT	1,5,0,0,5
gnl|UG|Omy#S15294392	327-407	0.33	CAGAG[G/a]GGCTCAGAACTGTGCTGGCTGATTCTCTAGGGGTTAAGGGTGAGGTGAGGAAGGAGAGGAGGCTGTTCCTGGTT	0,0,5,5,4
gnl|UG|Omy#S15294409	146-226	0.33	TTTTGGCTACAGTTGCCTAGTTCGTTACTGTTGCGCGTGTTCACTGA[C/t]CCGACCATGGTGGAGGTATTTGTTGGGAAAAC	5,1,0,4,0
gnl|UG|Omy#S15294413	449-529	0.25	CTGCCTCTCTACCAACATCCGCTGCCAGCACCCCTCCACCA[G/c]AGGTCCGGgTGCCTCCGGTTAaGGAGCCGAATGCGAGC	4,0,4,4,5
gnl|UG|Omy#S15295214	612-692	0.50	ATGCGTTATTCTAACTACATGCTTTGAATTTAATCCCGG[G/c]CTAAACTCGGCAGTAGGTCTGTTTCCCCAAAACAATGTTA	4,5,0,0,0
gnl|UG|Omy#S15295214	212-292	0.50	TTCCAAAGACAATGGCTGGGATTCTATCTG[T/a]AGAATGCTATCTGTGCTTTTTAAAGGAAATGGCTGGGATTCTATCCATA	0,0,1,0,5
gnl|UG|Omy#S15295443	193-273	0.50	aATGcCCCCACACTAACCACAGAGGAGTTCCAGAcCCTGGTCTCCACACAGCTACCCACCcTTGA[T/c]AAGACAGCAGGAGATG	4,0,5,5,4
gnl|UG|Omy#S15295446	60-140	0.33	GTAATATATGGACCTATGGACTGACACC-GAAGAT-GTCTTTAT-ACA-CCAGATGACC[A/g]TaAAGaAAACAACCTAAGGA	5,1,0,0,5
gnl|UG|Omy#S15295571	873-953	0.20	TAACCATCAGCATTAGAAAGTGGGAATATAAATCTCTTCCTGGCCACTGAGGACCACACCACTTC[G/c]TGTTCATCTTCTGT	1,1,4,4,2
gnl|UG|Omy#S15295957	124-204	0.25	TGAGCTCTGCATCTTCAACGTGTTCCAGACCAAAGTC[A/t]CCTGCGGCGCTGAcGAGCAATGTTTCAAAGGTGTCGGAAAAG	2,4,4,4,0
gnl|UG|Omy#S15295957	524-604	0.33	GTATAgAAGTCCTGCATT-ATCTTATATAATTTAGGCCAaGGAGGAAACATTTAGtGtATCATACCATCTAAACT[A/t]CAAT	2,4,0,0,4
gnl|UG|Omy#S15296005	294-374	0.33	TGTGGCTgCCACCATCAAAAAATATTGGTACC[T/c]TGGCCCcTTGAAGAcAAAAGCAGCTCATTGGTTtAGTACaTTACGGG	4,5,4,0,0
gnl|UG|Omy#S15296034	242-322	0.33	ACTTCCTGCTGGCCGGAATGGATTCCCAAAGCAAACAGCCGCCCAGCTGATCCTCAAGGCcATCTCCAA[C/t]CATTTTGTCT	5,0,5,0,1
gnl|UG|Omy#S15296034	322-402	0.50	CCGCAACGACCTCTTCCCTGAAAAACATTTACTTTGTACTGTTTGACAGCGAGAGCAT[C/t]GGAATATACCTTCAGGAAATG	5,2,1,4,0
gnl|UG|Omy#S15296066	641-721	0.33	ATAGCAAGTAAAGATGCCTGGAC[A/g]AGTTTTAGGTCTGCTTCTCACCGTTTTCTTCCTGTAACATTTCGCACTACTCTCTG	0,1,4,0,5
gnl|UG|Omy#S15296152	670-750	0.20	GTCCCCATc[G/a]CTtCTCACCACGtCCCTTcgAGAtGCCCcT-CCCCTaATGCTGGaCT-GGGATCcATGGCAACCGtgAtgGCCA	2,1,1,1,1
gnl|UG|Omy#S15296284	275-355	0.33	GACTAACTGGAGAC[T/g]GGTGCATAAGGACTCTGCAGCCATGGCAGAGTTAGAGACAGAGTGCATCACGCTAGGACTTGACA	0,1,0,4,5
gnl|UG|Omy#S15296287	333-413	0.20	AACCTACTGACTGGGTTCGAC[C/a]GCTGGCAGTGTAGAACCATGACCTCTGTGGTCAGCCCACACCTCGTCCCTGTGAGATG	2,1,1,1,1
gnl|UG|Omy#S15296287	213-293	0.33	ATTTCACTGGGAAAGCCAAGTGGGAcGCCTGGGAGAAGGAGAAAGGAAA[G/t]AACCAAGAGGAAGCCAGGAAGGAGTACATT	2,1,0,2,0
gnl|UG|Omy#S15296287	493-573	0.40	TGCTTGGTTTAGCGGAGTAGCTTGCGGGGTGATTTTA[G/t]TTGGCACTTTTTAGACTATTCAAATGGTACAAAACAAGAACT	2,1,4,5,2
gnl|UG|Omy#S15296287	573-653	0.40	CAAGCCCACCTCATGTATTTTACATATGTGTTGG[G/a]CCCAGGTATGTTTGCGACTGCATTGCATGCGAACGCTGTATGCC-	1,2,2,2,1
gnl|UG|Omy#S15296550	289-369	0.50	AGAACCAGGGCCAGTTTATCTTCCAGCAGCAAGACGGGCCCATGGAGGGCTTCCAGCTCTAACCAACCCTGACCTTT[G/c]AC	4,0,5,5,4
gnl|UG|Omy#S15296569	37-117	0.33	ATGGTGACGATAACACAA[A/g]CTATCAATTTCTAACATAGTCAATAGTCATAACTTGCAGCTATGCTTTCTCTATTCAAATC	0,2,1,1,0
gnl|UG|Omy#S15296569	637-717	0.50	TATCCTCaAGGAAGTGGcCAAGAAACTGCCCTTCCCTGCCAAGGTAgTGTC[C/t]AGAGAGAGCCTGGCAGCCATGCAGCaGGA	0,4,0,2,0
gnl|UG|Omy#S15296654	220-300	0.25	GTCCAGCTGATCTTTGCTCTCAACTACCTCAACTTCTTCACCAAGGCCACACCCCT[T/c]TCCAAGACAGTCATCCTCAGCAT	1,2,1,0,4
gnl|UG|Omy#S15296782	332-412	0.25	GATGTGGACATTAATTTATGACACCATCTATGCCCATCAGGACAAAGATGACGACATCAGGGTAGGA[G/a]TCAAGTCTACAG	4,2,0,5,5
gnl|UG|Omy#S15296782	492-572	0.50	GTCAA[C/t]GCAGAACAGACTCTGCCTTACTATGCAACACTGTCAACTGTGGCTATTCACCTCACACATCAGATCTACACATT	4,2,0,5,4
gnl|UG|Omy#S15296827	289-369	0.50	CGACCAGCTGAAGGCGGGGAAGGGTGT[A/g]ATTGGCCTGCAGATGGGCTCTAACAAAGGGGCCAGCCAAACTGGCATGTCGT	2,4,0,4,5
gnl|UG|Omy#S15296827	409-489	0.25	CTGACcCTTGTCCTTTCCCCTCCCTTNTCCaCCACACC[C/t]TGCACTGCCCTCTCAAtCCCCCTTCGCCCTCTCACTGCAGC	5,2,4,0,5
gnl|UG|Omy#S15296827	449-529	0.50	GCACTGCCCTCTCAAtCCCCCTTCGCCCTCTCACTGCAGCTAC[G/a]ACAGGCCCcAtAGATgaaGTCTTAATGCCtCAAaTCAA	0,4,5,0,0
gnl|UG|Omy#S15296827	609-689	0.25	AATCTACACTACAAATGCCATATGTGAAAGGTGAGGCTTAAGGTGAAAGGGACAACATGCATATACAG[C/a]TGTCAATCACT	4,1,2,4,0
gnl|UG|Omy#S15296827	89-169	0.50	CCTAAcTGcTGcCGAGAGcTTCgGTGTcATCAAGACcGACATGTTCCAGACCGTgGACCTNTGGGAAGG[G/t]AAGGATTTAGCTG	1,0,5,5,1
gnl|UG|Omy#S15296834	136-216	0.33	AATTTACAGA[T/a]CATACGTAATGCAATTGCGTCCATTTGAGTGATATTTGTGTGTGATTTTTCAGGAAGTAATTCTGTCAG	1,2,0,0,4
gnl|UG|Omy#S15296871	514-594	0.50	GCCAACTGACCTCCC[T/c]CCTTACCTCTCCTACCGTCCGCGCATTAATGTGTAATAACCAGTTATAACcTGACGTAGGTATT	0,5,0,0,4
gnl|UG|Omy#S15297024	469-549	0.33	TGGTGGCCCCTtTAGCAGCCAACTtCCCAGCGGGCCCGACTGCCCCTCCCACATC[C/t]AGCGCCTCGTTCAACTGGGTGCCC	2,4,0,0,2
gnl|UG|Omy#S15297132	133-213	0.25	CCA[G/t]CGCTCAGACACTTGCAGAAAGATATTCTAATGTGCAGTACAGAGCGCCTCGGCCTCGTCAGCAAAAGATGAATGAC	1,4,4,0,5
gnl|UG|Omy#S15297132	293-373	0.25	TGACAACGAAGAGCTGGGCGTCCCAAAATGCCATG[T/a]AGGTGCTCTTTACAGCATGGTCAAGCCCAAGAGCAGGTGTCTTC	2,5,4,0,5
gnl|UG|Omy#S15297391	616-696	0.50	CATCTTCTCCACCCGGATCCTGCACGTCCACCCAGAGGCTaACCaGGGCCAGGCCACAC[G/a]CaTCAGCGAGCTGTCTGTCT	0,2,0,0,4
gnl|UG|Omy#S15297392	690-770	0.50	TGCTCAGGGCTGGCCGGAGGAACcAgANCTT[T/c]GCCAGCACTCACCTCAaCCANAaCTCCAGCCGCAGCCACAGCATCTTCTCC	0,2,0,0,4
gnl|UG|Omy#S15297482	327-407	0.40	AGCTGTACGACGACTGGCACAGTCACCGGCACAAGTGCAGTGCAGTGGTCTGC[G/a]GTGTGATGAGGACCCAGTGCACATCG	2,4,4,5,5
gnl|UG|Omy#S15297489	92-172	0.20	TGGCTCTGTGTTCAAAGCCCACGTGAAGCACAGAAAAGGTGCTGCTAAACTCCGACACATTGACTTTGC[A/t]GAACGTCATG	1,1,1,1,2
gnl|UG|Omy#S15297489	612-692	0.40	TACCA[C/t]AAGTACAAGGCCAAGAGGAACTCcTGGCCACGTGTCCGTGGTGTGGCCATGAAtCCTGTTGAaCATCCCTTCGG	2,1,1,2,2
gnl|UG|Omy#S15297549	415-495	0.50	CCACCAGAGCCTGTTCTCCTGGACAGTGGCAGTATTCTCCCAGAC[C/a]GGATCCTCCTCATGGACACCTTCTTCCAGCTGGT	5,4,0,5,4
gnl|UG|Omy#S15297727	182-262	0.33	TCGAGCTGTGGTTGCCACAACCTGAAGAGAGAAGCAGTTGTGGATATCGAGAAGGAAAGCTCCA[A/t]AATAACAGAAAACCC	0,2,4,4,0
gnl|UG|Omy#S15297836	182-262	0.50	aCCATGTCaCTTGTGcTGTAAATACTAATGAAGAATGtGTATAAAAGCCCCTcTGcTT[T/c]TTTGCtGtGtGAtATAGTCCC	4,5,2,0,1
gnl|UG|Omy#S15298051	637-717	0.33	CTTGACGTTCAGACTATCAGAgCCTGGCCAAGAACTGCC[T/c]cCACCTGAAGCgGAGATGCCCAAGcAGGA-CAaGGACAAGT	5,5,0,0,1
gnl|UG|Omy#S15298201	65-145	0.25	TTCAATTTTAACACAGTCTCGTCAAATTT[A/g]ACTCGCCAGGTGCTGTCCAGACAGCTATGTGTGAGTGCTGTTCTCCACAG	1,2,2,0,2
gnl|UG|Omy#S15298308	99-179	0.33	T[C/a]ATTGAGAAACTAGCGGAGTCTCGTCCTATCCGACGTGCGGCACAGATCACAGCTTTTGCGATCATCAAAGCACAAATC	0,2,1,5,0
gnl|UG|Omy#S15298420	388-468	0.50	ACTATCTAGGGAATA[C/g]GGTGCTATTTAAGACACCGCCCTGGTGTGAGCTGACACTGGTTCAGAGACACAGACCTAGGATC	5,0,0,4,0
gnl|UG|Omy#S15298420	508-588	0.33	AGGGGATCTTTACCTTACTAGTCCCACTGCTGTTACGCTGCTAGCTGGACCTGCTAGTCCTTTATCTGTCCCTCT[G/a]TCcc	5,1,0,5,0
gnl|UG|Omy#S15298531	61-141	0.50	TTATCTGTGTTGTTCCTTTAAACATAGCTTTCGATTA[T/a]TGCTGGTTTTATTTGCATTCTGTATCTGTTTGTCTGCGCGAG	5,1,0,0,0
gnl|UG|Omy#S15298536	31-111	0.33	AGTTGGCTGCCTAGTAGGTACTG[G/a]ATATCTTCATTTTGGTTGAGCTAAAATCATTGTTCATCATTGCACTTTTTCGTCAA	1,2,5,0,0
gnl|UG|Omy#S15298541	105-185	0.50	TTC[T/c]CTATATAGTGCACTGTtTGACCACAGTCCTATGGGACCTATTCTCTATATAGTGCACTGTTTGACCACAGTCCTAT	0,5,0,4,0
gnl|UG|Omy#S15298541	145-225	0.50	CCTATTC[T/c]CTATATAGTGCACTGTTTGACCACAGTCCTATGGGACCTATTCTCTATATAGTGCACTGTtTGACCACAGTC	0,4,0,5,0
gnl|UG|Omy#S15299063	440-520	0.33	ACaCTGTTCAAcTTTGAaGACATGCAGGAGATCACATCCCACTT[T/c]GCTGTGGTCCAcGTGGACGCCCCAGGACAGCAGGA	0,0,5,5,4
gnl|UG|Omy#S15299207	58-138	0.33	CTTAGAGAGCGTGGATCTATGGTGCTCGAAGTACATGAACGTACTTACCCAGGACCTGCACATT[A/c]CACTGGTTTATGAAA	0,4,0,5,4
gnl|UG|Omy#S15299252	653-733	0.50	GTCGAAGGAACCTGCAAGTAAGCATTTTGTTGGACA[G/a]TGTATACCATGTGTATCTTGTACATATGACTAACTTGTGCTGT	0,4,5,0,0
gnl|UG|Omy#S15299302	61-141	0.20	CACGGGGGTTGCAGGTCTGGTCAGCA[A/g]CACAGCAAGGATCAGTTCTGTTAACATCATGGCAGATGGCAGGATCTACGTGG	2,1,2,5,5
gnl|UG|Omy#S15299341	367-447	0.50	ATCTTCTAAGTcCTAcaTCTAGAATGACCATcTTCTAaGTTCTAcaTCTAGAATGAC[C/t]ATcTTCTAaGtTaTAGtTCTAG	5,5,4,0,4
gnl|UG|Omy#S15299351	127-207	0.40	-GGGcAATGCaTGCTGGGAACTGTACTGCcTGGAACATGGGATCCAGCCtGA[T/c]GGaCAGATGCCCAGTGAtAAgACaATCG	4,2,1,5,4
gnl|UG|Omy#S15299351	527-607	0.33	aCtTcCT-TGtTgATGGA-AcGcCTGTCTGTGGAtTAcGGCAAGAA[G/a]TCCAAACTaGA-aTT-CtCAgTcTACCCtGCtCCC-CA	5,4,4,0,0
gnl|UG|Omy#S15299351	647-727	0.25	ACCACCCACACCACCCTGGAACAtTCAGACTGTGCtTTCATGGTaGACaAtGAGGCaATCTAtGAcATCTG[C/t]CGTaGGAA	4,1,4,5,0
gnl|UG|Omy#S15299608	643-723	0.50	ATCCTAAATATTCGGAATTTGTCTTACAATTAGAACAATTAGTAGATTGTTC[G/a]ATTTTATTATTGAACAACATTTGAGGC	2,2,0,4,4
gnl|UG|Omy#S15299673	404-484	0.25	TGGGAAGTACAACCCAGCAGACTACATCTGCTACCTGGTGTTAACCACCAACATGGGGCGCACTCTGTCAGCCGGC[A/c]TGC	5,5,4,5,0
gnl|UG|Omy#S15299753	672-752	0.50	GACAACCACAC[G/a]CGTATTTTCGTTTTTGATTTGTAAAATATcGTCATTGTTTTAAAACCCTTTCAAGAATACGTTATGAG	0,0,4,0,2
gnl|UG|Omy#S15300048	522-602	0.33	TGATGAGC[C/a]CAGCCAtTCCGaATCCCCACGCAGAGGGTTtCAGAAGTAttTaTCCCGCTTTGATGAcGCCATGAAGCTCA	0,2,4,4,0
gnl|UG|Omy#S15300095	472-552	0.33	GCCCTGCAgAc[G/a]GACGGCAAGGCAGAGGTCATCaCCATGGAtGACGGGAAGGGGGTCAAGTTCTTCTGAAGtAG-CATTGC	4,2,4,0,0
gnl|UG|Omy#S15300224	158-238	0.20	TATACCAGGTCTCAACCCTACaGAAGAGAAGGATGGAAATaTaCAAGACATAGTGAACCaAGG[C/t]AGTCTGCATGAGTTCC	2,1,1,1,4
gnl|UG|Omy#S15300224	198-278	0.50	CTGCAAGACATAGTGAACCGAGGCAGTCTGCATGAGTTCCT[G/a]GCTAGTCTACATGGACAGTTTGGTCCCGTGGCATCCTT	0,1,0,0,5
gnl|UG|Omy#S15300228	712-792	0.25	GTGGCCGAAGGTTCTCAGAGGGCACG[T/c]CAGCTGACAGAGAGATCCAGAGGACCCTGATGGAGCTGCTGAACCAAATGGAC	5,1,0,5,5
gnl|UG|Omy#S15300228	712-792	0.20	GTGGCCGAAGGTTCTCAGAGGGCACGTCAGCTGACAGAGAGATCCAGAGGACtCT[G/a]ATGGAGCTGCTGAACCAAATGGAC	1,2,5,2,5
gnl|UG|Omy#S15300392	212-292	0.20	GAACC[C/t]ACTTTGCTTGAGAGTCTCCTGCGCTATGGACTCTTTCTGGGAGCTATTTTCCAACTCATCTGCATCTTGGCTGT	1,1,5,4,1
gnl|UG|Omy#S15300399	231-311	0.33	AGCTCCAAGTCTGACAGGAAGAGGACCACCTCTGAAGGCAGCCGGTCAGGGAAGAGGTCCTCTCG[C/t]GGCGACAGGGATCG	0,5,0,4,4
gnl|UG|Omy#S15300494	326-406	0.33	CTATCAAATATtCaCcTTTTCTGCTTCAGTATCTCTGACTGGGCCAGCCCAA--C--GTC------C-CTCTG[T/c]AGTTTt	4,0,0,4,5
gnl|UG|Omy#S15300494	406-486	0.33	AGCAAGGGGCTtTACTGTCTGGA[G/a]AAtACAGATT-CCCAGCATGCTTTAGCTCCCCACCCTTAgCCCCATGAAGGTTGGG	5,0,0,5,4
gnl|UG|Omy#S15300508	63-143	0.25	GGAAGAGCCCAAAGAAGCACCCAAACCCAAGGCCCC[A/g]GAGCCTGAGCCaGTCAAGATCCCGGAGTTTAACCCcaCAGAAG	1,1,4,5,0
gnl|UG|Omy#S15300648	597-677	0.25	CTGGCCACGGCCCTCAG[C/t]GAGAATGGAAACCTGGCTGCGGAGGTTGCCGACCTGAAGGCCCAGTTAGCCAAGGCTGAAGA	0,5,1,1,4
gnl|UG|Omy#S15300677	481-561	0.33	GCTAAAGTTGTCCAG[G/a]ATGAGATTCAAACTCaCAACCTTTGGGTTGCTAGAtGTTTGCGTTATATTGcccacccatctac	0,4,4,0,5
gnl|UG|Omy#S15300765	325-405	0.25	GTCACCCGACAAGATCCGGATTCCCCCTGAACCACC[A/t]GGGCGCTGCTCCAGTCACCTACAGGAGAAGATCCAGAAGCTGT	4,1,4,0,5
gnl|UG|Omy#S15301011	444-524	0.25	[C/t]TaATCCTcA-GGCCAGAGGAGcTGGGtTTCCTGCGCTTCCTCAAACAaGCCAAGGTTCCTTTGAGTGAGTTTGAATTCTC	5,5,2,0,4
gnl|UG|Omy#S15301284	562-642	0.50	AACTGGTCCCTCTaTCAGaCCCAcAGTGTCTCTGCT-CCCCCGTCCTCTGAGCAGCTCTt[C/t]GGGGGCTCGGCCACACTGG	4,4,5,0,5
gnl|UG|Omy#S15301363	46-126	0.25	TgGTACCCAGAGGTaAGACACCAcTGCCCCAACACCCCC-ATCATCCTGGTGGGCACCAAGCTGGATCTGAGAGA[T/c]GACAA	4,2,0,5,5
gnl|UG|Omy#S15301363	46-126	0.20	TgGTACCCAGAGGTGAGACACCA[T/c]TGCCCCAACA-CCCCAATCATCCTGGTGGGCACCAAGCTGGATCTGAGAGATGACAA	5,2,4,5,5
gnl|UG|Omy#S15301413	238-318	0.25	GTTGAGG[C/t]TTAAAAcGAtCA-CACACACAAcGGACCTACAGtTGG------GAT-AC-ACGATTtGAaCaCTGCgACTGGt	4,2,4,1,0
gnl|UG|Omy#S15301466	670-750	0.40	CAA[C/t]GCTGAAGTCATGCCAGCTCAGTGGGAGTTCCAGGTTGGGCCATGTGAAGGTATCAACATGGGTGACCACCTCTGGG	5,4,4,4,5
gnl|UG|Omy#S15301607	48-128	0.50	TTTAATCcACGAGATa[T/g]AAGCATTCaTTGCaAATTGACtTtTTCAATTGCATTGCTTCAggCACATtTAgC-TGtGCaACT	2,1,0,0,0
gnl|UG|Omy#S15301777	698-778	0.40	CAAGTTCATGCAGGATCCCATGGAGGTGTTTGTgGAcGATGAGA-CCAaGCTGACGCT[G/a]CACGGcCTGCAGCAGTACTA-C	1,2,2,5,4
gnl|UG|Omy#S15301777	698-778	0.20	CAA[G/a]TTCATGCAGGATCCCATGGAGGTGTTTGTAGATGATGA-AACCAaGCTGACGCTGCACGGTCTGCAGCAGTACTA-C	1,1,1,2,1
gnl|UG|Omy#S15301777	778-858	0.20	TGCAaGCTGAAGGACAGCGAGAAGAACC-GCAaGCTCTTTGACC-TGCTtGATGTGCTaG-AGTtCAaCCA[G/a]GTGGTGATCTTTG	2,2,2,1,2
gnl|UG|Omy#S15301829	255-335	0.33	TTTAAGGGCAGCAGGAAGGACGAGGTGCTGGGCATCACCCCCAACCGCCTGATCCGTATCGACCTGGGGGTGGGAGA[C/a]GT	4,0,5,0,4
gnl|UG|Omy#S15301880	553-633	0.33	GTCCTGTTCTAAATCTACACAGACTATTAGATAAAGCATGCCCTTTTAGATGTGGAAgTGTTCAT[G/c]TGCTGGCAATGCAT	0,1,1,0,2
gnl|UG|Omy#S15301880	713-793	0.33	TTATACATGCCCTCAGACATTAAACCaTAACATCTGaATTGTGATACAAACTAAaGGGAAGATTTAAaTGATT[C/t]aGTTGGTC	0,2,5,0,1
gnl|UG|Omy#S15303826	148-228	0.25	CGGGCCAGCTGGATGTCtTTGGGCATGATGGTgACaCgCTTGGCaTGGATaGCGCACAGGTTGGTGTCCTCaAACAG[G/a]CC	2,2,0,1,5
gnl|UG|Omy#S15306685	185-265	0.33	ATGAACTCAATGCAAAAGTGCG[C/t]CTCCTTCGTGAGGAGCTGCAGTTGCTACAGGAGCAAGGTTCATATGTTGGAGAGGTG	4,5,0,5,0
gnl|UG|Omy#S15306685	345-425	0.25	TGACATCAATGATGTGACTCCAAATTGCCGcGTGGCaCTGCGCAAtGACAGCTACACCCTtCA[C/t]AAGATCCTGCCCAACA	5,1,0,2,2
gnl|UG|Omy#S15308868	200-280	0.33	ACATACAACTCAGGTCCATTGAATG[T/a]AAATACCCTGCATCAGTTTCACTGCTAATTAAGGCTATGACCAGCAACAAGCAG	2,1,0,0,2
gnl|UG|Omy#S15308868	400-480	0.50	ATGAAAACACACGGA[A/c]TGTGGAACCATGAAAACACACGGAATGTGGAACcatgaaaacacacggaatgtggaaccatgaa	0,2,1,0,0
gnl|UG|Omy#S15308868	520-600	0.50	GAACCATGAAAACACACGGA[A/c]TGTGgaaccatgaaaacacacggaatgtggaaccatgaaaacacacggaatgtggaacc	0,1,2,0,0
gnl|UG|Omy#S15309965	555-635	0.25	AATCTTTCGATGTCTGTTGCCATAATTTTAGGAGAGGCAAATATTACTAGTGCAGTACTCTAATGAAGTCTATCAGC[G/c]GT	2,1,0,4,4
gnl|UG|Omy#S15310537	25-105	0.25	TGAGTTCAACaaaagcaaaaaaaC[G/t]AAACTCTACCTGCATGGTCTACCAAAAGGCATGCTGGATATATTAACTACAGTAC	5,1,4,4,0
gnl|UG|Omy#S15310622	203-283	0.25	CATcAgCCAGTGGCCGTCCATCACGTTGCAGGACTGgCAgTCT-Ga-CATAcGGTAACGCTCCTGGATGGAGTCACAGTC[G/a]T	4,4,0,4,2
gnl|UG|Omy#S15310622	363-443	0.33	ATgCGgCtgGAcCTGATGCAGTCaTTcAttCCcAtCATaT-CTGGTAgTC[A/t]GaGTACTCTCCCCTCtTCAtGAAGTACTG	4,5,0,2,0
gnl|UG|Omy#S15311098	425-505	0.20	TGCGTCGTGGGTCACCAGGTGGGGGACTCCTTTAGTGCc[G/a]ATGAGGTTCTTCTTCACCTTGCACAGTTTGTACTGGGCCT	2,2,4,2,2
gnl|UG|Omy#S15312753	507-587	0.40	CGCTTAATGATATC[A/t]CCCACAAGTCCCCTCTGGACACCATCAGGCTTGATGGCAATGAAGGTACGTTCGGTGTTGGACAT	1,1,2,2,2
gnl|UG|Omy#S15314231	241-321	0.20	AGGCAGGCTGGGCCATCTCAGTGTCTGGGGGAGGGTCTGCCGGAGGAGGGCTGGGGCAGACG[G/a]TACTTGGCCATCTCCAG	2,4,4,4,1
gnl|UG|Omy#S15314360	501-581	0.25	TCTTTACACTGGAACATTCTATGGGAAATAACAAGGAGTTGATTGACGTATAAAAACAGTAAGTCATCTTCCACAGC[A/g]AC	1,2,4,1,0
gnl|UG|Omy#S15314557	460-540	0.25	GTACACCATCCAGTTGCCGCTCTC[C/t]AC-CTTGATGGAGTTGCAGCGGCTGAAGTGGGCATGTAGGTCAGAGCATTCTCCA	2,2,0,5,1
gnl|UG|Omy#S15315200	163-243	0.33	CGTCCCAATTCCGGTCTCAGGGCAAACCCATCGAGCTCAC[G/c]CCCCTGCCCCTGCTCAAGGACGTGCCAGCGCCGGAGCAG	4,5,5,0,0
gnl|UG|Omy#S15315211	150-230	0.25	GGCCCAAACTCAAACGCACAGAAACGAGGAAGGACCCAGAGCGTGCGCCCAAAGTTCC[T/c]GTAGAGAAGGCAGCGGAGGGA	0,5,5,4,5
gnl|UG|Omy#S15315231	522-602	0.33	TtCAtCATGGtATaGATAcTTTTAAC[C/g]TATGgAACATACTGCCCCttTTTATAGGAATATACtgAcATgtCT-A-A-aaaTAgAA	4,4,0,0,2
gnl|UG|Omy#S15315402	290-370	0.50	ATACGACTCCATGCTGGCACTACCCCAGGACCTCCAGGCCGCTCGTGCTCTCATCATCATCTCTATCATGATGGGC[C/t]TGG	5,5,4,4,0
gnl|UG|Omy#S15315685	527-607	0.25	CGCTGGGCCAATTGTGCGCCGGCCTATTGGACTCCTAATCACGGCCGGTTCTGATACAACTTAACTTAGGT[T/a]TAACATTT	5,2,5,0,1
gnl|UG|Omy#S15315710	330-410	0.50	CCCTATCCAGaAGTCTACCT-[A/g]TAGG-ACGCGCTCCCAGA-GAGAATGTACACAGACCCTGTACTGCTCCCAGCAATCTCG	0,0,5,0,4
gnl|UG|Omy#S15316030	311-391	0.25	TGCTCTACGCCACGCGGTACCTGAGTAAGGAAGCAGAGGAGAT[A/c]TTCTACTCCTTTGATACTGTGAGCGGCCGGGAGCGT	2,1,5,0,2
gnl|UG|Omy#S15316105	103-183	0.33	AAAATACTTTGAAAGTGTGTTCACAGCGATCCAATT[G/t]AACTATGCCTAATAAAAGGAAGAAGGCATTCATTGACAAGAAG	5,1,0,0,4
gnl|UG|Omy#S15316105	143-223	0.25	TATGCCTAATAAAAGGAAGAAGGCATTtATTGACAAGAAGAAAGCGGTGACCTTCCACCT[G/a]GTCCACAGAAGTCAGAGGG	4,4,2,1,0
gnl|UG|Omy#S15316737	110-190	0.50	TTAACAAAGCTGGTGTGTGGGCTTGCTGGTGGAACAGCAGTACTT[A/g]TGGCAATGGCTGAACCGAAAGGATATCCTTTTGA	0,4,0,0,5
gnl|UG|Omy#S15316746	307-387	0.20	CTGaACATTaaACTGaC[G/a]GACATCAGtGTCACGGATCCAgAGaAgTATCCACATATGTTATCAGTGAAGAACTGTTTCAT	4,2,4,1,4
gnl|UG|Omy#S15316805	143-223	0.50	ACAgCCCTTCcTcTCcTGcTGCAGGcCCTGGCC-CTGgCcAGACAGCACCAcCT-ACAGG-CC[C/t]TGGCcT-CCGAGAcCA-T	5,5,0,4,4
gnl|UG|Omy#S15316824	694-774	0.20	GCGCACTGACACCTTAAGTGTTCTACTGCTTACGCTCCTGTTCCTCTTAGAATATTAGCT[C/t]CAAAGTATTGTGGAGCTCC	5,1,1,4,4
gnl|UG|Omy#S15316824	574-654	0.33	CATGGGATAATTCACTGACTCTCAGTTACTGACATAAGAGAACTGCTGATGCACAACCAAATTTC[A/t]AAATGTACCTTGTG	1,2,0,5,0
gnl|UG|Omy#S15316881	146-226	0.33	AgGCTCCTCCTAAGATCCTGGTGGAGCGcTACCTCATTGAGATTGCCAA-GAA[T/c]TACAACGTGCCCTACGAGTCAGACGCC	0,1,4,0,2
gnl|UG|Omy#S15317105	314-394	0.50	CGTGTAGAATACCCTCGCTCCTCTGG[C/t]GCCAAATTTAGTGGCCCTATGGGAGAAGGAGGTCCTAGGGGGAGGTTTGGGCC	1,1,0,5,5
gnl|UG|Omy#S15317105	594-674	0.25	GTTCCCATCA[G/a]GGGGAGACGGCAAACATTCGTGTCCACGGAGAACGTGGTGCCAGTTACGGTCGCTCGCGGTCTCGCTCC	1,1,1,0,2
gnl|UG|Omy#S15317105	34-114	0.50	GA[C/a]TGCTCGATAGCCTTCCACATATTTTCCAAAAATTACTCTgaGcAGGGCCTAACCAATACCAACAATGACTGATGGAAGGA	5,1,0,0,0
gnl|UG|Omy#S15317105	474-554	0.25	TGCGTGAGGCAGGGGATGTTTGTTT[C/t]GCCGACGTGCAGCGAGATGGTGAAGGAGTGGTGGAGTTTGTTCGTCGGGAGGAC	4,4,4,0,5
gnl|UG|Omy#S15317462	526-606	0.33	CTAGTCTGACAAAATCCACTGCTGTCACCTCTAACCATA[C/a]TGCCTGATCTGCGATGTAGGGGTTGGAGCTGAAGCCTAAA	0,5,0,1,5
gnl|UG|Omy#S15317545	713-793	0.33	AGCAAAGGCTACGAAACATTTGATTTTAAATGCAGCTTTTCCAATTGACTACTCAAACCATGAACTTCCAACAATT[T/a]ATT	0,5,0,4,4
gnl|UG|Omy#S15317783	92-172	0.50	TATGCCGTGATGGTACAGAAGTACCGGACGCCGCTGCTCAT[T/c]GCTGGGTGCAGTGGGGTGTTTGCGGCCCAAATGTTCTA	0,4,5,5,1
gnl|UG|Omy#S15317783	332-412	0.50	TTCCACCCTGTTGGGGCTGGCGTACCCTGGCTTCCCTCCGGTGCCCAGATTGGCATCCCTGCCAACTTCAACAGCACA[T/c]T	0,1,5,5,4
gnl|UG|Omy#S15317783	52-132	0.33	TG[T/c]CTAACAGATTACGACCATGGCGTCTCCATTTCTGAAGTATGCCGTGATGGTACAGAAGTACCGGACGCCGCTGCTCA	0,4,0,2,2
gnl|UG|Omy#S15317783	532-612	0.50	GTTTGCCGTGGCGAGGGA[A/g]GTAGCTCGTCTTGAGGTGGGCGGGCCTGTGCTGAATGCGGCTGTAGCTCCATTCTGCTTGG	5,1,5,0,4
gnl|UG|Omy#S15317783	612-692	0.50	CCGGAGTGATGGTCTACTCGGTGACCCTGAAGCAGATCTTCAGGCTCCAC[G/a]TtGGGCCTGTgATCTtCAgGGgCGTAgTGAAtGTtG	5,1,0,5,4
gnl|UG|Omy#S15317869	401-481	0.33	ccaacacccaca-----aa-caccacacaTtGTTACaACTAA-GAG-AG-G-T--CaAA[T/c]AaAATACCTGAGaAGTACcG	4,5,0,4,0
gnl|UG|Omy#S15317869	441-521	0.50	AAAGAGGAG[A/c]GCTGTCGAATACAATACCTGAGGAGTACTGTTAACACTGCAATGCCTCTAATCCTGATAGGTCAATAATA	5,5,4,4,0
gnl|UG|Omy#S15318059	460-540	0.40	TGTTTGTGGCATTGCCT[C/t]GGTGATAAGTCTATGGAGGAGAAGCTATCGTCTGTGCTCTCCAGCAGCCCGCTGCTCTCGGA	5,1,1,1,5
gnl|UG|Omy#S15318197	565-645	0.50	GAAGaAC-GG[C/t]AGAcTGATGCTGGGAGAGACCAACCCTGCAGACTCCAAgCCCGGCAgCATCCGcGGtGACcT-CTGtATC-	4,0,0,0,5
gnl|UG|Omy#S15318760	316-396	0.33	CCACATCTCATGACTCGAAAAGGGCTGTTTGAGTGCTGGTTGCTACAGATATTTAATTTTCTCTGAATCCTCTTTCCCAC	4,0,4,2,0
gnl|UG|Omy#S15318760	276-356	0.33	CTCCAGCTCCTAGAAGGCGCCATTTCAGTTGACTCCAC[A/t]ACCACATCTCATGACTCGAAAAGGGCTGTTTGAGTGCTGGT	5,0,5,1,0
gnl|UG|Omy#S15318760	76-156	0.50	TGAAAGACAGATCTAATCCCGA[G/a]CTGTCCTATTGTTACGGGGGTCTGATTGGCTAATGCCTATAATACCAAGGTTGAATG	5,4,0,1,5
gnl|UG|Omy#S15318822	422-502	0.40	AATAATGAGTAATTATTTAGGATACAAAGGGATTTGTAGATCAGTCAGTCTGCA[T/g]CTAACGCACGCACACACACTAGTTC	2,1,4,2,1
gnl|UG|Omy#S15318901	773-853	0.33	GTTCCTTTCTCTTCACCACGGAAC[G/a]GATAGCAAGCTAcCGCTAACCGAACCCTGAACTCCAGACTGAAGCTAGCAGGCTA	2,4,0,0,5
gnl|UG|Omy#S15318901	893-973	0.50	TGCTACTGCTAACTCTCCATGATCACCACATGCAGTGTTAACTTTCCTGCATTTCAATGCTAAGGTTGTT[C/g]TAGTATCAG	2,4,4,0,5
gnl|UG|Omy#S15318917	808-888	0.20	CCTTACCTGCAATA[C/t]GACCAACACAGTTCTGCCCTGCAACCATTTAATCCCTCTTTGAAGCATGGCTACTGAATGGATAC	5,1,5,5,5
gnl|UG|Omy#S15318951	837-917	0.25	ATCACTGAGCA[T/c]GAGCTAGTTCCTGAACACATAGTCATGACAAAAGAGGAACTGTCTGAGTTGCTGTTACGATATAAACT	2,2,5,4,0
gnl|UG|Omy#S15318983	418-498	0.20	CCGGCCATATTCAACGGGTGTTGAGCGTTCGTAAATTCATCAGTTATTCTGCGCTCTGGCACAGTCAG[A/g]CGAGAGTGCTC	5,2,5,5,1
gnl|UG|Omy#S15319040	380-460	0.50	ATAAAGaAATCGCCGCGCTACCACGTGACAGCTG[T/c]CCAGTACGAATCCGGAATAGATGTGTGATGACCTCACGGCCGCGG	4,2,5,1,0
gnl|UG|Omy#S15319040	500-580	0.25	GTCACCTGG[C/t]GGACCACAACCAGATGTCTGGAATACAGCGGGCCATGTGGTGATTTTATTTATCTCAATGATGTAGTGGT	5,2,0,5,4
gnl|UG|Omy#S15319040	660-740	0.50	TCGTGCAAAATATAAAAGCATTTACGTGCATTTATCCTCTACTACACTACTGGTGATT[A/g]GGGTTAGTCATTGTCGGGCGA	0,2,0,0,4
gnl|UG|Omy#S15319056	313-393	0.20	CCAGTAGGAGGAGTGAGATCGGAGGTCGGA[A/g]GAAGACAGAGTCTGTTGAAGAGGGCAGAAACTCCAGACAGAGTCAACCA	4,1,2,4,1
gnl|UG|Omy#S15319056	353-433	0.25	GTCTGTTGAAGAGGGCAGAAACTCCAGACAGAGTCAACCACACAGGCCTGCAGCACAGCCTCCTAGACATGGGTCTC[T/a]TC	5,2,0,4,2
gnl|UG|Omy#S15319056	473-553	0.25	ACTGCCCTTCCAAGCCACAGGA[A/g]ATGACATCGTTCAGTTCTTCTCTCCTCTAGCGCTGTCCAGGATTcTGGTGGAGTTCG	0,4,2,2,2
gnl|UG|Omy#S15319056	513-593	0.25	TTCTCTCCTCTAGCGCTGTCCAGGATTcTGGTGGAGTTCGGTCCAGACGG[C/g]AGGGCCAGTGGAGAGGCTGATGTTTACTT	0,5,5,1,2
gnl|UG|Omy#S15319089	394-474	0.25	TGGAGGAGGAGAAGCACAAGCAGTTCAAATTGATTCATGCTGCAATGACATC[G/t]GCTCAGGTCAAAGTAGTGGCAGACCCT	4,4,4,0,5
gnl|UG|Omy#S15319328	550-630	0.33	AGAAGCAATAAAGGCCATGAAAGATGTAATCAAAAGTTGTCAAGTC-TGGTAACTACTG[G/a]TACAGGGAACGAGCAACAGA	4,2,0,0,4
gnl|UG|Omy#S15319342	419-499	0.33	GGTCAGGCTAAGTGACAGTTCAGATGCAAGAACAATCTGAGTTTACTACATTCACAGTTTcTTTTACAGACACCTGT[G/a]AG	1,1,0,0,2
gnl|UG|Omy#S15319469	119-199	0.40	GCAGTAGCTCAGAGCATAAGAT[C/t]GTGtTC-TCCAGGCCTAGCCGGCCACAGAAGGATGACGCTGAAGAAGTTAACAAGCCT	2,4,4,4,5
gnl|UG|Omy#S15319469	199-279	0.25	GATCGAA-C--tAAGGcAGGGATGG[G/a]TCTCTGTCAC-T---T-A-GATGATGAAGAAGAGGAGGGTATAGGCCaAGCAAT	5,5,5,0,1
gnl|UG|Omy#S15319523	469-549	0.20	GCAATCACTGACCTCATCAGTGAGCTGTCCTTGTTGGAGGAGCGATTCAGGGTTGC[A/g]ATTAAAGACAAGCAAGAAGGAAT	2,4,4,4,1
gnl|UG|Omy#S15319523	549-629	0.20	TGAATGAGGATTGGTGCATAATGTTGGGAAAGAAGATG[T/c]CACTTTGAAGATCACATTTCATTTGACCAGGATTCTATAAA	2,1,4,4,1
gnl|UG|Omy#S15319662	61-141	0.25	CTAACTAGCTAAAAATAGAATACGTTATTCATCGTAAAATGTTGTGTTTGAGTAGTTTGTCGGTCGCCCTCG[C/t]GGCGCTA	5,1,5,2,0
gnl|UG|Omy#S15319789	958-1038	0.25	GGAGCAACTTCACCCAACACCAAGAGGCAGTCCTTCAGAGCCTCATCTTGCC[T/a]GCTGTCTCCTCCAGCACACCCACTATC	2,5,5,0,4
gnl|UG|Omy#S15319879	327-407	0.40	TCTGTAATTGTGGTGCTGAGAAACCCCCTCATCACAGGAAAATAGACTG[T/a]TAATTTGCCCACTTCACCTGTCTTTGTCAA	1,2,4,4,2
gnl|UG|Omy#S15319879	487-567	0.20	TGTGTTTAGAATTTAGTGTGAGAAAATGATAAC[T/g]TCACTCTTTGGATTGCTGATTAGGATCGTTCTTGGCATTCTATTTT	2,2,1,5,5
gnl|UG|Omy#S15319896	1193-1273	0.33	GTTTCTGTCTGTTTGTGCCTGGTACCAGTTCTACCCACTTGTGGCGAGGAGTGTTAAAAATTATGTTATTGTTTAATA[A/c]A	5,5,0,1,0
gnl|UG|Omy#S15320061	247-327	0.33	TCACTAGTGTGGTTCAT[C/t]ACCGTTCAGATCAGCAACAAAGAGAGTTCCTCCCAGCAGAAAGGACTGCTCATATTCGGGGT	0,5,0,5,4
gnl|UG|Omy#S15320113	85-165	0.40	ACATGGAACCTGAAGGAgAGCAAGAACTTTGAtGAATACATGAAGGCcCTGGGTGTGGGCTTTGCAAC[A/c]CGCCAGGTTGG	1,1,1,2,2
gnl|UG|Omy#S15320136	205-285	0.20	ACAGGtGGcGTcA-TAATCgCAGCTgA[C/t]ATgCtAGGC-TCCTATGGtTCcCT-AGCA-CGGTTCCgtAACATCTCTcG-A-CTC	2,2,2,2,1
gnl|UG|Omy#S15320136	445-525	0.20	CGGGTAATGTACAACCGCCGCAGCAAGATGAACCCACTGTGGAACACTGTGGTCgTtGGTGG[A/t]TTCTACAATGgCGAGAG	1,2,5,2,2
gnl|UG|Omy#S15320507	106-186	0.50	CTGCACAAGACATTGCATTCGGACCGCACTGCgAATCtCCGCAAAGACTCATCGGCAGGAGCTCCAGACACCAACGT[C/t]AT	0,1,0,2,0
gnl|UG|Omy#S15320819	251-331	0.50	CCTTTGCGCGGGGCATGGGCCGAGCCTCAGAGCTCTACTC[T/c]GCCCTCATCAAGCTCAACAAAGACAACCTGGGCTTCCCT	5,0,4,5,4
gnl|UG|Omy#S15320849	316-396	0.25	AAACCAGAC[A/g]AATTCTTCCTaCAATTTGAGGCAGTGTGTCTGACcGGCTGCTCcAGaGATCTGATGGTaCGCGTGGACCA	0,2,5,4,5
gnl|UG|Omy#S15321038	91-171	0.33	AT[T/c]AGTTACTAGCTTAAAGGGAGAAGTCTCACTCGTTACACGGTTAGCATCCCATTGGAAAACCTGACAATGAGAAAGAT	5,5,0,0,4
gnl|UG|Omy#S15321041	693-773	0.33	AGGAGCTTGGAGTCAGTTTGAAACGAGGCCAGGGTGTAG[G/a]AAAGAAAAGTGACTCAAGGGAACCATACACGGTTCgCCAT	0,2,0,5,4
gnl|UG|Omy#S15321120	460-540	0.25	TTGCAGAATACTTAAA[C/t]GGCAATGTGAAGGAGGAAGCCATCACAAGCAAGACGTCTCAACAGATCGCAGAGTTAATAACC	1,2,0,4,4
gnl|UG|Omy#S15321405	494-574	0.33	TCACTGTTTATGAAAGATGCTAACCAGTGCGAATAATGCAATGCTGGTATTGATAAATTGT[C/a]ATTTCTATCAAATGGAAG	4,1,0,0,5
gnl|UG|Omy#S15321405	574-654	0.33	TAATGAAGCCTGTAACTTCCTGAC[G/a]TTAAAGACGAGGCTGATTTGAATAAATGGTTAAACACAGGATAGCTGTAGCTAGA	4,4,0,0,2
gnl|UG|Omy#S15321464	293-373	0.33	CTGGATCAACAGCCAGATtAcCAgTGACcAa-CCtGGCTTCaTCACCTTCTCaTCCAG[T/c]GGGACTGACTCTGAcCTCAgTG	4,4,5,0,0
gnl|UG|Omy#S15321764	197-277	0.40	TACCTGACCTGAAGGATGCAGAAGC[T/c]GTACAGAAGTTCTTCCTGGAGGAGATCCAACTGGGAGAGGAGCTACTAGCACAA	2,1,4,5,4
gnl|UG|Omy#S15321764	117-197	0.25	AAGTGACCCGAACTTCAAGAAAAGACTACAAGAACGCAGGAGTAAACAGAAGTCTTCCCAAGAGAAGACTGTACTAA[G/a]GC	5,1,5,0,5
gnl|UG|Omy#S15321845	522-602	0.33	AAACCAACCATCAGAACCCCACCACcTACTCTGTCGCCGCCCTCATCAAGAAGAAGCT[T/a]ATCTTCAAGACTCGCCCAAAG	4,5,0,0,4
gnl|UG|Omy#S15321845	642-722	0.50	CTTGGTCATATGCATTAGGGCTCACTGTCGAAAAACC[A/c]TTTTTACTGAAAAATTTGACAAGTTCAGATCGTCCCTCTTTG	0,4,0,0,5
gnl|UG|Omy#S15322058	919-999	0.40	AGATGAACTTTGGAGGTAAAGATGCCTGGAATGATGAATTATGTGGAAGGAGATATCCCTCTGTGTGCTCCAT[G/a]AGGACC	1,2,2,2,1
gnl|UG|Omy#S15322146	197-277	0.33	GCGTAGTGAATGTTGTGGCGCTCGGCCTGGGCGCTGT[G/c]TCTTACTTCCTGACTTCCGACGCTGTCAGCCAATGGCTGGAC	0,1,5,2,0
gnl|UG|Omy#S15322148	306-386	0.33	TGCGTCGAAGGAGGCTAACAAGGTGATAGAGATCAACCCTTACCTGCTGGGGACCATGTCTGGCAGTGCTGC[T/a]GACTGCC	2,0,5,0,1
gnl|UG|Omy#S15322148	506-586	0.33	TGGGCCTCTCCATGGGCAGCATGATCGTTGGCTGGGACAAcAAGGGCCCTGGTTTGTACTAcGTGGATGA[C/t]AACGCCACA	4,0,4,0,2
gnl|UG|Omy#S15322206	194-274	0.25	AAGTC[A/t]GTGAAGAAGGGATTTGAGTTCACCCTCATGGTCGTTGGAGAGTCTGGTTTGGGCAAGTCTACGCTGATCAACAG	2,4,4,0,4
gnl|UG|Omy#S15322543	499-579	0.50	TGGACTATGACAACCATCCCCTCTACAAACATGGGAAAAC[G/a]GGTAGAAAACAGTCCCCAGTCCGCCTGTTCACCAACCTG	0,1,4,5,5
gnl|UG|Omy#S15322543	579-659	0.40	GCACCACGAGA[T/c]GTCGTCCTCCCTAGGGAGGAGGGTTACAGATTCTGcAAAGTCTGTGCgAGATAtGTGTGGtCTGGGAACAaGC	1,2,2,4,1
gnl|UG|Omy#S15322649	342-422	0.50	TCGAAGAGCTCAAACTCA[T/a]CAAGAGTATGTACATAGAGGATGCCTGCTTAGAGAGAATAAGCACCATAGAGAACCTACAG	0,1,4,2,5
gnl|UG|Omy#S15322649	622-702	0.20	GGATGAACCCACAACCACAGGCTGTGACTGACCGACACAGAGGACCAGTCCGGCACAGTGGGTAGTGTCATG[A/g]CGACCAG	5,2,5,5,1
gnl|UG|Omy#S15322769	119-199	0.33	aGTGCAAGA[G/t]AAcTCCCCTGGtCATCtTGCAGGATTGGAACCATTCTTTGACTTTATTATTTCCaTCAGTGACACAAGAT	0,4,5,5,0
gnl|UG|Omy#S15322800	309-389	0.33	CAAACCTAACTCTTCTACACACTAGCTCCAGCACTCTGTAATTGCCTGGTTGTACGAGAGAGAGCTGTCTGCCC[G/t]ACAGA	0,5,0,4,4
gnl|UG|Omy#S15322800	389-469	0.50	TTTTGAAGATAGAAGTAGCCCAAGAT[G/c]GTGCCACCTACAACGGTGGTTGGGTGAAACTCTCAAACCCTGAACAGGTCCAA	0,4,0,0,5
gnl|UG|Omy#S15322890	288-368	0.25	GGGATgGGCCTAAGCTgGTcCGAGAGCTGTTCAGGgTGNCcGAGGaACACGCACCCTCCAT[T/c]GTCTTCATCGATGAGATCGAT	1,2,5,5,0
gnl|UG|Omy#S15322985	604-684	0.33	GAGGGCATCATGAA[C/t]CCaAAGGTGGGGCTtGaCTACAGAAACTtTATCCTgAAGCCCGGAGGCTCtGAgGAtGCTGAAcT	4,4,0,0,5
gnl|UG|Omy#S15322985	724-804	0.33	GCTTTCCTtCTGAGCAAAGGAcTAA[C/t]GGTtGAGCTGGAGGCgGACACTCCATGTGCCTGTTGACCAATCAcAgCCAGCTC	4,5,0,0,4
gnl|UG|Omy#S15323103	680-760	0.33	GTCGAAGCACCAAAGGGCACTTCCATGCCATTCACTCTCAC[T/g]TACATAGGGAATGTGACAATGTGTTTTCTTCTGAGAAG	4,2,5,0,0
gnl|UG|Omy#S15323143	687-767	0.50	GGACAGCTTTGAGTGTTACCTTGACCTAC[A/c]TGTTGAGTTCCCCAATtTCTCAATATtTTATATAGTCAGAGACTAAAATG	0,5,4,0,0
gnl|UG|Omy#S15323148	7-87	0.20	TGTGCTCGTAATTCAAGTACTATGTCCAGTTTTACCAAATCTGCCCAGCAATGGGCTAC[C/a]TTTGCCAGGTCGTGGTACCT	1,5,5,2,5
gnl|UG|Omy#S15323148	87-167	0.20	GATAGACGCTCG[G/a]ATGCAGCCTCCAGGGAAGATTGCCACTATGTGTGCAATCAGGCTACAGGGGAAACACAAACCTATCT	4,2,2,2,5
gnl|UG|Omy#S15323230	569-649	0.50	ATGGACTC[G/a]ATATTGATCTGAAACTGGGTCTAAAAATGtTG-AGGCCATTATTtTTCATTATGCCCAATCAAGTTCAGTTG	0,4,2,5,1
gnl|UG|Omy#S15323230	729-809	0.40	CTGAAGTGGCTCACCTTTTAGCTTGGTCAATTTAGGGCAATGAA[T/c]TCTTAAACTAACCTGTTCCAGGTCTCGCTAACTAA	1,5,4,4,2
gnl|UG|Omy#S15323314	110-190	0.50	ATaccTG[G/a]GAGAAGAACAAACCAAAGGCCAAATGAACGcAGCtGCATTCCCCTCTCCtACTGCAGAGATGGCGGAGATtA	4,5,4,0,5
gnl|UG|Omy#S15323314	110-190	0.33	ATTGATGGGAGAAGAACAAACCAAAGG[C/a]CAAATGAACGGAGCAGCATTCCCCTCTCCCACTGCAGAGATGGCGGAGATGA	4,5,0,0,4
gnl|UG|Omy#S15323404	507-587	0.20	CTTCGCAAGGCATGCCAAAAGAAGCACAGTATC[T/g]GTAGAGGATGTGAAGCTTACAGCTCGTCGAAGTACAGCACTGGCTA	5,1,2,5,5
gnl|UG|Omy#S15323404	747-827	0.20	TGTACTTTTACTAATAC[A/g]GCATCAACTGCTCGACCAAACTGGCAGAAAATATTTATTGATTACAATTCCAAGTGGTACAG	1,5,4,4,1
gnl|UG|Omy#S15323404	867-947	0.20	ATGTCTTCTCCAAATG[T/c]ATTTACAGATCTACACATTAACATCAGTTCAATACAATTTTGAAGGGCAACAGGTGTTCCCAT	4,1,1,4,2
gnl|UG|Omy#S15323449	229-309	0.33	GTGGAGGCTAGTTCAATCGCTGATCAAGCTGTTAAAAT[T/c]GTTAAACACAACAAGATGGAAGACATAATCGATGTGATTAA	4,5,0,0,5
gnl|UG|Omy#S15323491	547-627	0.33	CCCGGCCCG[T/c]AAGGACGGTGACCTCCCCCCTCTGTGGTGGCAGTACGTCACCCGCCCCAGGGAGCGCCCCGTCTAAGAGC	5,1,0,0,5
gnl|UG|Omy#S15323491	667-747	0.50	ATGGCAGCTCACCACGGTACCTACTACCACACAACAGCATGCAGATTCACCTCCTGG[T/g]GAATTACTATCCATCTGTAAAG	5,2,4,0,1
gnl|UG|Omy#S15323543	151-231	0.40	ATTTGACGGCGCATCCAATGGAACTAAACCAGAGGCAGTGGAGGTGACATTTGCAGATTT[C/t]GATGGTGTCCTCTACCACA	2,2,1,2,1
gnl|UG|Omy#S15323543	351-431	0.50	TTTCACCCGAGGCGTGCTACAACGTGTCcCTGCTCTTTGACCTGGATGCGGTCCC[A/g]GCCAACAAGGAGGAAGTGATCCAC	4,0,4,2,2
gnl|UG|Omy#S15323543	471-551	0.20	TTGAGAAGTACTTCAAGTTCCAGGAGGAGGGCAAGGAGGGAGAGAC[G/a]AGGGCCGTGGTCCACTACAGAGACGACGAGTCC	2,2,5,2,1
gnl|UG|Omy#S15323642	307-387	0.25	CAATGG[C/t]TGGGCTTTGCCACtTTtGAGCTCTTCCTCCAaCTGGGGGCTCTGCTGGTtTTCAGcGTGCTgGTAGCGCTaCG	4,5,0,5,5
gnl|UG|Omy#S15323642	387-467	0.25	GGC[T/c]GACtTcTTTgA-CCCaGG-gATGAGCTGGTGGCTGGTCTTCaTCCCTCTGTTTGCCGCTGATGGCCTCAGCACCTAC	5,1,0,4,4
gnl|UG|Omy#S15323642	427-507	0.25	CTTCaTCCCTCTGTTTGCCGCTGATGGCCTCAGCACCTACTTCACaGCcATcGTgTCCATCCGGCT[G/a]TACCAGGAGAATG	0,2,5,5,4
gnl|UG|Omy#S15323690	81-161	0.33	GCGTGGCCAGAGG[C/t]ACCGCCAGCCCTCCAGAGAAGGCCAGCCCCATCAGATTTACCTCTGTTATCACTGATGTTAACAAG	2,4,4,0,0
gnl|UG|Omy#S15323833	401-481	0.25	GCCACTACTGGGAGGTGACGGTGGAGAAGTCCTCAGAGTTCCGTTT[G/a]GGTGTGGCCTTGGTGGCAATGTCAAGGGATGAC	0,5,4,5,2
gnl|UG|Omy#S15323961	749-829	0.50	TGTGTTTGTGAAGATGGTGGGTGCCAATGTGAATGTCATGGAGGAGCATGTCACTCAGGCAGAGAAGGAACAA[G/a]GAACCC	0,4,0,0,5
gnl|UG|Omy#S15324069	576-656	0.50	TTGAGGAGCCCACTGCTGACCCAGCGGGACCgTTGACGGGATATGAAACATACA[A/g]CTCTGTATTTCTATCCTAATGCTGT	2,4,4,0,2
gnl|UG|Omy#S15324496	267-347	0.33	TTTGAGGACCTTGATTCTACCGTCAATCCCTCACTCCTTTCCTC[C/t]GTGGAAGGCTGCCTCTCTCTCTCGTTCCGCTCTGA	4,5,0,0,5
gnl|UG|Omy#S15324977	69-149	0.33	AccTCAACATGAGTGA[C/t]AAGGGcACCATCTCAaC-AAA-A-GAGGGaGCAGAGAAGAGGGGACGTGGAAGgCCAAGaAAA	4,1,0,0,5
gnl|UG|Omy#S15324977	749-829	0.33	ACACcGGTATGTtGAGCTGGTGGGTCATATA[A/c]ACTtGTTTtCTATTGGACAAGAGGTGAATTTtGCCTATACTtGCTGTTTTTA	0,1,4,2,0
gnl|UG|Omy#S15325130	128-208	0.33	TaCAATTTGtTGCCCTCCGAaaTGGGAGGCCTGCTaCTCACGCGTGTAGAAGGCTGCCAaTGAAGAC-CgAAGgGt[A/g]tTTG	2,1,1,0,0
gnl|UG|Omy#S15325202	562-642	0.33	TTCAGATGTCACTGACCAATTAAAGGATGTCACCAAAGAAGGTA[C/t]CACAGAACCTGAGACTGGCACAGGAGATACAGAAT	4,2,0,0,4
gnl|UG|Omy#S15325325	62-142	0.33	CCGAAATTGGGAGCAGGAGAGAAGGAATGGAGGAGAATGAATACCT[C/t]GATTCACCGCACTGTTAATTTCGGCAGAGAAAG	4,2,0,4,0
gnl|UG|Omy#S15325380	560-640	0.40	AAACTCGCCATCATTCCAGGAGCAGGTGGTACCCAGCGACTACCCAGGGCCAT[T/c]GGGGTAGCCCTGGCTAAGGAGCTGAT	5,4,4,5,4
gnl|UG|Omy#S15325380	640-720	0.50	C-TTTGC[A/g]GCGCGGGCGATTGACGGAACGGAGGCGAAGAGACTGGGCCTGGTCAGCCATGCCGTGGAGCAGAACAaGAGCG	5,4,0,5,4
gnl|UG|Omy#S15325411	7-87	0.20	TGAG[G/a]GCAGAGTTTGTGGAAGAGTTCATCTGGCCGTCGGTCCAGGCCAGCGCCATCTACGAGGACCGCTACCTGCTGGGC	4,2,1,1,4
gnl|UG|Omy#S15325586	527-607	0.33	CATAGTCTGCTATTAGTGAAATATGTTTTGTTATTGAAAACTGCC-TCAaTGATTTGAATGGCCCA[A/c]ATACTGTAGCTTAC	0,2,0,4,4
gnl|UG|Omy#S15325819	213-293	0.25	GGGCTGGGAAtCCacCCAGGGAGGGGTTGGTCTAAcAGACAAGGAGGTGAAGATCCTAAACTGGAGGGTGGACAGT[T/g]TGA	5,5,0,5,1
gnl|UG|Omy#S15325819	253-333	0.33	AAGGAGGTGAAGtTCCTAcACTGGAGGGTGGACAGTTTGACTGACTGGAAGATCAAACCTTCATGCTTCACAGA[C/a]GGAGG	4,5,5,0,0
gnl|UG|Omy#S15325819	453-533	0.33	CCAGAACATCGCTCCTATTGGGAGACTCAGGGTGACCTTCT[A/t]CAAAGTCAGTGCCACTGGTGAACAGACAGAATTAGACA	1,5,0,0,2
gnl|UG|Omy#S15326232	371-451	0.33	GGAGTCCCAGCTCACGCATTGACCACGCCGAGTTCTCTAACGAGAGGGACAT[C/t]CCCAAACTGGAAATCCATGGCTTTGGC	4,5,0,5,0
gnl|UG|Omy#S15326250	195-275	0.40	AATTCCCCTCACTTTCTCCTACTCCTATTGTTCCACCACAAAACAAAACTCGCTGGACTCTTAGAC[C/g]TCTCCGGTCCAAC	4,2,1,5,1
gnl|UG|Omy#S15326899	419-499	0.50	GCCC[C/t]gTaATGTCtGGaGGGCCcaaG-TACGAGTACCGcTGGCAGGAtG-AGcACaAgTACAAGAAGCCCAC-A-GCcGCtCCa	4,5,5,0,4
gnl|UG|Omy#S15326960	456-536	0.25	CAGGTTCTGTGTAGAGAGGGTCTGTCTGGACGCTGTTACTGGGAGGTGGAG[A/t]GGACTGGTGaTGTTgAT-ACAGCAGTCTC	5,4,4,0,4
gnl|UG|Omy#S15327025	23-103	0.50	TGAAGAGAAGTaTA[A/g]CAATAGCTTGAATTCAGAAGTCAGAAGCTCACAGCGATGGCTGACGCCGGGCAAATCAGAAAGACA	0,0,1,0,2
gnl|UG|Omy#S15327025	303-383	0.50	GCAGATTCGTGTGGACGAGGTCAATGAGACATTTGGTAAGTACGAGGAGTACATCAAGCACCAGTACGCCGCCTTTAG[T/c]T	4,5,4,0,5
gnl|UG|Omy#S15327037	746-826	0.33	TATTTATGAGAGGTACTGAC[G/a]TGTTGAATGCACCGAGCTGTCTGTCTAAACTACTGGCGCACAGCTCGGACACCATGCAT	5,0,1,0,1
gnl|UG|Omy#S15327349	670-750	0.33	AGGGGGCCAGGTGGGAGTTATGCTTTTTATAATCACTTTCAGAGAGCTGTTGCACTGAACATTGGTATACATA[T/c]GCCCTA	5,4,4,0,0
gnl|UG|Omy#S15327349	790-870	0.25	GATGAGGGCGTTTAGTCCACAGATGCCAAATCAATTGATCAATCAAAAGAAAACAGTACCACGGTGTGGGAGG[G/a]TCAAAT	4,2,5,0,5
gnl|UG|Omy#S15327539	126-206	0.33	TTACAACCAAACGTATACCGTAGATCTACAGAGACATCATGAGAGCGACTGCAGCCGTCCTATTGGTCCTATGTCTCCTG	2,2,0,0,1
gnl|UG|Omy#S15327539	206-286	0.33	aCCATCAGTCATGCaTGGGACTGTCAGgagGTAGTaaACATCAAgAATCTGATGCAGATCGATGCAGGACTGGG[G/a]CAAGT	2,2,1,0,0
gnl|UG|Omy#S15327539	246-326	0.50	TCAA[T/g]AATCTGATGCAGATCGATGCAGGACTGGGGCAAGTGGTTGCTACGGACACAAGTCAAATCCCCTACTACCTGGTA	0,0,1,0,5
gnl|UG|Omy#S15327539	46-126	0.50	ATTGGTGAAtTATTTGATTcAATATTTTCCACAACACTATAAAAGtGCAAAG[T/c]CTTGCAAGGGGACAATTGAAGTCTGGT	5,1,0,0,0
gnl|UG|Omy#S15327584	431-511	0.40	CAAATCATCTGATATCAGTGAAAGGCTGCCAATGGCGGTA[G/a]GGTAGGAAATGGAACCAGGCCACCTGTTAAAGTGGGGTC	5,4,5,4,1
gnl|UG|Omy#S15328106	381-461	0.50	CCTCTACAACATCTTCTATGAGATCTTTAC[A/g]GTGTGCACTTCTCTAGTGGCAGAGGACTCANATGGTAACCTTATCCATG	4,4,5,0,5
gnl|UG|Omy#S15328106	621-701	0.50	TGACtGGTATCAAACCGCATGCTTTCACTCTGACCATGAATGAGCGCTTCAGCCT[C/t]GATGG-AGgATACAT-CGGGATC-G	0,2,0,0,1
gnl|UG|Omy#S15328215	582-662	0.33	CCCCCGGCCTTATCTA[C/t]AGTGTAGATGAACCTAACGCAGAAATAGCCACCACTCTGTGGTTGTCTGGGTTGAAGACACTG	0,5,0,2,1
gnl|UG|Omy#S15328467	681-761	0.50	TGATTTTG-CAaCTGCCTCCNATAACAATAATTTTCCTGTTTCNTGtTCTGtGTAGGC[C/t]GATGTATTTaACNAAAaCAAATG	4,0,0,0,5
gnl|UG|Omy#S15328800	414-494	0.40	TGTCTTTGTGCATGACTGTGTGTGAGTGCCT[C/t]TGCTGCATGACTGTATGCTTGAGTGAGTGAGTAGCATGCATGAATGTG	4,1,4,5,2
gnl|UG|Omy#S15328850	100-180	0.33	AATGTGGTCC[T/a]AAATATCCTGAATCACCaCCggTcGTTAGATTTGTAACAAAAaTTtGCATGAATGGgATAAAtAATTCC	0,2,1,0,4
gnl|UG|Omy#S15328893	472-552	0.33	CAGGACTAGAGCAGTTCAATTGACTGGCTAAGATG[G/t]AGAGCTcTCTGCCTTGGTGGAGTGCATGAATGAGTTTGTTGTGG	0,4,0,4,2
gnl|UG|Omy#S15328893	592-672	0.33	ACTGTCTGGTACCGAGACTAACCTTTAGTAGGAGGTTGTAACCAAGTCAACTAGATTTC[G/t]CCAGTAACCTTTCTGTGCGC	0,1,0,4,2
gnl|UG|Omy#S15329097	229-309	0.40	AGCTGGGTTCCTTCCCTAAATGATGTGCC[C/a]TTGCACTACTTGAAGCCCAACAGCCTTGTGAAATTCCGTTGTTTGGTCCA	5,1,5,1,5
gnl|UG|Omy#S15329692	465-545	0.33	ccacaaacaccacacaTTGTTACAACTAAGAGAGGTCAAA[T/c]AAAATACCTGAGAAGTACCGTTAAAACTGCAATGCCTCT	2,4,0,5,0
gnl|UG|Omy#S15329718	32-112	0.33	AGTAGAACACTATGAACACCCCTCACTGATGCCATTTTGTTTTCATATCGAGGCACTTCTCCACCTGCC[T/c]GTAGAGCCTC	0,0,5,5,1
gnl|UG|Omy#S15329727	270-350	0.33	CAGGCTGACAGGAAGCTCCGTATCTACGCTGTTGAAAAGAACCCCAACGCTGT[T/c]GTCACGCTTGAGAACTGGAAGTTTGA	4,2,0,4,0
gnl|UG|Omy#S15329727	550-630	0.40	CCCTCTCCTCCTCCAAGCTGTATAATGAGGTTAGGGGATGCAGGGAGCGGGACAAGGACCC[C/t]GAGTGCCACTTTGAGACC	5,5,5,4,4
gnl|UG|Omy#S15329727	670-750	0.20	AGCCCAAAGCCTGCTTCACCTTTGTACACCCCACCACAGATATGAACAACAATAGGTACCAGTGCCTTAGATTCTCTGTG	5,4,5,5,5
gnl|UG|Omy#S15329762	239-319	0.50	CATGTTCACACCTTTCACTGTGGCTACAGTAATATACAACAGTATTCAACTTTGTCACAATTCCATGTtGTTAGCTGTA[C/t]	0,5,0,0,1
gnl|UG|Omy#S15329834	44-124	0.40	TGGATTTTTGTTCAT[C/t]AAAGTCAAACATCAAGCAAAAATAATAGACTTGTCTAGGTAGAGAAGAACACAGCAAACGCGAC	5,1,4,5,5
gnl|UG|Omy#S15330073	289-369	0.40	TGTGAAGATGAGGCGAGCCAGAAGCTGCTGGACATGGAGGGGCAGAAGAGCCAGGCAGAGCGGGAGCTGGA[C/a]AGTCTGGA	5,2,1,5,4
gnl|UG|Omy#S15330116	527-607	0.33	AGTCCTCACTTCTAGTCCTCAAAGCAAGATTTGCACATGCTGTCCACTTACGTTGATCTAATGTGTATTTATTGTTACA[A/t]	0,1,5,0,5
gnl|UG|Omy#S15330230	331-411	0.40	AATTGGTCCACTGGCTTGCCCAAGCGTAA[T/c]GAGGCGAAGACAGGGGCGGACACCACGGCAGCAGGGCCTCTGTTCCAGCA	1,4,5,5,5
gnl|UG|Omy#S15330231	549-629	0.40	TCCCAAGGGCAATTGGTCCACTGGCTTGCCCAAGCGTAA[T/c]GAGGCGAAGACAGGGGCGGACACCACGGCAGCAGGGCCTC	2,5,4,4,4
gnl|UG|Omy#S15330352	472-552	0.50	GGGGGATAAGTATGTGGT[A/c]GTGATCGGCGACAAGGTGGACGTTTATGACCTGGAAACAGCGACTCTGACATCAACCATCA	4,1,0,5,5
gnl|UG|Omy#S15330456	929-1009	0.33	ATCAAAGACTAGC[G/a]TGTGGTGTTTTGGAGACCTGTAACTGTGGTTCAGTACAATGCTCTTGCTGATATACTGTACTTGTA	0,2,4,0,2
gnl|UG|Omy#S15330728	21-101	0.25	GCCA[T/g]CTAGCGAAGGTTTAAATCCTTCCTGGTTGAAATGCTTGCACGCGTGTATACAGTATGTTCTTATCTGAATCAGTA	0,2,4,2,2
gnl|UG|Omy#S15330728	341-421	0.50	AATATTGATGg[t/g]tttttttGTACTTGTGGAGGACGTTT-GAGGTTTCCTCggtgAcGTGGCGAGGTTTCCTCGGTGaCGTCGGCG	0,1,2,0,0
gnl|UG|Omy#S15330764	192-272	0.33	TCTGGAAACACTTAAGAAGACTGGAAAGGAGGCTAACTACATCGGCCCCAAGTGAAGAATCCTCC[C/t]CTTTCCTCTTATAG	0,2,4,0,4
gnl|UG|Omy#S15330764	472-552	0.50	TATTATACGGAATAG[A/c]GTACTGTTTGGGACGCATCCACTATGAAAATCCAGTACGATTGCTGACAAAATTAAATAGATCA	0,2,0,0,4
gnl|UG|Omy#S15330854	94-174	0.25	TAGTTGAAGATCCCACCGAAAGTGCTGGtTTTTGG[G/a]TGCGCCGTGACAAACCGTTTTGGTCAGCTTTTAGACAACGAGGCC	4,5,2,0,5
gnl|UG|Omy#S15330885	32-112	0.33	AT[C/a]GCCgTGAATGGCACTGAaGGGCGCAAGGTGCC-AAAgGTGGGTATTGTTGGTGGaAGAGAGGCaGCTCGCAACTCTCG	0,5,5,0,4
gnl|UG|Omy#S15330966	48-128	0.40	GTCCcT-GGCtCCGGCAGTTCGCGGgGGCGACAAAAAGAAGCTCCAAATTGGtATCAAGAAAAGAGTTGACAAcTGCCC[C/g]	4,2,4,5,4
gnl|UG|Omy#S15330966	48-128	0.40	GTCCTT-GGCCCCG[G/a]CAGTTCGCGGTGGCGACAAAAAGAAGCTCCAAATTGGCATCAAGAAAAGAGTTGACAATTGCCCC	2,2,4,1,2
gnl|UG|Omy#S15330980	460-540	0.20	CCCCGGAGGACACGAGCGCAAGCT[C/t]GTAGAGAAACTTCAGAACACTGAAAAGAAAGCCAAGGCGTGAGTAAATGGAGGAC	1,1,4,5,1
gnl|UG|Omy#S15331138	417-497	0.33	TGCACTGAAAGGACAGGGGGCTTTCCTGTA[G/c]AGTAGAACACTATGAACACCCCTCACTGATGCCATTTTGTTTTCATATC	0,0,4,4,2
gnl|UG|Omy#S15331138	457-537	0.33	CTATGAACACCCCTCACTGATGCCATTTTGTTTTCATATCGAGGCACTTCTCCACCTGCC[C/t]GTAGAGCCTCTCTCCTTAA	0,0,4,4,5
gnl|UG|Omy#S15331267	581-661	0.33	AAGATTA[C/t]GACCCACTTCAGGCCAGACAGGGTCAGGATGCCATCCCCCCACCTGACCCCGGTGAGCAGATCTtCAACCTGC	0,4,0,5,5
gnl|UG|Omy#S15331267	61-141	0.25	TAATCTGTTCA[A/t]TATTTTAGAGACCCAATGCCAGGGCCCACCCAAGCACTGTCCCCAAATGGAGAGAATAACAACGACAT	5,1,5,0,5
gnl|UG|Omy#S15331518	299-379	0.20	gatgatgatgac[g/a]AGTAGAGCTGTTAGTGTTGTGTTCCAGCCTGTAGGAGCAGTATGTGTGTTTTACCTCGCCcTCTAAG	4,1,5,1,1
gnl|UG|Omy#S15331567	220-300	0.25	TTGACTGCCCATCATCAC[A/c]CTCGATGTCTCCCCCGGCTATGGGAGGAGAGCACAGGCTAACTCCAGAGCAGATCTTCCAG	1,1,0,5,4
gnl|UG|Omy#S15331567	380-460	0.20	CTCCACCGATGCCCCcAGtTCCgCCCTCAC[C/t]GCCCCCAGCTCCCCgCCAGGTGCCTCGAGGAAGGACCAGCCGTCGTTCA	5,1,4,4,4
gnl|UG|Omy#S15331567	580-660	0.20	AATTCACACAAGACCAGATCATGCGAAGATACGGCGCCAGGCCTGCTAGTTATGTCTCTTGAATTCCCCCAT[C/g]GATGAGG	5,5,5,5,4
gnl|UG|Omy#S15331682	594-674	0.33	GAGGACAGAGACTCGcaaCTGCGCAGCCAgGCtC[G/a]aGCACTGATCACGTTTGCTGGGATTATCCCaTACCGaATGGCAGGCGA	5,5,0,0,4
gnl|UG|Omy#S15331739	326-406	0.33	ACaGAGCTGGGCTGCCTCCGAGCCATCGTCCTCTTCAACCCAGA[T/c]GCtAAaGGtCTGTCcAAcCCgg-AGAGGTGGAG-Ct	4,5,0,0,4
gnl|UG|Omy#S15331802	238-318	0.40	AGTAC[T/c]TGCTGGAGAAGGGcGACTTCAAACACTTCAACGAGTACGGCGCCCGCCACCCCCAGTTCCAGTCCGTGAGGCGT	4,2,2,1,4
gnl|UG|Omy#S15331932	62-142	0.50	CGTCAAGCCTATATATacacacacacacaGTACC[G/t]CCGAATCTCTATTCGACCGATTGTCTGTGGTGGTAAGTCGTTGGC	0,2,0,0,1
gnl|UG|Omy#S15332219	410-490	0.50	GAGGTGcAGTAtGACCCTGAtGCTCGCaaGATCaTcGTCGATGTCcAGAA[G/a]GtGAAGGGAGACCGCAAaGCCGACCTaTC	4,2,4,5,0
gnl|UG|Omy#S15332219	650-730	0.33	A-CCGGGGgAGT[T/c]ATCGCCGTCATCGTGGTGGTCATCCTGGCCGTGGCCGCCGGACTGCTGGTCCTCTACCTTGCN--AGgA	0,2,0,4,4
gnl|UG|Omy#S15332252	523-603	0.50	ATGAATAAAGCTGGAACATGAAGCAAAGT[T/g]CCACCAACTACCCCCACAAACACGTGGTGGACTGAGTACCTAGTAAATTT	0,5,0,0,1
gnl|UG|Omy#S15332253	348-428	0.33	GAGAGGAACGCCCTGATTGAGATCAACCCACA[A/g]ACACGCATCCCCCGAACCTTCAACCGCTTCTGTGGCCTCATGGTCCA	0,2,0,1,2
gnl|UG|Omy#S15332253	748-828	0.25	TGAAGTTGACAGCACACTGCTGCTCCAGCTAAAAaGGTtGTCAAAATGAACATT-GTCTtAC[G/a]GGGACTAGAAaTAGATTGGA	4,1,4,5,0
gnl|UG|Omy#S15332379	457-537	0.33	TGCGCCAGATCACAGAGGAAGATTTCTATGAGAAGCTTGCTGGCTCCATTGC[T/c]CCTGAGATTTTTGGTCATGAAGATGTG	0,0,5,5,4
gnl|UG|Omy#S15332487	456-536	0.50	ACCCAGGAAGCAGGGGGGACTCGGACCAATGAAAATCCCTCTGCTGTCTGACCTC[A/t]CACACCAGATTT-CCAAaGACTATG	4,2,0,4,2
gnl|UG|Omy#S15332487	576-656	0.40	GTTCATCATCgA[T/c]GAcAAGGgCGTCCTGAGG-CAGATCAcCATGAATGAcCTCCCT-GtGGGGCG-CTCTGTAgACgAgA	4,2,5,4,5
gnl|UG|Omy#S15332558	49-129	0.20	TTTCATCATAATTTCGCCTAAATTAATC[G/a]AGTTGCTGCAAAGTATTGCTCACTCCAACCATGTTGCGGCCAAAAGCATTG	5,2,2,4,5
gnl|UG|Omy#S15332558	249-329	0.33	ATtGCAAGCAACATCTGGTCGGCCTATGACAAGAAcGGGCATCAAGCTTTTAACGAAGATAAACTgAAATT[C/a]ATTCTGAT	5,1,0,0,5
gnl|UG|Omy#S15332558	369-449	0.50	AACCTACTGcTGTGCATGTATGCCAAAGAGACaGTGGGCTTTGGAATGCTTAA[A/g]GCCAAGGCTGAAGCgtTGGTaCTgTA	4,2,0,0,0
gnl|UG|Omy#S15332558	49-129	0.33	---CtTCATAATTTCGCCTAAATTAAtTC-AGTTGCTGCAAAGTATTGCTCAC[T/g]CCAACCATGTTGCGGCCAAAAGCATTG	5,4,0,0,4
gnl|UG|Omy#S15332568	174-254	0.25	TGAGTGAGGaATAAGGGAATCGACACCAGGAGCCAG[T/a]CAACAGAGAGGTGTNGGTAGTTGGAGGTCTTCATGGCCaACTACA	4,0,5,5,2
gnl|UG|Omy#S15332568	254-334	0.50	-GGACATTCGGACTAGAGGCATGAGGGAGCAAGTCCTTGGAGAGGGTTCCCcTCTGGAAAATAGGAGGA[g/a]atgatgatga	5,4,4,0,2
gnl|UG|Omy#S15332569	277-357	0.20	TGGGACAGCCCCCTCGCCACTCCCCGTCCGACCTGAGTGAGGAATAAGGGAATCGACACCAGGAGCCAG[T/a]CAACAGAGAG	4,5,5,5,5
gnl|UG|Omy#S15332633	673-753	0.33	G---GACCAATATGgTAATAtCtGACTTtCTGTGtTTATcGCCatattgGaTACTTCCAATC[C/t]TTTCAGtTCTACAGGAGTagGaGttttGTCAAT	0,5,5,0,1
gnl|UG|Omy#S15332633	913-993	0.50	CAAAtCCTACAATTCTGGACAATGTCTTTTGGAAGGTGTGTgtAAGTTCTTTACATCTAtAT-CAtCCGTTTTGAcGATTGC[T/g]	0,2,0,0,4
gnl|UG|Omy#S15332636	571-651	0.33	CCCAACACACACCCAGTCCAACAATTTCCGGACA[A/c]TAGCTAATCCAATTAGAATGTAGCCTTTTGATTTTGACCCACTTC	0,1,5,4,0
gnl|UG|Omy#S15332659	886-966	0.50	GCCAGTTTTCTCAGCAAGATTCATGTTTTGCCTCCAGAGTTTAAATATTTGATTTAAGGAATGCATC[T/g]CCTCTCTTGATA	4,5,5,0,4
gnl|UG|Omy#S15332899	208-288	0.25	TCACAC[G/a]CTATgGGAACGAGGAGGAGCAGAACCTCCGAGACCTTCTGATAGAGAGCTCAGAGGTAGATGAGGAAGCCCCTA	2,4,4,4,0
gnl|UG|Omy#S15333160	639-719	0.25	TTCAAGGGCCCGAGTTTTACGTATGTCTTGCATGACGGTTATAAACCAATGTTACAAGGGCCAGATTCTCAAGACCATT[C/t]	1,1,0,4,2
gnl|UG|Omy#S15333817	262-342	0.25	TCAGCCCTGACCAT[C/g]CCTGAGCCCAAGGACACAGCCACAGCCGCCATCAACACACAGGAGGCCGAGGCGAACAAAGCTGC	2,0,2,5,4
gnl|UG|Omy#S15333856	527-607	0.33	TACATAGAGATGAAAGCACATCCGTGGTTCTTTGGCAAGAT[C/t]CCCCGTGCCaAaGCAGAGGAGATGTTGAACAAACAGAG	5,1,0,0,4
gnl|UG|Omy#S15333893	171-251	0.40	CTgCTCTATCTGGCCgAT[G/a]AgAATTCATCTAAAACgGTTGGtGCTGgTGCCCCATATGTCATCAAAGTGGAGCCCAGTGA	1,5,5,4,5
gnl|UG|Omy#S15333987	454-534	0.50	TGGTGGTTCAGCATAGTGAAGGGAAACCATTAAGCGTTACAGTGATTCGAAATGGCCAGAAAAC[A/c]CAAATGGGCCTTACC	5,0,0,0,4
gnl|UG|Omy#S15333987	54-134	0.20	GAAGAACAAATTAAAGC[T/a]TACTACGACGTTTTGGAAGATCAAGaG-GTTGGAATGGAAGGTCCTtTgGTTGATGCAGAGGG	2,1,5,5,2
gnl|UG|Omy#S15334347	439-519	0.20	ATTTGAAGTCGGCAACTTCGTAGACCACTGTCTACG[C/t]TTTGTTCAATGTATAGACTTCCCTTTCTGTATCTTTATATAAA	4,1,5,4,1
gnl|UG|Omy#S15334433	251-331	0.50	CAGAAGGTTATGGTCAAGGGAGGCACACTTAAGGATGATGACTGGGGAAACAT[C/t]AAATTAAAGAATGGGATGACTCTGTT	4,1,0,5,5
gnl|UG|Omy#S15334574	303-383	0.50	G[G/a]GAGAACTCtCCgGAGAcGTTTGCCCTcAAgCTGTGCTCcGAGCTGGGCCT-GGGaGGAGAGTTTGTCACCACCATcGCc	0,5,5,4,4
gnl|UG|Omy#S15334590	284-364	0.33	TATGCCTGCTTGAATGGCAA-ATA-GATGCACAAAAAC[T/g]GTATAACATTCAAAATGGGTGAATGTTTCCTTTAACATGCT	0,5,0,2,4
gnl|UG|Omy#S15334623	49-129	0.33	TGCT[G/a]GCGCAGTCTCTCCACAAGCTCTCTACTGCATGTCCCGGACGGGTACCCTCTATGCTGAGCACCAGCCTGAACGCT	2,4,0,0,4
gnl|UG|Omy#S15335186	20-100	0.20	[C/t]GGATTGGAACTGAAGCACACAAAAAAAGCTCTGAAGTTGGAACAACTGTAAAGAATATAGTTTATTTGAACAGGAAACA	2,1,1,1,4
gnl|UG|Omy#S15335186	300-380	0.20	TACTTGGAGAACCCCAAGAAATACATTCCtGGAACAAAGATGATaTTTGCTGGCATCAAGAAGAAGGGcGAGCG[T/c]GCAGA	5,2,5,4,2
gnl|UG|Omy#S15335186	580-660	0.20	TGCTGGGACTCTGAATGGCGTTTGCATGATCAGTTGCCATATTGATCAC[G/a]GCTGTATCTTTGTCTTTGTTTCTCCATCTT	2,2,5,5,4
gnl|UG|Omy#S15335226	410-490	0.33	GGCTGGGGTTCAAGACGCGGT[C/t]GACCAAGTCTTCACCAATCCGGCTGCGTTTGACGAGCGTGGCTACATGGAGATAGAAT	5,5,0,0,4
gnl|UG|Omy#S15335231	540-620	0.20	CAGGG[T/c]CGGCTGGGATTGGAAATTAGAAAAATTCACGGAGAGAAATTGCAGTTTATCTTCCGAGACATCAACCCAAGAGA	5,5,4,5,2
gnl|UG|Omy#S15335236	375-455	0.40	TACCAGTTCAACTTTATGACTTGTCGATGTAGTTtCgTG-GTtCTTTAAACAttatatattatatata--TTAAATTGTAG	1,2,5,5,1
gnl|UG|Omy#S15335548	521-601	0.33	CAGAAACGTTTGGCGATTAGACTAGGAATGCCTTGGAGATCACTGCTCTATAGACTATCAGTAACATTTCCACTAC[A/g]GTG	2,4,0,4,0
gnl|UG|Omy#S15335775	502-582	0.33	CGGGTTCTGTCCATCTGGCAGGAGAGaGCgGTGTATGAGAACAACCTGCTGGACCAGCTCTC[A/g]CACGTtCTGcTGGGAGA	5,4,4,0,0
gnl|UG|Omy#S15335801	391-471	0.20	CCCAAACCAGTGTTCCAGCGCAGAGACGGCATCGTACCGCAGCAGTGGAAGGACGGCCCCAAGGACACCAGTC[C/t]GGAGGA	2,1,5,5,5
gnl|UG|Omy#S15335915	169-249	0.40	GTTCTCCACCATAATCAATCGTCAAACTGTCCAGAGGTCTCTGGTCACTACTCCTGCATGGGCTTCTCTGTC[T/c]GCCAAAG	1,2,1,5,4
gnl|UG|Omy#S15336078	443-523	0.25	CACCAGCTGAACTACGACCCCCACAATCCATTTGACCTGTGCGCTGCCTC[C/t]TACACGCCCCTATACCGTGGACGCCCCGT	4,5,4,4,0
gnl|UG|Omy#S15336247	618-698	0.33	GG[A/t]CTTGGTGCTCTGTTCTGCCGGCGTTCTGTCAGCCAGGTGATTCTACATAAGGGGGGCGGGATGGTCACCGTGTCGAC	5,1,5,0,0
gnl|UG|Omy#S15336930	81-161	0.50	ANTGAGAGGaATCCTCTCTCCCATAGAGGCTAGnCTCTCTCTTTCTCCGAtTGTTTtCCTTT[C/t]AGAAAGCAGTAGaATCaAGA-	0,2,0,0,4
gnl|UG|Omy#S15337224	112-192	0.20	TGACGTTGACTTTGACTTCGCTGGCCCNGCTATCCATGGAGCGGCCGTCGTTGGTTACGAGGGCTGGCT[C/t]GCCGGCTACC	1,2,2,2,2
gnl|UG|Omy#S15337224	192-272	0.20	AGATGACTTTTGACACGGCCAAGTCTAAGATGACCCAGAACAACTTCGCTGTGGGATaCAAGACCGGAGAcTTCCA[G/a]CTAC	1,4,1,4,2
gnl|UG|Omy#S15337369	347-427	0.25	AGGGAACAAGG[C/t]GGAGCAGTCAGCCTGCGACTCACCGATTCCTGGATCAGACATTACCAGGTGTTGCCTAACAGGACGCA	4,1,4,0,2
gnl|UG|Omy#S15337369	427-507	0.33	CCCCGTGCTGCTGATGAGTGGGGGCGGGGGCTACCTCCTCTCAGGGACGACCGTTGCTACGGATACGCC[G/a]AAGATGGGCC	4,2,0,0,1
gnl|UG|Omy#S15337369	507-587	0.33	CAA[C/a]TAGAGGAGAGGAGCCAGCTGCAAAGCGACTGANACTCACAGAGACCACAGAGGGATAACACTTAANACGTATTGCG	4,1,0,0,5
gnl|UG|Omy#S15337386	575-655	0.25	CGAAGGTAAACcTaCaCCGAACaCAAAATGAATTAGAATTTGTCAAATTCAC[G/a]ACGTGAAAAATGAATGGCGGGAAAAAC	1,5,0,5,5
gnl|UG|Omy#S15338406	419-499	0.40	ACTCtGTaATtGTGGTGCTGAGAAACCCCCTCATCACAGGaAAATAGACTG[T/a]TAATTTGCCCACTTCACCTGTCTTTGTC	2,1,5,5,1
gnl|UG|Omy#S15338407	423-503	0.50	TACACATAAATTGCAAGGAGTCACACTTCTGAAAGGTTTTCGTGTTGCATGGTGCTTGAAACAACAGTT[G/a]TGGGTTTGAT	5,4,4,0,5
gnl|UG|Omy#S15338407	543-623	0.33	CTTGAGATGTGATT[C/a]TTTTCTTAATGACGCCGACAGTATTACATAAACGGGACTGTGCTGTAGGCTACTAGATTCAAGCA	5,4,5,0,0
gnl|UG|Omy#S15338470	124-204	0.20	CCTTTCAGGACTGCCTGAATGAATTGCTACTTGTCGTAGAAGCAGTGTTCGTGAGAAAACTAAGCGGGACTGAACCAAA[G/t]	4,2,4,1,1
gnl|UG|Omy#S15338470	524-604	0.20	GATTGGAGAACTACAGGCAGCATGGATGCAAGAGGGAATGGGCAGCTTTCACAACAGCTTCTGTGTGATGATGCAGTC[A/g]G	4,2,4,4,1
gnl|UG|Omy#S15338477	414-494	0.33	TGCTTACATTT[G/t]ATTTATTTCTCAATTAGGCTCAgAATAAAACAAGGCCAAAACaCTCAAAACCAaAtAGAAggaTGAATTGAC	4,2,0,4,0
gnl|UG|Omy#S15338477	574-654	0.33	TGAATAAGACAAAgAATATaATGTATTTGCCAATGTCCATACATgGAATGGAACATT[A/c]GTACTAACCTCACTGCTAACTGG	4,2,0,0,1
gnl|UG|Omy#S15338477	734-814	0.33	CTTCCGTTTGTCTGAATCAACCTATCCCCcAGACACaCCCATGGACTGACAGACaGACAGACGgAtAGATCTtGA[G/c]TGCCTtGAAA	4,2,4,0,0
gnl|UG|Omy#S15338584	482-562	0.20	CCATCTCATTGGTCACCTG[C/t]TCTGGGGATCAACAGTGGGACATTAAGAAGATCAGCAATGCACACACAATTGGCTGTAAC	2,2,5,2,1
gnl|UG|Omy#S15338591	722-802	0.40	CTGTAAAAGATCCcAATGCcTGTGAAGTATTGCTCTAGATTCTTCTTAGTGAAGAAGTGGGAGAAGATG[C/t]GGGAGAAGGGA	2,1,5,2,4
gnl|UG|Omy#S15338694	21-101	0.20	AGTGGAGGACAG[T/c]GATCAGATCTTTACTGAGCTGATCCGCTCCATTGAGAGAAGGAGCTCTGAGGTGAAGGAGCTGATCA	5,2,2,1,2
gnl|UG|Omy#S15338984	46-126	0.50	TCACAGTGTACGACCAGGAGTACTTCCAGGGAAAACGTATGGAGTTCACCGCATG[C/t]TGCCAAAACATCATGGAGTGTGGC	4,2,4,5,0
gnl|UG|Omy#S15338984	286-366	0.25	TCAGACCCATCTGCTCCGCTA[G/a]CCACAAGGAGTCCCGCATAACCATCTATGAGAAGGAGAACATGATTGGCCGCCAGTTT	2,2,5,4,0
gnl|UG|Omy#S15338984	526-606	0.25	AGTGTTACCGTGAGTTTGGCTCCCATGCCCAGACCCCTCAGATCCAGTCCATCAGGAGGATTCAGCACT[G/a]AGCAGGAACC	4,2,0,2,2
gnl|UG|Omy#S15339208	1056-1136	0.25	GACTGTTTGGCTCAGCCGCCACCAGCTTTGTTCACAtGGCCCTTtGAtACATCTAACCC-TGGAGTGTCACTGCATA[A/c]TC	5,1,5,2,0
gnl|UG|Omy#S15339208	776-856	0.20	TGGATTGAcGGTTAAATGGAAAGGGTATTAAAGGAAaAA[T/g]GAAATTTgGTGGACTGCTTGCATTTCAGCAGGAAATTATC	1,1,4,1,2
gnl|UG|Omy#S15339266	206-286	0.25	CACTATATGAGGATCTCCCT[A/g]GTGTTGGAGAATGAAAGCACCAGACTCAGTGCAGCCCAACTGAAGCAGCTCATCGTCTC	5,1,5,0,2
gnl|UG|Omy#S15339266	126-206	0.50	CAAATA[G/t]AATGCGGCGCGCAGACATACAGGACGAACCTGCGACTTATGAGCGACTTGTGTACAAAAACACATCCGTTTAC	4,2,4,0,2
gnl|UG|Omy#S15339266	526-606	0.40	AAAGCTGTTGGTTCCTGAATCAACACAGTGACCCATAACACTGTGAAGACAAAAcAATACCTAGAATGAACTT[C/a]ATTTTC	5,2,1,5,1
gnl|UG|Omy#S15339317	276-356	0.50	GCATTGGCTACAGTACAAACCAACTGGGCTACCA[G/a]GCTATGGCCAACCCTGAGACCTAATGGGAGACTGCTGGTCTATTT	5,5,4,0,4
gnl|UG|Omy#S15339317	36-116	0.40	GGCAGCCATCTTCTTTAGCTCTCTGTCTCGCCGTCGCTGGGTGTGATGTATGTAAACCATG[C/t]GGATAAACTATACCATAT	5,4,1,5,5
gnl|UG|Omy#S15339460	309-389	0.33	ACCcaTGGTATGTcaCACTTAAaCTGAA[C/g]CC-A-GTCCAGAT------AAT-CTCCATCAGAAATtAGGCCCTGTGttaAATTa	0,2,0,4,4
gnl|UG|Omy#S15339460	469-549	0.33	TGTCC-A-AC-AATAATGaT-AtGGATATGAAATTGTCTTtATACTAGTCTTTaGTCAAGGGCACgACAATCACTAGT[A/g]TA	0,2,0,4,4
gnl|UG|Omy#S15339548	381-461	0.25	cCAACtCAtTGCTGTTGGAGAAT[G/a]TATAGTGTTCCTTGTGTGTGAAATAGTTAtCTTTaTTATGTTTTGATTaCgTTGGA	0,2,4,5,5
gnl|UG|Omy#S15339705	129-209	0.33	ATGCCAGGGGAC[A/g]GTGTACCATGCCGAGGAGGTGCAGTGTGATGGGAAGAGCTTCCACAAATGCTGCTTCCTGTGCATGG	0,1,5,4,0
gnl|UG|Omy#S15339982	485-565	0.50	CCCCATCCTCCTGTTTACCCAGTTCATGGG-TGGTGTTATGCTC[A/c]TATCCATGCTTGGGTGAGATGTTAAGTACTAAAGC	0,5,0,0,1
gnl|UG|Omy#S15340282	679-759	0.33	CCATACATACTGCTACGGATCTTGGAAGAATTCTATTTTTGC[T/a]AAATAAAGTTGAGCAAGTAAATGGCTCATGATCCTAT	0,4,5,0,4
gnl|UG|Omy#S15340390	228-308	0.33	CCCAAAAGCAGCTGATCTCTT[C/t]CACCAGCTGTCCCAGGCCCTAGAGGTGCTGACTGATGCTGCTGCCAGGGCTGCTTACG	0,4,5,5,0
gnl|UG|Omy#S15340549	1080-1160	0.50	CTGTTTGCTTAG[C/t]GAGGAAGGAGATGAACCTGTGAACTACTAGATCTAACTAGAGCCACACCTCTGGACTGAATCCCCTT	4,5,0,0,0
gnl|UG|Omy#S15340550	336-416	0.40	ATATGTGGCACCAA[T/c]GCTGAAGTCATGCCAGCTCAGTGGGAGTTCCAGGTtGGG-CCaTGTGAAGGtATCAACATGGGtGA	4,5,5,5,4
gnl|UG|Omy#S15340552	1361-1441	0.50	TTGTCTGTGGCTTTGTAAACCC[C/t]TTGCATATTGCAAGTCTTGACCATCCATGTATGGCTTGCTTTTTAACCCTTTTCATG	5,1,0,4,5
gnl|UG|Omy#S15340552	1401-1481	0.33	TGACCATCCATGTATGGCTTGCTTTTTAACCCTTTTCATGGGAGAATCTT[C/t]GGTATATTCTGCAGTCTGTGTTCAGGGTA	0,1,0,5,2
gnl|UG|Omy#S15340552	721-801	0.50	GTTAAGATATGTGGCACCAA[T/c]GCTGAAGTCATGCCAGCTCAGTGGGAGTTCCAGGTTGGGCCATGTGAAGGTATCAACAT	5,4,4,0,5
gnl|UG|Omy#S15340558	945-1025	0.20	AACATCCAGATGGAGGCGAAGGTGGTGACGGACACGGACGAGACCGAACTGGCCCGTCAGCTTGAGAGGCTAGA[G/a]CGGGA	1,1,4,5,1
gnl|UG|Omy#S15340558	1145-1225	0.20	CCATAGTCGC[A/g]CTGTCCCACAGATGTGCAACTCTCATATTACATAGAGGTATTCACTGGCTAATAACCCTCTAAATTGAT	2,2,4,5,2
gnl|UG|Omy#S15340558	385-465	0.50	TTGATcTgTCcAAGAGAAGAGTTTCaCCcGAGGAgGCaATCAAgTG[T/c]GAAGACAAATTCACCAAATCcAAAACgGTGTAC	4,5,5,4,0
gnl|UG|Omy#S15340580	220-300	0.40	ATGATGATGCATGGCCG[C/t]AACAACGGCAAGAAGCTGATGACCTGTCGCATTGTGAAGCACGCCTTCGAGATCATCCACTT	1,1,2,1,2
gnl|UG|Omy#S15340587	172-252	0.33	gGATTCTGAtACgAATGAATTTATTTGTTGGAGTCAGGAgGG[T/g]AACAGTTTCCTcGTCATGaAcGAACAGCGATTTgCCA	5,4,5,0,0
gnl|UG|Omy#S15340694	685-765	0.50	GCTTTCTCCTGTATGGTTTTTGTATTATCACATTTTCATGGACCATCGCCTCTTATGCTAATTTCAAATGCTACAGAC[C/a]T	4,5,0,0,0
gnl|UG|Omy#S15340694	845-925	0.50	GGTACTATTAGGTGTCATGTAGATGCTGATGGAAGATCTATTACTGTAGATTGAGAT[G/t]AACGTATTTCATTTTTGTAATC	5,4,4,0,5
gnl|UG|Omy#S15340709	330-410	0.33	GGCTT[T/c]AGCATCGAGTCATGCAGGGGCATGGTGGCTGTCATGGACAGtGACAGCACAGGgAAgCTAGGTTTCCACGAGtT	4,5,0,4,0
gnl|UG|Omy#S15340714	1141-1221	0.20	gAACCGCATGATcgCTCGTCTCCAGAAcGAGATTGAGTCcGTCAAGGGtCAGCGGGCCAACCTTGAGGCTCAGATCGC[T/a]G	4,1,4,5,4
gnl|UG|Omy#S15340714	2221-2301	0.40	TGGCAGCTGAAC[G/a]GAGAAAACACTCCCACCCTTGTGGGAATACCCTCATATTTCTTTAAGGTGATTTATGAATGATATGA	5,1,4,1,2
gnl|UG|Omy#S15340714	2381-2461	0.25	AAGTAGCCATGCAGAAGAGCCTGTAGTCAATCTTCACTCgCATAACT[C/t]TAAAGGAAATACATTGTTGTCAGAGGTTTACA	4,4,0,5,4
gnl|UG|Omy#S15340714	901-981	0.25	GGAGCTgcgTGAGCTGCA[G/a]GGCCAGATCAAGGACACCTCTGTgGTGGTaGAGATGGACAACAGCCGTAACCTGGACATGG	0,5,5,5,4
gnl|UG|Omy#S15340719	942-1022	0.33	CAGGGGAGGAAATAGAGCTGCGGCTGTACACAGAACTCATCTCAGGACTACCGATCATTGACG[A/g]CATCCCTTACACCGAC	4,0,5,0,1
gnl|UG|Omy#S15340742	1000-1080	0.25	TGGAGATGGCAGCAGCATGCTGACACACCATGCCCTTTGACCTT[C/t]CGATTAGTGTGTACACCAATGGCAGGCCACCAAAT	1,1,2,0,1
gnl|UG|Omy#S15340742	1120-1200	0.25	AAGGCACTCCAAGAGAATC[A/t]AATTCTAACTACTCTCTTGAGTTCTTAGGACAGAATTTCGGTACAATTGAGTGAAACCTT	2,1,2,0,2
gnl|UG|Omy#S15340742	1280-1360	0.25	ACCTGTTCACACACCAGTCCAGATGAAGGGGAGAGACTAGGGCTACGTTTACACAGGCAGCCCAATTCTGA[C/a]ATTTTCCC	1,1,2,0,4
gnl|UG|Omy#S15340742	1440-1520	0.25	CC[C/a]ATTTGTGAAAAGAAAGATCAGAATGTAGCTGCCTGTGTAATCATAGCCCTATGAGAGGATACTTAAGACTAGATGCA	2,2,1,0,5
gnl|UG|Omy#S15340742	1520-1600	0.25	ACCTGTGAGCCCCCTTCACACACCTCCTTCTCAAAACATATA[C/t]ACGTTCCCaCAAGTCTGTATAGTGTCTcTACGGCaCA	1,2,1,0,4
gnl|UG|Omy#S15340757	1041-1121	0.50	GACATATGAAGGTTGCAC[G/a]ACGGAAGGCCGCAGCGATGGATACCGCTGGTGTTCCACCACAGAGAACTTTGACAAGGATA	2,2,1,0,1
gnl|UG|Omy#S15340757	241-321	0.25	GGAGATGTCCTCAAGAACATGACGGATACGGAGCTGGCA[A/g]ATAGCTACTTGCAGAGGTTTGGCTACATGGACGTTCAGCA	1,1,2,0,1
gnl|UG|Omy#S15340774	1674-1754	0.25	TTTCG[T/c]TATCTGTCTTATTTGTTAAAGGAAGCTCTGGTTAACTCTAGTTTAAGATGTGAATTCCATCCTCCTATTCTTTC	4,2,0,4,1
gnl|UG|Omy#S15340774	1114-1194	0.40	GTTACTCCATGCAGtTGGGACGCCTCCAGAaCCAAGTGACCAGtCTGGAGGA[G/a]CAGCTAgTGTCTCTCCGCAGCGACATG	4,2,5,4,5
gnl|UG|Omy#S15340774	1514-1594	0.40	CACTGCAGCAAGCAAtGGGTTAACcCCATAGAAATA[T/g]AATTACTAGAaTgGGTATAGGAAATGAGAGGCCAGCACATGGc	2,1,4,2,2
gnl|UG|Omy#S15340774	554-634	0.50	TGCCACTCGtGTAAACGGAGGCATCTATCT[C/a]AaCATtGACAACtCAAAGCTCGCTGCAGACGACTTCAGAAcCAAGTATG	0,4,0,5,0
gnl|UG|Omy#S15340775	1746-1826	0.25	G[T/c]TATCTGTcTtATTTGTTaaAGG-aAGCTCTGGTTAACTCTAGTTTAAGATGTGaATtCCATCCTCCTaTTCTTTCTAGA	5,4,0,5,2
gnl|UG|Omy#S15340775	626-706	0.50	AACGGAGGCATCTATCT[C/a]AaCATTGACAAcT-CAAAGCTCGCTGCAGACGACTTCAGAACCAAGTATGAGAACGAGCTGGC	0,5,0,4,0
gnl|UG|Omy#S15340781	641-721	0.25	CTGGAGTGAATGGAGTCAGCC[T/a]ATTCAATGGGATTCCATGAAGGGAAATAACATCACAGACATATCTGGCAGCTCAATGT	1,1,4,0,2
gnl|UG|Omy#S15340794	959-1039	0.25	CTGTGATGCGCAGTGCTACAAGATAGTGGTCAACGGGAATCAGACGAGC[A/c]CCTACAAACACCGCCACACCCTCCTCCAGC	2,4,1,0,1
gnl|UG|Omy#S15340795	401-481	0.50	GATGATCTGGGAAAAGGAGGCAACGA[G/t]GAGAGTCTGAAGACTGGCAACGCTGGCGGTCGGCAGGCCTGTGGAGTGATTGG	5,0,0,0,4
gnl|UG|Omy#S15340836	1588-1668	0.20	CTCCTCCTTCTCTCGCTCTCACCGCTCTATTCCTG[C/t]TATGTTAGTTTTAGTTGGTTATGAGGGAGAGAACCACTGTTGAG	5,2,2,5,4
gnl|UG|Omy#S15340836	1148-1228	0.33	GTGAcaTTGCCAGAGC[C/t]AAGAAtGCCCTCAAGGCCAGCcTGGTGGGACAGCTCaACGGAACGACACCGATATGTGATGAC	0,2,4,0,1
gnl|UG|Omy#S15340836	588-668	0.20	CAGTGTtCTGGGgCCaTCCCAAAACGC[C/a]AGGACTTTGAGTCGACAGGATCTGGTAGATTTCATCAGcAGCCACTACAAGG	4,2,4,4,1
gnl|UG|Omy#S15340836	668-748	0.20	CCCC[C/g]CGcATGGTGCTGGCAGCTGCTGGAGGTGTGACTCAcGAGGAgCTGGTTGGGTTGGCCAAgCAGCACTTcAGtGGc	5,1,5,5,2
gnl|UG|Omy#S15340846	913-993	0.33	GGATGCCGCCAACGTTGTCCCCATCATTGGAGGGGTGGTAGCTCTCCTCCTGGTCGTCGTTG[C/t]TGTTGTTGTTGGGGTCG	2,4,4,0,0
gnl|UG|Omy#S15340856	1020-1100	0.33	CTACATGGCCAAAGACAGGAAGAACCACTGTGGcATCGCCAC[G/a]GCAgCCAGCTACCCACTGGTCTAGTGTTcTAcAACCT	0,2,4,0,1
gnl|UG|Omy#S15340856	100-180	0.50	CTCTGT[G/a]TGAGTGCTGTGTaTGCaGCcCCTAtGTTTGACTCTCAGTTGGAGGgCCAcTGGCACtTGTGGAAgAACTGGCA	0,1,5,1,2
gnl|UG|Omy#S15340856	100-180	0.33	CTCTGTaTGAGTGCTGTGTaTGCGGCgCCTAtGTTTGACTCTCAGTTGGAGGgCCAcTGGCACtTGTGGAAgAACTGG[C/t]A	1,0,5,0,2
gnl|UG|Omy#S15340856	180-260	0.50	CAGCAAGaACTACCATGAG[A/g]GcGAGGAGGGCTGGAGGAGGATGGTTTGGGA-AAAgAACCTGAAGAAGATTGAGATgCAtA	2,4,5,0,1
gnl|UG|Omy#S15340856	220-300	0.33	ATGGTTTGGGAGAAgAACCTGAAaAAGATTGAGATgCACAACCTgGAcCACtCtATGGGAAAAC[A/t]CTCCTAtCGTCTGGG	0,2,0,2,1
gnl|UG|Omy#S15340856	300-380	0.33	CATGAACaACTTTGGTGACATGACCAAcGAAGAGTTCAGGCAG-CtATGAACGGCTACAAGCAG[A/g]CGACTGAGAGGAAGT	0,5,5,0,1
gnl|UG|Omy#S15340856	300-380	0.33	CATGAAC[C/a]ACTTTGGTGACATGACCAAcGAcGAGTTCAGGCAG-C--TGAACGGCTACAAGCAGACtACTGAGAGGAAGT	0,1,0,1,2
gnl|UG|Omy#S15340856	60-140	0.33	CTGTTTGaCCATGA-[A/t]GtCcCTGTACTTGGCAGTGTTGGTGCTCTGTaTGAGTGCTGTGTaTGCGGCgCCTAtGTTTGACT	2,0,5,0,1
gnl|UG|Omy#S15340856	940-1020	0.50	GAAGGAGAgGATGTaGATGGCAAGAAATtCTGGATTGTCAAGAACAGCTGGAGTGAtAAgTGGGGAG[A/t]CAAAGGCTAcAT	0,1,0,0,2
gnl|UG|Omy#S15340860	589-669	0.25	AAGAGCAGTCGGTATGAGTTTCAAGTGAGAGCACGAGTAAACGACATGTGTGGCGAGTCC[G/a]AGTTCTGGAGTGAATGGAG	4,2,5,0,2
gnl|UG|Omy#S15340875	1120-1200	0.33	CAGTCTGAGAT[T/c]GACTCgGTCAAGGGACAGCGTGCCAACCTGGAGAACCAGATCGCCGAGGCTGAGGAGCGCGGGGAGAT	5,1,0,0,2
gnl|UG|Omy#S15340875	1760-1840	0.20	AGGT[A/c]AACAATGCTACATGAGAAGAAATATAAATGTGGCTGTTTAGCAATAAACATTTTTAATCCAACCAAAGATTTGAA	5,1,1,4,4
gnl|UG|Omy#S15340875	1880-1960	0.20	TaT-GCCTTTTCTAA[T/g]TCTGTACTAAAACtAAATGCtTGCAG---G--A-A--A----T---TA-GCAAAAa-ATgAAGTTG	4,1,1,4,2
gnl|UG|Omy#S15340875	520-600	0.50	ATGCTGGAGACCAAGTGGGG[T/c]CTCCTCCAGGGACAGACCACCACCCGCTCCAACATTGATGCCATGTTTGAGGCCTACAT	0,0,0,5,4
gnl|UG|Omy#S15340876	1116-1196	0.50	AACCGTATGATCCAGAGACTGCAGTCTGAGAT[C/t]GACTCGGTCAAGGGACAGCGTGCCAACCTGGAGAACCAGATCGCCGA	4,5,0,5,1
gnl|UG|Omy#S15340876	476-556	0.20	[C/t]CTCAACAACCGCTTCGCCTCCTTCATTGATAAGGTACGCTTCCTGGAACAGCAGAACAAGATGCTGGAGACCAAGTGGA	1,4,4,4,2
gnl|UG|Omy#S15340876	516-596	0.50	TTCCTGGAACAGCAGAACAAaATGCTGGAGACCAAGTGGgg[C/t]CTCCTCCAGGGACAGACCACCACcCGCTCCAACATtGA	0,0,0,4,5
gnl|UG|Omy#S15340876	836-916	0.25	-ACAgGATGAgATCAACTTCCTcAgGGCcG-TCTAcGAGGcGGAGCTGCGTGAGcTGCA[G/a]GGCCAGATCAAGGACACCTCtG	0,4,4,4,5
gnl|UG|Omy#S15340883	353-433	0.25	GGACAGAAAGTTCACCAGGAAGTCCACAAGGAGGTCCATTCGCCTCCCTGATAC[C/g]ATCAACCTCAGTGAGCTGTACATTC	5,4,2,0,5
gnl|UG|Omy#S15340883	433-513	0.50	TAATGAGAGACCAGGAGaATGGgGTCAAAGAGCaGAAGCTGGAaAAGGAGAA[G/a]AGAGTCTACAATCACTGCTTCACAGGT	4,5,5,0,4
gnl|UG|Omy#S15340883	913-993	0.25	ACCTGCGAGGGTCTGTGATCACAGCAGTGGAGTTTGTTCCTGAGGCCAAGAGGTATGATGTTGA[A/t]GGGAATCTCTTTGAG	2,1,5,0,5
gnl|UG|Omy#S15340885	195-275	0.33	CTCCTCTTCCTCCGTCCGCTCAGTCTCCTCTGGGTA[T/c]GGCGGCGGGGCCGGCTTCGGTGGCGgctatggatccggtggtg	4,2,0,4,0
gnl|UG|Omy#S15340885	795-875	0.25	GCTGGCAGCCATGCGTGCTCAACTCACCGGCACAGTGAACGTGGAGGTGGACGCAGCGCCCCAGCAGGACATG[T/g]CCAGGA	1,4,0,4,5
gnl|UG|Omy#S15340887	1035-1115	0.25	AgCTGCA[G/a]GGcCAGATcAAGGACACCTCtGTGGTGGTaGAGATGGACAACAGCCGTAACCTGGACATGGACTCCATTGTc	0,2,5,5,4
gnl|UG|Omy#S15340922	240-320	0.25	GGGGTACAGGC[A/c]GAGCcGTGGCtCGTATtCCtCGTGTGAGGGGAGGTGGtACCCACCGCTCCGGCCAGGGAGCCTTCGGa	1,2,5,0,2
gnl|UG|Omy#S15340922	280-360	0.40	GGGAGGTGGAACCCACCGCTCCGGCCAGGGAGCCTTCGGCAATATGTGTCGTGGAGGTCGCATGTTCGC[G/c]CCCACCAAGA	2,2,1,1,2
gnl|UG|Omy#S15340922	80-160	0.20	AA[A/g]GGAGAAAGCTCAGGCAAAAATGTTGTCATGCCTGCGGTGTTCAAGGCTCCCATCCGCCCCGACATTGTCAACTTCGT	2,2,2,1,2
gnl|UG|Omy#S15340947	123-203	0.25	TCAGTTCAGAGAAAAAGTACTATGGACTGCCATCACGCTCTTCATCTTCCTGGTGTGCTGCCAGATTCCACTCTT[C/t]GGCA	5,4,4,4,0
gnl|UG|Omy#S15340947	363-443	0.20	CAAaGACAGgGCcCTCTTCAATGG[A/c]GCaCAGAAATTGTTTGGTATGATCATCACCATTGGtCAGgCCATcGTGTATGTGA	1,2,4,4,1
gnl|UG|Omy#S15340947	603-683	0.20	CATCTGTGAGACCATCGTCTGGAAGGCcTTT-AGCCCCACcAC[T/c]GTCAACACTGGCAGAGGcACaGAGTTTGAgGGgGCtA	2,1,4,4,4
gnl|UG|Omy#S15340947	683-763	0.20	TCATTGCtCTcTTCCACCTGcTGGCCACaCGgACAGACAAGGTGCG[C/t]GCCCTGAGAGAGGCcTTcTACCGCCAGAACCTG	1,2,2,5,5
gnl|UG|Omy#S15340947	803-883	0.20	gTGTAGTcATATACTTCCAGGG[C/t]TTCAGaGTGGAtCTGCCCATCAAGTCTGCCCGTTACCGTGGCCAGTACAACACTTAT	5,2,5,5,1
gnl|UG|Omy#S15340947	963-1043	0.20	GATGCTCTCCACaCGATTCAGtGGtAACTTCCTGGTTAACCTGCTGGGcACCTGGTCaGATACgTCgtC[T/a]GGtGGtCCAG	5,2,5,2,1
gnl|UG|Omy#S15340953	2782-2862	0.33	GAAACCA[A/g]CAGGCTCTGGACCTCGTaGGGTAAGAGTTGAGTACCCCCTGCCCTAGGGGGACcTGTGACGGAGTTgAGCAAC	5,5,0,0,4
gnl|UG|Omy#S15340953	542-622	0.25	CCTGTACAGAGAACAGATCAAC[A/c]GGGTGAAGGACAGTGACAGTGTGCCTATGGTGCTGGTGGGGAACAAGAGTGACCTGG	5,5,0,2,1
gnl|UG|Omy#S15340953	702-782	0.25	ACCAGACAGGGCGTGGAGGAGGCGTT[C/t]TACTCTCTAGTCAGAGAGATCAGGAGGTATAAGGAAACCAACCGCAGCAACAA	4,4,0,4,2
gnl|UG|Omy#S15340966	143-223	0.40	TGTGGAGCTCAGACGCAGGTGTGTCTCACAGCCC[A/t]CCCTCTGACCTGCTGTGGAAGAGCCAGGCCTCCTGGGGCACCGGG	4,1,2,5,1
gnl|UG|Omy#S15340966	543-623	0.33	ACATCCAAGTAATCATGACAAAATAAAACAATTTTTGCCTTGAGTTTAGGAC[T/g]GAATTCACTAAGTTAGTTCACCCCCCA	0,1,5,2,0
gnl|UG|Omy#S15340966	623-703	0.50	AATTATGTTGAGTCAGACAGCTGGATGTCTTCTGGATTTTTAAAGAaTAATGATTGTT[T/c]GTTCACCACATGATCCCACAT	0,2,4,1,5
gnl|UG|Omy#S15341008	1435-1515	0.50	AGGGCATCCAGGAGCTCTATGGT[G/a]CTGGTACAGACAAGCCtGTGCCTCCCACCCAGGGCCCAGTCACTCCTATGGACATC	0,5,0,0,4
gnl|UG|Omy#S15341008	1795-1875	0.50	CCACAGACCTGAAAGGCATTGA[C/t]GCAGCCTTCTCCTTTGGAAAGAGCCAGAAGACCTACCTGTTCGCTGGAGACCAGTTC	5,5,4,4,0
gnl|UG|Omy#S15341008	2315-2395	0.40	GATCTCTCCACCTCGTTGTTTGTT[A/g]TTAGAAACTCAGACATCCGGTATGTCCACACTA-CATAGAGACAGGCAGTGTTGT	4,4,5,5,5
gnl|UG|Omy#S15341008	2475-2555	0.50	TTACTGCTATGTCTGCATTCTAGAGACTACATGATACTGCAATAGAATGAGAAATAGTCAATAGcAATT[T/a]CAGTGTTGTG	2,4,0,0,0
gnl|UG|Omy#S15341008	2515-2595	0.33	AATAGAATGAGAAATAGTCAATAG[T/c]AATTTCAGTGTTGTGgAATACATTTGAAAATATGAATTTGCACAATATGTCTGGA	0,5,4,4,0
gnl|UG|Omy#S15341008	2635-2715	0.50	CTATATTTGATaTGCAG[T/a]TTTTCTACATTCTgTTCAGACTATTTTCAGAAGTAAGTACTTATAGACACACCTTATTCTTC	1,4,5,5,0
gnl|UG|Omy#S15341008	955-1035	0.50	TGTTCACCCTGGGTGGAAACGCGGA[T/c]GGAGCTCCCTGTAAGTTCCCCTTCACGTTCCAAGGGGAGAACTATGATGGTTGC	5,4,0,0,0
gnl|UG|Omy#S15341009	582-662	0.33	CCCCACAACGAGATTGCTGCCCAGATTTGTCGTCAGGCTGGCCTGGTGAAGAAATCCAAGGATGTGATGGACTACAGCGA	5,2,0,4,0
gnl|UG|Omy#S15341013	323-403	0.20	TCA[C/t]ATCATGGGCAATGAGAAGTTTGCCATGCAGAACCTCAACGACCGTCTGGCCTCCTACCTGGAGATGGTGAGGAACC	2,1,4,1,4
gnl|UG|Omy#S15341037	599-679	0.33	ATGGGCAGAGACAATGTCAG[T/c]GGGGGTGTGGCACACCTGGTAGTGATCACGGAGGAGGGGGTGGAGCATATTGTCATCCC	0,5,5,0,1
gnl|UG|Omy#S15341048	592-672	0.25	TCAGCCTCACTGAGCCCATGATGTATCACTGGGACCCGTCCCTGCCTGAGGCTGAGAGGAATAAGATAGCGATCGG[G/t]GCA	1,5,2,0,5
gnl|UG|Omy#S15341055	945-1025	0.33	CGCCAACGTTGTCCCCATCATTGGAGGGGTGGTAGCTCTCCTCCTGGTCGTCGTTG[C/t]TGTTGTTGTTGGG-TCGTCATTT	4,5,5,0,0
gnl|UG|Omy#S15341055	1345-1425	0.50	CACTGACTCTGAAAACTCTGGGAAAGCTGCCCCGCAGATTTGAGAGGCCTCTGCACTTCTGTAACATCAGAGAAGGTG[T/c]T	0,2,1,0,0
gnl|UG|Omy#S15341082	894-974	0.20	TCTGACTTCATTGGAGACACCCACTCCTCCATcTTTGATGCTGG[C/t]GCcGGtATCTCCcTCAAtGACAACTTTGTCAAACT	5,2,5,5,1
gnl|UG|Omy#S15341089	31-111	0.40	GACAGCTGACTTCTCCTTTGGCTT[T/c]TCTGCTTGTTGGTGTTCTGAAGACTGAACGATGAGGGTGTGGATTGTCTTCCTCC	2,2,1,5,4
gnl|UG|Omy#S15341089	831-911	0.50	TGGCCCCCCTGCGCGCCCCTCTCATCCCCATGGAgCA[C/t]TGCACCACTCGTTTCTTCGAGCAGTGcGACGCTGACAATGAC	4,5,4,5,0
gnl|UG|Omy#S15341090	878-958	0.25	ATCTGGCACTTCTTCCTGAAGGGGCCAAGGAGCCACATGGACAGTTGGTGTGGGACAA[G/a]ACCGTTCAGGAATGGTAGAGT	1,2,0,1,4
gnl|UG|Omy#S15341090	118-198	0.33	AAtGAAATGTCCAAAAAAGTGGCAGTAGTTACCGGTGCCAATAAAGGCAcAGGA[C/t]TTGCGATTGTGAGGGAGCTTTGTAA	4,1,0,2,0
gnl|UG|Omy#S15341091	136-216	0.50	GTTACCGGTGCCAATAAAGGCACAGGA[C/t]TTGCGATTGTGAGGGAGCTTTGTAAGGCAaAATTTACCGGGGATGTTATTCT	2,2,0,1,4
gnl|UG|Omy#S15341091	856-936	0.25	CAGACTCCTACCTATCTGGCACTTCTTCCTGAAGGGGCCAAGGAGCCACATGGACAGTTGGTGTGGGACAA[G/a]ACCGTTCA	1,2,0,1,4
gnl|UG|Omy#S15341123	1218-1298	0.33	ATGATCGCAGGCGATTGGCTTGA[T/c]GCTAACTTTTCAGATTTGGTGTTTACCTACTAGCTAGCTAAGTACAAAAGGGAATC	0,5,4,4,0
gnl|UG|Omy#S15341131	1582-1662	0.50	GCTGATA[A/c]CAGTGACCCGCTTCAGCAGATCTGTAAAATTCTCAATGCCCACATGGACTCTCTTCAATGGATTGACCAGAA	0,4,5,4,5
gnl|UG|Omy#S15341138	1056-1136	0.33	GGTGCCGAGTCACTCCGACCGCTCATCCAGAC[C/a]TCCCCAACCTCCTCTGACATGGGGGTCATGGGCTCCATGTACCCCCT	4,5,0,0,4
gnl|UG|Omy#S15341180	568-648	0.33	GCCATGGG[T/c]TACGCAGATGTCAGCTGGACAGCTGGAGGGAaTCCGGTCACCGGCGGCATCGCTACGAGTGGcCCGGTGCC	4,2,2,0,0
gnl|UG|Omy#S15341187	1081-1161	0.20	GcAACCGCAAATGCtCaAGTCCCcGGaC-AtCgGA-CACgGA[G/a]GACTAcGaCAAAAGAAGGACTCATaATGTaCTGGAGCG	5,1,5,5,2
gnl|UG|Omy#S15341212	1776-1856	0.33	GA[T/g]GATGGCAACAAGACAGTGCACGAGGTCATACATGAGAGGGCCTACCCCAACACTGCCCTGCTTTCCATGTGTCTTAT	4,0,5,0,2
gnl|UG|Omy#S15341212	176-256	0.25	GACCAGACCTGGCAACTATGACCTGGAGCAGAGCAGGCA[T/g]GAAGAGGACAGCAACCAGGCCATCCAGAGCATCGTCATTC	2,5,1,0,2
gnl|UG|Omy#S15341212	536-616	0.25	GGTGGTGGATGAATTGCGGA-GcAAGGGTGAGATCCGTGCC[A/g]CTGATAGAGATGGCCTGCTGAGGGCTCTACTGCAGAGAC	4,4,5,0,1
gnl|UG|Omy#S15341214	1112-1192	0.25	CGTCAGATGAGGGAGCTGGAGGAGAGCTTTGGCTGCGAGGCTAATAACTTCCAGGACACCATCTCTCGCCTGGAAGA[C/t]GA	4,1,5,0,4
gnl|UG|Omy#S15341214	1352-1432	0.25	AACCTGAGAGAATCCATGC[T/c]GGAGGCAAGACCAATGATTGACAACCTGTCAAAGAAGGTTGTGATCAAGACCATTGAAAC	4,1,4,5,0
gnl|UG|Omy#S15341214	1552-1632	0.20	AAATATACTGTCTGGGGATGAGGAGAAAG[A/c]AAAATGGGATATTTCTGTTTGTGAGTAAAACTAAACAAAAACAGCTTTAA	4,1,4,2,1
gnl|UG|Omy#S15341214	1672-1752	0.20	AGGGTTGTTGCTAGGTAGGATAG-ACAcTGTTTAGAGGAGATGAAaCCAGCTTtAcTGAATG-TT[T/a]CTGTTTGACCACAGAC	2,1,4,1,1
gnl|UG|Omy#S15341216	56-136	0.50	AGATATCTGGATACACTGTTGACAGCCACA[G/a]CACACACTGGATACGACAACCAGCAGGAAAATCTCTGGAGTGGATGGGT	0,0,4,0,5
gnl|UG|Omy#S15341227	257-337	0.33	TCACCATCTCCAGAGACAACAGCAAGCAGCAGGTGTATCTCCAGATGAACAG[C/t]CTGAAGACTGAAGACTCTGCTGTTTAT	5,5,0,0,4
gnl|UG|Omy#S15341258	272-352	0.20	AGGAGACaTA[C/t]GAGGTCTTCAAGGAGCTGCTGGATCCCATCATTGAGGACAGACATGGAGGATACAAGCCTACAGACAAG	1,2,5,2,2
gnl|UG|Omy#S15341258	272-352	0.25	AGGAGACGTACGAGGTCTTCAAGGAGCTGCTGGATCCCATCATTGAGGACAGACATGGAGGATACAAGCCTACAGAC[A/g]AG	5,2,4,0,5
gnl|UG|Omy#S15341258	872-952	0.33	A[C/t]GTTCTCACCTGCCCATCCAACCTGGGCACAGGGCTACGTGCTGGAGTCCACGTCAAGATCCCCAACATgAGCAAGCAT	0,4,5,0,4
gnl|UG|Omy#S15341260	987-1067	0.33	GTCTTTAGTCTGGAGGCTTACCTAGCC[C/a]CGACTAACAAGGAATTGACCAATGCCATCGCTGATTTTATGGACTGCaGCAT	4,0,1,0,2
gnl|UG|Omy#S15341260	1747-1827	0.33	TCAAAGCTCACCCTCTGaTTCTGAATTATGAGCACTTGAAC[G/a]ACAGCCTGGACAACCCTTTCCACCCGGTGGTCAAGGAG	2,0,4,0,4
gnl|UG|Omy#S15341260	1827-1907	0.50	CgCATAGAGTATCA[T/a]GAtGATGGCAACAAGACAGTGCACGAGGTCATACATGAGAGGGCCTACCCCAACACtGCCCTGCT	0,0,4,0,2
gnl|UG|Omy#S15341260	1947-2027	0.20	TT[C/t]CTCCGTCAGTTCAAAAATGGCCACTTCCTCCCTGGACCGATTCGTCGGATGATTGGAGATTTTGGTGTTCCCATcGC	5,5,2,5,4
gnl|UG|Omy#S15341260	227-307	0.25	C--tCCGA--CCA----G--AC-cTGGCAACTATGACCTGGAGCAGAGCAGGCA[G/t]GAAGAGGACAGCAACCAGGCCATCC	5,2,1,0,2
gnl|UG|Omy#S15341260	3067-3147	0.25	GGGTATGTTTGTGTGCCAAGATAAAATGAAGGTCTCGGGTAA[G/t]CATTCAAACCTTTTTAATGACAGGTTGCCTAATATTC	2,1,1,0,1
gnl|UG|Omy#S15341260	3467-3547	0.33	CTATTTT-GGGTGTCCAGTGGT[G/a]TCACTCATTCAGTTCTTATACCTAAATACATATTTACTTCAGGATGTAATGCTTTCG	0,4,5,0,4
gnl|UG|Omy#S15341260	3507-3587	0.25	ATACCTAAATACATATTTACTTCAGGATGTAATGCTTTCGGTATTGCAAAGGTGAGA[G/a]GGATACATATAGGAAAATGTAT	5,1,1,0,1
gnl|UG|Omy#S15341262	79-159	0.50	CTCAGTCTGTCCTGTAAGATATCTGGATaCAC-TgTTGACAGCCACA[A/g]CACACACTGGATACGACAaCCAGCAGGAAAATC	0,0,5,0,4
gnl|UG|Omy#S15341265	203-283	0.50	AAGACCTTAACCAGCCGAAAGGGTGT[C/t]ACTGACAAAATTGCCATACTTGACATCACTTATGAGGACTGGAGCAATGGGAC	2,0,0,0,1
gnl|UG|Omy#S15341265	243-323	0.50	CCATACTTGACATCACTTATGAGGACTGGAGCAATGGGACtGTATTCTACTGCGCTGTAGATCAC[A/t]TGGAAAACCTGGGG	1,0,0,0,2
gnl|UG|Omy#S15341287	1164-1244	0.25	[G/a]GTgGGCATCAACTACCAGCC-CCCaACaGcaGTtCCtGGaGGAGAcCTgGCCAAGGTCCAGAGgGCtGTgTGCATGcTGA	2,1,0,1,1
gnl|UG|Omy#S15341287	1244-1324	0.50	GCAACACCACAGCCATCGCTGAGGCCTGGGCgCGtCT[C/t]GACCACAAGTTTGAcCTGATGTAtGCCAAGCGgGCaTTcGTg	4,2,4,0,5
gnl|UG|Omy#S15341287	484-564	0.33	gCtGACCAGTGCACTGGGCTcCAGGGCTTCCTGATCTTCCACAGCTTTGGaGGaGGcACCGGCTCtGGgTTcaCCTC[T/c]CT	5,0,0,5,4
gnl|UG|Omy#S15341287	564-644	0.33	GtTgATGGA-AcGcCTGTCTGTGGAtTAcGGCAAGAA[G/a]TCCAAACTaGA-aTT-CtCAgTcTACCCtGCtCCC-CAGGTGTCCA	4,5,5,0,0
gnl|UG|Omy#S15341287	684-764	0.33	CACCACCCTGGAACAtTCAGACTGTGCtTTCATGGTaGACAAtGAGGCaATCTAtGACATCTG[C/t]CGTaGGAACCTtGAtA	4,1,0,5,0
gnl|UG|Omy#S15341310	2022-2102	0.20	TTGATTGAGGGAATGCAAGTACGGT[G/a]AACTGTTGATGCTTGCAGCTTACTAGCCTTATGTTAGCAAGCTGTTGTAGGTCT	1,5,5,5,5
gnl|UG|Omy#S16519530	514-594	0.33	ATTACAACAAAACTACAGAAACTACATATCTCTCAACGAGCGGGAGACAAGTGTGCA[C/a]GACAATAGAGAGCCATACGTCC	4,0,1,0,5
gnl|UG|Omy#S16592343	353-433	0.50	AGT[A/t]TGGATATGATGGAGAGGATTTCATAGCATTTGACCTGAAaACAAcGAaATGGATCGCcCCAAcGCCACAGGCAGTC	0,5,4,0,0
gnl|UG|Omy#S16807541	304-384	0.25	TCATGCGTAC[A/g]GCCAgTAAGTACAACCTGGGTCTGGACCTGCGGACGGCTGCGTAcGTCAACGCCATCGAGAAGGTGTTC	5,2,4,0,5
gnl|UG|Omy#S16807541	344-424	0.33	GCGGACGGCTGCGTAcGTCAACGCCATCGAGAAGGTGTTCAAGGTCTACAACGAGGCCGGCATCACCGTCACAT[G/a]ATCAC	5,2,4,0,0
gnl|UG|Omy#S16807543	1863-1943	0.33	TAAGGTCAGTCT[A/t]CTTACAGTATAAAGCAGTGTCTACACTTCAGGGTGATAAAATGTGTTAGTAAGCAGATTTATTATGT	4,5,0,0,5
gnl|UG|Omy#S16807543	1183-1263	0.33	CACCATGGAGAGGTCTGCCAGGCAAAT[C/a]ATGCGCACcGCTAACAAGTACAACCTGGGCCTtGACCTGAGGACGGCAGCgT	0,4,0,2,5
gnl|UG|Omy#S16873745	1546-1626	0.50	GTATTTCATTACGTTACACAGCATAGTGGAAATG[T/c]TACTATTGACCAGAATGTGGTTGTGATCTCCTCCTTGACTTGAAC	4,2,5,0,4
gnl|UG|Omy#S16873749	355-435	0.33	GAGGCGAAGACAAACTaAAGATGAT[C/t]aGGGAATACAGGCAAACGGTGGAGACTGAGCTaAAATCAATCTGTAAgGACATT	5,1,0,0,5
gnl|UG|Omy#S16873751	1367-1447	0.50	GAATAGTTCCCTCATCCTCCGTAGTCTTTCTCCACACGGTTAACTGGTACG[G/t]TTACAGCT-GCTGACGTCCGACATGGAC	2,1,4,0,2
gnl|UG|Omy#S16873751	1807-1887	0.50	TTGGACCACTAT-GT-TTTT---GCTAATCATCGATTGTAGTtCCCAAAAgCCTCGTGGAAATGTT-AATGCCCT[A/g]TGTt	5,5,4,4,0
gnl|UG|Omy#S17530265	1010-1090	0.25	TCTTcCTCATcGGAATCATtGTCGCTAATGTgCCtGAGGGTCT[C/t]CTGGCcACTGTAACTGTGTGTtTAACTCTGACTGCC	2,1,2,5,0
gnl|UG|Omy#S17530265	2210-2290	0.20	CtCCTGCTCTGAaGAAGGCTGACAT[C/a]GGTGTTGCTATGGGTATCtCTGGATCgGAtGTaTCCAAGCAGGCTGCcGACATG	1,1,4,4,2
gnl|UG|Omy#S17530265	2290-2370	0.40	ATCCTCCT[G/a]GATGACAAcTTTGCCTCCATCGTGACTGGTGTcGAAGAaGGCCGTCTGATCTTTGACAACTTGAAGAAGTC	5,1,4,4,2
gnl|UG|Omy#S17530265	2370-2450	0.50	CATCgCCTACACCCTGaCCAGTAAcATTCCAGAaATcACaCCCTTCCTCTTCTT-CaTCaTtGC[C/a]AACATTCCACTGcCCC	5,1,0,4,2
gnl|UG|Omy#S17530266	1050-1130	0.20	CATCACCGGTGTGGCCGTCTT[C/t]CTGGGCaTGTCTTTCTTtGTCCTgTCCCTCATcCTcGGATAcT--CtTGGCTGGAAGCTG	1,1,5,4,1
gnl|UG|Omy#S17530266	1130-1210	0.25	TCATCTTCCTCATCGGAATCATtGTcGCTAATGTGCCtGAGGGTCT[C/t]CTGGCcACTGTAACTGTGTGTTTAACTCTGACT	1,2,1,4,0
gnl|UG|Omy#S17530266	90-170	0.33	AAGGAGCAAGTATATTCTCTTTACAAACCACT[A/g]GGATTGAGAGTCCTAGAACAGCAGTGCAAGGATGGGGCTTGGAAAGG	0,4,5,0,4
gnl|UG|Omy#S17530266	2250-2330	0.20	TCCTCAGCAGAAGCTtATtATcGTGGAGGGcTGCCAGCGcCAGGGTGCTATTGTaGCTGTGACAGGTGATGGTGTGAA[T/c]G	5,2,5,5,4
gnl|UG|Omy#S17530266	2330-2410	0.20	ATTCTCCTGCTCTGAAGAAGGCTGACAT[C/a]GGTGTTGCTATGGGtATCTCTGGATCgGAtGTaTCCAAGCAGGCTGCcGAC	5,2,5,5,1
gnl|UG|Omy#S17530266	2370-2450	0.40	GGGtATCTCTGGATCgGAtGTaTCCAAGCAGGCTGCcGACATGATCCTCCT[G/a]GATGACAACTTTGCCTCCATCGTGACTG	1,2,2,5,1
gnl|UG|Omy#S17530266	2530-2610	0.50	aCACCCTTCCTCtTCTTCATCATTGC[C/a]AACATTCCACTGCCCCTAGGAACCGTCACCATCCTCTGTATcGACtTGGGAAC	4,2,0,5,1
gnl|UG|Omy#S17530266	570-650	0.33	TGTaCTCTCTGcTGTtGTCATTGTtACTGGCTGTTTCTC[C/a]TACTACCAAGAGGCCAAGAGCTCAAAGATCATGGACTCCT	2,4,0,0,2
gnl|UG|Omy#S17530267	1116-1196	0.25	GCTGGAAGCTGTCATCTTCCTCATCGGAATCATTGTcGCTAATGTGCCTGAGGGTCT[C/t]CTgGCCACTGTAACTGTGTGTT	2,1,2,5,0
gnl|UG|Omy#S17530267	1596-1676	0.25	TGCTGAgATCCCATTCAACTCCACCAACAAATACCAGCT[C/t]TCaGTTCACCTgAACAAGAATGAGGGTGAGTCCAAGCATC	2,4,4,4,0
gnl|UG|Omy#S17530267	2356-2436	0.40	GGTGTTGCTATGGGtATCTCTGGATCgGAtGTaTCCAAGCAGGCTGCcGACATGATCCTCCT[G/a]GATGACAACTTTGCCTC	1,2,2,5,1
gnl|UG|Omy#S17530267	2476-2556	0.50	AACTTGAAGAAGTCCATCGCCTACACCCTGACCAGTAACATTCCAGAAATCACACCCTTCCTCTTCTTCATCATtGC[C/a]AA	4,2,0,5,1
gnl|UG|Omy#S17530267	2756-2836	0.33	CTGGGTTCTTCACATACTTTGTGATCCTTGCTGAGAATGGGTTCTTACC[C/t]TCtAGACTGCTAGGTATTCGTGTGGACTGG	5,2,0,1,0
gnl|UG|Omy#S17530267	2876-2956	0.33	AGCAGTGGACTTATGAACAGAGAAAGATTGTGGAGTTCACCTGCCACACAGCATTCTTtGCCAGTATtGT[G/a]GTTGTACAG	2,2,0,4,0
gnl|UG|Omy#S17530267	676-756	0.25	GTTGTCCGTGA[C/t]GGTGAGAAGATGAACATCAACGCTCAACAAGTGGTGGTTGGAGATCTGGTGGAGGTGAAAGGTGGAGA	1,5,0,4,1
gnl|UG|Omy#S18089993	983-1063	0.20	GGCAGGTGAAGTCTGGCACCAT[C/a]TTTGACAACTTCCTGATcGGTGATGATaTAAAaGAGGCtGAGGAGTTTGGAAAcGAg	1,2,1,1,1
gnl|UG|Omy#S18089993	463-543	0.50	GTtATCTTcAACTAcAAgGGCAAGAAtCACCTCATCAAGAAgGAAgTCAAgTGCAAGGATGA[C/t]GAGCTGACcCACCTGTA	4,2,2,0,4
gnl|UG|Omy#S18089993	23-103	0.20	GCATGAGGGTCGCAGTGGCAATATTagCAGTTTTTGC[A/g]TCGGTAGCTGTCAcCATtGACGCTACTGTATACTTCAAGGAA	1,1,1,1,2
gnl|UG|Omy#S18089993	23-103	0.20	GCATGAGGGTCGCAGTGGCAATATTTTCAGTTT[T/g]TGCATCGGTAGCTGTCATCATCGACGCTACTGTATACTTCAAGGAA	2,2,1,5,5
gnl|UG|Omy#S18092403	310-390	0.50	TAAATTTATTGCACCGAATGGATTGAGTGGTAGAGTCCAGTTTATTGGGAACCCATCAGAAAACCTTGGATCTATT[C/a]GAA	1,0,0,0,5
gnl|UG|Omy#S18092403	30-110	0.50	TCTGCTATTTCAG[A/c]AGAGGAACTTCcATTCATCAAAAGCAATGAGAAGAGCAAAGCATGTTACTGAAGCTGaGCTGTGTG	2,0,0,0,4
gnl|UG|Omy#S18092439	568-648	0.50	AAGACAAACTACTTTTTATTATTATAAAGAGTCGCAATATTTAACTTCAAACTCTCCAACTATCGCGCCTAATACATT[C/t]G	4,5,4,5,0
gnl|UG|Omy#S18093417	443-523	0.33	CCCTATCCATCCCCTTCCTGGAGACCAGTGCGAA[A/g]GACGCAACTAACGTGGAGCAATCCTTCATGACCATGGCGGCTGAG	0,2,0,1,5
gnl|UG|Omy#S18094232	549-629	0.33	CTTTCTGTTCATGGACTTGTTATTA[T/g]TGTGCCATTGAGTGTCAAACAGCACCTGAGACTAAAGCATACCAATATTTTGCA	2,4,0,5,0
gnl|UG|Omy#S18094344	306-386	0.33	TCAGCCCCcTGTTTAAAAGTCCACGACTGGGAATATGAGGGTACAGTACAGGAGAAGGGT[G/a]GATAATGGGTACTTTTGCC	0,0,5,4,5
gnl|UG|Omy#S18094481	359-439	0.33	TCCAGGCCAGCCAGCAGATGGACAAC[A/t]ACTGGACCCTCATGAAGATGGGTCTGAAGGAGACACTTAGCCAGGAGGACTGG	5,4,0,4,0
gnl|UG|Omy#S18094652	310-390	0.33	tAATAAAATGTTaATGAACACCATTCCAACTGGGCAgGAACAAA[G/t]GGGTTGTGGACtgTGTAAACACATAAGGTCGTTAGCC	4,4,0,0,2
gnl|UG|Omy#S18095181	221-301	0.33	CCATCTTCCGCCTGCAgTCgGGAGTtTGCCAgCTCTTTAGAGACACCCTGACCAACAAGGGCTTTGTGGA[G/a]ATCCAGACC	5,1,0,0,1
gnl|UG|Omy#S18095346	235-315	0.20	TgCCGGAGGAGGGCTGGGGCAGACG[G/a]TACTTGGCCATCTCCAGGTCCAGGTCTGCGAAGGTGTAATGGTTGTAgTTGTGG	1,2,5,5,2
gnl|UG|Omy#S18095428	304-384	0.50	TCTTGTCTGAAGACTCTACAACACCACCCGACACTG[G/a]TCTCCAACTCCTCGGCTTCGACCTGGACGAAACCCTGATCCTC	4,5,0,4,5
gnl|UG|Omy#S18095543	584-664	0.50	TGATGACAGCTCCTACCTGGATGA[G/a]GCCAGCACTGCCCCCTCCATCCCAGAaGGAATACCCAGTGACAGGGCAaCAAACC	0,5,5,4,4
gnl|UG|Omy#S18095934	62-142	0.50	CTGCCATTCAACAGAGAAACATGTTTCTTACATCTCTCCTCCTCCTGTCCTTCCTACCAGAT[A/g]TACACAGCATTAGTTTG	1,2,0,0,0
gnl|UG|Omy#S18095934	302-382	0.50	AATCTGGAGCCTCTTTTAAGAgCAGAtTC-ACCATCTCCAGAgACAGTAgTAATGtACTGtACTTAgACaTcAC[C/t]AGTCT	2,4,0,0,0
gnl|UG|Omy#S18096014	97-177	0.25	CCCGcACCTGGaAAAAGTGGACAAGTGGTGTTTG[T/c]TGtcGTCAACCACCCAaATAAGGATCATCAACCATGTCCACCTCTA	5,4,2,0,2
gnl|UG|Omy#S18096767	92-172	0.50	GCACCATCCTGCTGATAGTGACGGGTTGCCTGGTGGTCCTGTGTACCGTCCTGCTGGTCTCCACCGTG[A/g]TGCTGTTATAC	0,5,0,0,4
gnl|UG|Omy#S18096879	621-701	0.33	GCATTTTAGTCCAGGACTAAGCTTAATCTGTGTCTGGGAAT[T/c]TGCCCCTTAGAATGTTTCCATCCACCATACACACTGTC	0,5,0,2,4
gnl|UG|Omy#S18097048	635-715	0.33	ACTTTAACACTAACAGTCACGTAtTCACATTTACCCACGTTTAANA[T/c]CATGANGCTG-CAaTGAAAGCAAAATGGAGGATT	0,4,4,0,2
gnl|UG|Omy#S18097146	332-412	0.25	A[G/a]TGAGGGGACTCGGCAGAGGACATGCCCAATTTCCAGGTGCATCTACTGGGCAGATCAGGACGGATCCACTGCCTCTCC	0,4,4,5,1
gnl|UG|Omy#S18097435	98-178	0.33	GGAAGACAGAAGACAAAAATGAGGCCTCCAAACCCATTGCTCCCCAACAGGCG[C/t]TAGACTACCTTACCTGTTGGGCTGAG	5,1,4,0,0
gnl|UG|Omy#S18097706	308-388	0.40	GGCCAAGATAAGAGGGGCAAAGACAGGCGCCAACTGACATGGCAATCAGAAAACTTAGCTCAGA[T/a]GGACTGTGTGGTGTG	5,1,5,4,5
gnl|UG|Omy#S18097706	28-108	0.33	TCTGACCAGAAACCAA[C/a]GTTGGATCCTGAAGTcCCCTTTGCCAAGAGAATAGATCCAAACAAGGAGGATCTTACCAGGGA	2,1,2,0,0
gnl|UG|Omy#S18097776	147-227	0.40	GAGAGTGGCCTCACACTACCAGATGAGTGTCGCCCTCAAGTCCGAGATCCGTAA[G/a]CTGAACATCGTCCATGTTCTGATCT	1,1,5,5,4
gnl|UG|Omy#S18098179	325-405	0.20	GTGCAGCAGACTGCAGCTTCTGGGAGCGCCTACTGGCCCGCCAGTG[T/c]CGCGTCTATGAGCTTCGCAACAAGGAGCGCATC	5,1,1,4,4
gnl|UG|Omy#S18098229	469-549	0.25	TGCTCAATAAATCCATCATCAGAGTGGAGACACCTGACATCAACCTGG-ACcAGGACCA[G/a]AACCAGGAGATGGAGGCGGAA	0,2,5,5,4
gnl|UG|Omy#S18098433	233-313	0.40	GAGGAGA[C/a]CACGGCAGTAAATTAAACCTGCCAGACTTTAAGCAGTGGAAGGTCGAGGGAACGCCTCTGGAGTTCACACAG	2,1,1,2,1
gnl|UG|Omy#S18098475	445-525	0.50	GATGAAATTAAATGGTACAGGGTATACT[C/t]AAACATATATTTGTTTGTTTcTATTAGAAGACATGAAGTGAATATGGAGTC	5,0,4,0,0
gnl|UG|Omy#S18098984	113-193	0.40	tATGAGaTCTGTCAGAAGCTGCTACGAAGCTGTccGCTGCATTTCGGATCAGAGTCTCTCCATCACCCGGAATAAG[C/t]CAT	4,2,5,5,4
gnl|UG|Omy#S18098984	673-753	0.25	TATTTGTGTCAGTGAAAGGA[G/c]AGGCAATGAAGGAAGCAGCCACTATATGCAAGTcCAACTTCAAGTATATGTACTGGACT	5,1,5,5,0
gnl|UG|Omy#S18099181	38-118	0.33	TGACCAGAAACTAAGT[T/c]CGAATCAGGAGCCAGGCGGTACAGCAGGATGTCTATAGAAGCTGAGGCGTTGCTGCAGGAGGC	5,0,4,0,2
gnl|UG|Omy#S18099181	518-598	0.33	GTAGACGTGCCGTGTGTGTCTGCCCAGCT[G/t]GATGACTCTCTGCTGTACGCGGTGAGAGACAGAGTGTCACGACACGGATC	2,4,0,0,1
gnl|UG|Omy#S18099804	162-242	0.33	GTAAGCAGGGGCCA[G/a]TTGGTATCCAGGGGGTTGATAGGTGGTGGTGGCTGCAGCAGCTGGGCATTGAGGTCCACCTCAGG	4,1,2,0,0
gnl|UG|Omy#S18100071	506-586	0.25	GGCCaTAGC[A/g]CCACCCCaTGGCCTGCCTGTCTGGCTGAAGCTGCTGCTCCTCgGCaTTGTAGCTGGCTTCATATTCTTCa	4,4,4,0,5
gnl|UG|Omy#S18100190	325-405	0.33	CTGCGCAGCCAGGCTC[G/a]AGCACTGATCACGTTTGCTGGGATTATCCCATACCGAATGGCAGGCGACACCAATGCCCGGCT	5,2,0,0,4
gnl|UG|Omy#S18101252	461-541	0.25	AGAGAATGCAGC[G/a]AAATTGGCGGCCATGGGTGTGTTACCACGGAGACAGAAACGGCTCTTGAACCGCAGACCGGCAATTA	4,1,0,4,2
gnl|UG|Omy#S18101473	323-403	0.40	TGCATCCAGCTCTGGGACCCCCCAGGCCGA[A/c]AGCAGCATCAATCCTAGCGCAGTGCCCAATGCCAGCACAACACCAGGCA	5,1,5,4,5
gnl|UG|Omy#S18101473	3-83	0.40	AACAGCGGCACAGATCCCACTGTGGATTCCAACGT[C/t]GTTGAAAATGCTGCCTCAGACGGGACCATGATCGTGGTCACGGT	5,1,5,4,5
gnl|UG|Omy#S18101473	443-523	0.20	CAGTGGGTTTGGTGACCTATCTAGCCT[G/a]TCAGGCATGGGCATGGGCTCAGCCAACTTCATGGAGATGCAGCAGCAGATGC	5,2,4,5,5
gnl|UG|Omy#S18101473	163-243	0.50	GGTTTAATGCCAAG[A/c]AGGACCAGCTGGTGTTGATTTTTGCTGGCAAAATCTTAAAGGATGGAGACACACTGAACCAACAC	5,1,5,4,0
gnl|UG|Omy#S18101473	43-123	0.20	AAAATGCTGCCTCAGACGGGACCATGATtGTGGTCACGGTAAAAACTCC[G/a]AAAGATAAAGAGGAGATcGCGATaTCGGAa	1,1,4,4,5
gnl|UG|Omy#S18101589	381-461	0.33	GTTTACTCCCAACCCTCCCCGTTCCTGCCGCTCACCAGGTCGATCAGCAACTCCCCGAGGACCTCGGACGACGGGGC[C/t]GT	5,4,0,0,5
gnl|UG|Omy#S18101600	113-193	0.50	cTgCCTGTGGACACAGTTA[C/t]TGTAGGAGCTGTATTgAGGgCTGCTGGGATCAGGATGaTCTGAAAGGGGTCTATAGCTGTC	4,0,5,0,0
gnl|UG|Omy#S18102804	455-535	0.25	CACAGC[G/a]GAGAACAGTACTGCCAGTTAACAAACCACCTCACCTGCAGTCAACCAAACCATTGAGGAGAGTGGACATTGAG	4,2,4,4,0
gnl|UG|Omy#S18104041	443-523	0.40	GTGAGGAGAAAGTGGATGTGCCGAAAGCCCCTGGGCTGGGCCTGGT[A/g]CTGGAGAAGGTGCACTTTGACAGGTACAACAAG	4,5,2,5,4
gnl|UG|Omy#S18143175	378-458	0.33	GTgAATATACTgAAGTCCACCATCCAGGACATGGA[G/a]AAGGAGcGGGACTTcTATTTtGGCAAACTGAGGAACATTGAGCT	4,5,0,0,2
gnl|UG|Omy#S18143424	198-278	0.33	TGTCGGAAACCTGCTGTGGCGGGCGCCCTCCTGGTAGTGGGCATGGGGGCGTTCTGTGGCGCCCTGTATCACCA[A/g]GCCCT	5,5,0,0,1
gnl|UG|Omy#S18143444	484-564	0.50	GCAGAG[C/t]GCAGTCTGAGAGAACACATGGGCAATGTGGTAGAGGCTCTGATTGA-CCTGTCaAACTGACCAGGAGAAACTAA	4,0,0,0,5
gnl|UG|Omy#S18143444	564-644	0.50	-CCCTAGAGCAGCTTTATGCAGCAGCATTGGACAC[T/g]GGACTGCTTCCTAGCCTGATCGTATTCATTGACTCCATTCCATA	2,0,0,0,1
gnl|UG|Omy#S18144763	33-113	0.50	GCTGTCTTTTCTTtTGGAAAAGGCCGCCTCTAGGGAAGCCCtGATGTGGAA[G/a]GtGTACGTGCCCAAAAAGcCaTcTccCG	5,4,4,0,5
gnl|UG|Omy#S18144779	195-275	0.33	ATGAAGACCGAAGGGT[A/g]TTTGTATCACGCTGCCAAAAGGTCGTTTCTCAATGATGCGGCTAAAAAGGTACAGCCAGCCTC	1,2,5,0,0
gnl|UG|Omy#S18144779	275-355	0.33	TGTACTACGGATGG[T/c]CTGCTGCTTCTCTACATCTTCCACAAACCACTCTGAGGAGGGGACGCTCATCTATTCAGGGAACC	1,2,2,0,0
gnl|UG|Omy#S18144779	715-795	0.20	ATCCGATGCTGTTCCCACTTCCTCATGACTATAACCACCTCATGGGtTA[C/t]GACCAGCCCTTTTCATTTGATACGGAAGAC	5,1,4,4,4
gnl|UG|Omy#S18145203	555-635	0.33	CCAATAGGGCTGTCCCCGACTGAAGAAAACTCTTGGT[T/c]CACCAAGAGTCAGCTGTTCTTTCGACCAATCGATTGGTCAAA	4,0,0,4,5
gnl|UG|Omy#S18145983	341-421	0.25	ACAGGAgGAATGCACAGAGGAACTCTTCGACTT[C/t]CTACATGCACGGGACCACTGTGTAGCGCACAAGCTCTTCCACAACG	1,5,0,4,4
gnl|UG|Omy#S18146021	400-480	0.33	AG[C/g]TGGAAGACaGCAGTCAAACACTGGAGCTGAATGTCAACATTAAAGATGAAGAAGAGGAgGAGAAGATTGGgAAATCT	5,4,0,0,5
gnl|UG|Omy#S18146038	414-494	0.40	GT[T/c]ATAACCTTTAGCAAGCAGTTATAACCTTTAGCAAGCAGTTGCTTATCAACAGATGGTATATCAACAGGTAGTTTGTT	4,4,2,5,5
gnl|UG|Omy#S18146038	334-414	0.25	CAATCTACTA[C/a]CCCTAAACTTTATCCTAACCCTAAACTCTTAGTCTAAACCTAGTTAGTTAACACTAACCTTAGCAAACA	5,4,0,5,5
gnl|UG|Omy#S18146038	574-654	0.33	CATATTCATTTTTCTGTCCTTCA[T/g]CTGAACTAGTACGAGTTATACTTGTTATTGGACATGTGTGTTATTATTTTTGCTCT	0,0,2,5,4
gnl|UG|Omy#S18146274	542-622	0.25	TGAGACGACTAGATGAAGCTCATCCGAAGCACAAAGCTTATA[T/c]TACTTACCTGAATAATTAAACGAAATGTACCCTAGAA	1,2,2,0,2
gnl|UG|Omy#S18146936	47-127	0.33	GGTGTCCTCCTCCTGGGCTACGTCTTTGGATTCCCAGTCCC[C/a]TTCAACAGCACTCAGAGACAATATGAATATGAGACTCT	1,5,2,0,0
gnl|UG|Omy#S18146987	363-443	0.20	GTTTGACTTCTGTGAGCA[C/t]GACCTGGCAGGGTTGCTAAGCAACGCCAATGTGAAATTCACCCTGGCCGAGATCAAGAANG	1,2,1,4,1
gnl|UG|Omy#S18146987	43-123	0.40	CGGGAGGCCGCCATTATGTCCAA[A/g]TACTACGACGGAGTCGAATTCCCTTTCTGTGATGAGTTTTCTAAATATGAAAAGCT	2,2,2,1,1
gnl|UG|Omy#S18147008	173-253	0.20	CCACACACTCACACCACCAGTCTTCCTCAGCCAGCGGGGACCAGGAGTTGGTGTCTCGTATGAAGAGTCTGGAGCTGGA[A/g]	4,4,4,2,1
gnl|UG|Omy#S18147008	293-373	0.25	CCTTGTTCAAGCTGGAGAACAGAGTCCGGGTTCTGGAGAGGAGCCCAGCT[A/g]TTCCCTGTGCCAAGGCGGTGACTGTTCAG	4,0,4,2,4
gnl|UG|Omy#S18147571	218-298	0.50	GCTGGATATTTGTCAAGTCCCGAATGGGTCATACCAGTTACGGACTTCATGGAAAGCAAATGTACAGTTTTTGtA[C/t]GACGA	0,4,5,0,0
gnl|UG|Omy#S18147832	24-104	0.50	CaGACAGCGaGAAGtCTGgTGAGCCC[A/c]GTgcAgCAGCCAtAGCCCAGCCAgCTgATGGAGACCAGCAGAGTGTTGTGTCCCGt	0,5,0,0,4
gnl|UG|Omy#S18148699	39-119	0.40	AAAAGGAC[A/t]GCACAAAACGATCCAAATGGCTGAACAGCACTCCGACCTGGAAAAGGCCATCAACACTTTGGTCACAAAGT	1,2,5,2,1
gnl|UG|Omy#S18148699	239-319	0.20	TGATGAgACAaATGGGTGTGaT-GGACGGTGAGGGAATCACCTTCAAtCACTTCTGGa[G/a]G-TTGATCCAGTCACTGGCCACC	5,1,2,2,2
gnl|UG|Omy#S18148699	319-399	0.33	ACaCAGCATGgtCTaCgcTgcAG[T/c]gAGgAgGTGTCCAAGtGttcCTGTGTGCTtCTGTgAAGG-CCATGCCTTCTGACGGTGGT	0,2,5,0,1
gnl|UG|Omy#S18148699	399-479	0.20	GTGAGCCAGGGGGAaCcAGACAG[C/t]CTCATAGTATCCCACCCAGTGTCAGTACCcCTTCTCACCGtACTGCTCCCATCCAgA	2,2,4,2,2
gnl|UG|Omy#S18148792	673-753	0.50	GTCTACCATGTACCC[C/t]AAGGCTGTGCAGGACCTGTGTGGCTGGAAGGTCCGCAGTCTGGCGTGCGGGAAAAGCAGTATAG	5,2,4,4,0
gnl|UG|Omy#S18149000	31-111	0.33	AAAGTTGGAAACGAtTGCCTGAAGTCATTGCATGAGGC[G/a]ATGTCtATCGAGGATGTGGAGAGAATTATGGATGAGACCCA	5,1,0,0,5
gnl|UG|Omy#S18150197	322-402	0.33	ATGACCTGTTGCTGTGGATTC[T/c]TTGAGAcGTGCAGGATGGCCCGTGAAATTCGCATCAGaAATGGaGACGTTTGACTTGT	4,5,0,0,2
gnl|UG|Omy#S18150882	226-306	0.33	GGACTTGTCATAA[A/g]AAAGGATCTTTCACTGTCAAATGCCTAAATCAGTCAAGGGTAGAATGCACATGTGGTTATGGCTGT	0,1,0,4,2
gnl|UG|Omy#S18150882	626-706	0.33	CaAATAATATTAATCATATG-AtAAG[C/a]TTTTT-GtCCCTT-GTGtCCaGGGCA-CTTGAAGccaccac-TGTGaCa-TGGTC	1,1,0,0,5
gnl|UG|Omy#S18150882	666-746	0.33	TGtCCaGGGCA-CTTGAAGccaccac-TGTGaCa-TGGTCaAAGG-C[A/t]AAGCaTT-GTCAAAGGGTc-CACAG-TACTAT	1,1,0,0,5
gnl|UG|Omy#S18150882	26-106	0.33	CCGGACTGATCCGCTCCTTCACAGAACGGTTTGCAGATGACGCCGA[G/a]GAGGTGGAGGCCCACCTGCTAGAGCTGAACAAG	0,2,1,5,0
gnl|UG|Omy#S18151082	129-209	0.20	TTCG[G/c]TCTCTCTTgAATGaGAACCCgAGGGCCCTGAAATTGCTTCTgTCCCTCAgTcGATaCACCACACTCTGTGCCTGT	4,1,4,1,2
gnl|UG|Omy#S18151163	100-180	0.20	CCTCGGATGGCAGACTAcGGTaAtAcGTGGACCCTTGTAGAATGGATGGAGcTCCTCGACTCCCTCTCcTCTCTGTTCC[G/a]	4,1,4,1,2
gnl|UG|Omy#S18151163	460-540	0.20	TCTGTCGAGATGAACaGAGAGGAATTACAAACACTCATCAGCTCAtTGGAGGC[T/c]GCCAATAAGGTGGTACTACAGCTGAA	4,1,4,5,1
gnl|UG|Omy#S18151170	417-497	0.33	AAAGTGGAGGCCATCGACCCCGACTACGACTCTTCTGGAAAGTCCTCCTCTCCCATC[G/a]ACATGTCGGCCAGAGAAGACTA	2,5,0,0,4
gnl|UG|Omy#S18151170	657-737	0.33	GTCCCTGTCTCCAAAAA[A/c]CTCACTCTGGACCTTGAAGACGGCTCCTACGCCCACTCAGACTCTGAGAACTTGTACTTAAA	5,0,4,0,1
gnl|UG|Omy#S18151865	319-399	0.25	aGAGTGAA[C/t]GAgGCGcGGG-AGgAGcT-GaCA-AGgATGCTgGCtGAgGATGAGCTgAGgGAcGCTGTGCTtCTTGTgTTc-	4,2,0,2,2
gnl|UG|Omy#S18151865	319-399	0.20	CGAGTGAACGAgGCGAGGG-AGgAGTT-GCAGAGAATGCTCGCGGAgGATGAGCTAAGAGATGCTGTGCTGCT[T/c]GTTTTT-	4,2,2,2,2
gnl|UG|Omy#S18152074	204-284	0.50	cCCAGACCCTccTCcTCCCTCAACCCCACCACCaCTTGTCCAGAAGTC[A/c]GTCAAaAAGAAcCAtG-TTGGAGAAAAGAAAGAAA	0,5,0,0,4
gnl|UG|Omy#S18152621	505-585	0.50	AGAGCTTTTCTGTCTGAATTAACCTC[G/c]CTACTCCAGCATTCCATTACCAACTTGTCATACAACTACAGAGTTTCCTCCAG	0,0,1,0,5
gnl|UG|Omy#S18152714	568-648	0.25	AGTGAAGCTTCTGCTGGAGCCCAAGGCCTG-TGGCAGAGTGGTGGTTCTGATGGGCTCCACCTCTGACCTAGC[C/t]CACTGT	4,2,5,5,0
gnl|UG|Omy#S18152739	298-378	0.33	ACCCGTCTTGAGCTAAGGGGAATTAAAGTGAAAGACGTTCGTCTGAACGGCTCTACA[G/a]CCAGCCATGTGCTGGTGCAGGA	5,4,4,0,0
gnl|UG|Omy#S18153414	173-253	0.33	GTGCAGCGCGTGCTGCTGTTAATTATCCCGATGTTTCTACTCGCGCTACAGCTCCTGGT[C/g]GGGCTCCGGTTGCCGCGAGC	1,2,0,0,4
gnl|UG|Omy#S18153414	13-93	0.25	AGCGACTGCTTCACGCTACTGTTTTTAACTCCCCACAGTT[T/c]CGCAGCAGCCATTCGGTCAGTTGACTCCCACGAGGCACC	5,1,5,0,5
gnl|UG|Omy#S18153524	565-645	0.40	TCCGGaGA[T/c]GACAAGA-AgGaGACaATAtccAACTCTCAaGActCcTAcCAGgAGGCGTTTGACATCAGCAAGAAGGAGAT	2,1,4,5,2
gnl|UG|Omy#S18153524	605-685	0.25	A[G/a]GCgTAcCAGCAGGCaTTTGACATCAGCAAGAAGGAGATGGACCCCACaCATCCCATCCGCCTGGGCCTGGCCCTaAAC	0,1,5,2,5
gnl|UG|Omy#S18153526	38-118	0.33	ACGAGGC[G/a]CCCGCTGTACCCAAAATAGATGTCACATTAGACGAGAACGATTACAGATCTGGTGCATTGAGACTAATCAAG	0,5,5,4,0
gnl|UG|Omy#S18153967	225-305	0.33	CATGGCCCGtGAGCAtGCgCCCTCtATCATCTTCATGGACGAGATTGACTCGATCGGCTC[G/c]TCACGTCTGGAGGGGGGCA	4,0,0,2,5
gnl|UG|Omy#S18153967	25-105	0.25	AAGCACCCAGAGCTCTTcGAGGCTCTCGGCATTGCaCAGCCCAAGGGcGTGCTGCTGTA[C/t]GGaCCCCCAGGcACAGGGAA	5,1,1,1,0
gnl|UG|Omy#S18154452	29-109	0.25	CTGAGGAACGCCAGGAAACTGCCAGAGAAGACTCAG[A/g]CCTTCTACAAGGAGCTGAACCGTCTGCGGAAGGCAGCGCTGGC	4,4,5,0,4
gnl|UG|Omy#S18154452	589-669	0.20	ACTCCATATTTGGTGAGTAACTATCTTCATTTACTCCCGTTACAGCCGGTATGTAATTCTAGAAAATCCTCTT[C/t]GGCACC	5,5,4,5,5
gnl|UG|Omy#S18154480	113-193	0.20	AGGCTTATCTGGAGGAACATGAGGATGACATGGGCCTAAATGAAGATGATGT[G/t]CTGGGAGAAGAGCCAGAGGACCTCACG	2,2,2,1,2
gnl|UG|Omy#S18154585	8-88	0.25	TCACCTATGAGGTGTTTGGATACTGCAGGGACATGGACACCACTCTCTC[T/c]AGCCTATCAGTCCCTTATGTTCTACTGGTG	0,1,2,5,5
gnl|UG|Omy#S18154585	128-208	0.50	CTGGTACAGTTACAAAGAAGCG[C/a]CATGCTGGTCAGCTCCAGGTATACCCATATGACAAGAGGATGTTCCACCCAGGAGTC	0,0,5,0,1
gnl|UG|Omy#S18154640	561-641	0.25	TTCCTCCCTAAGTGCCTGACCGGGTGTGTGGACTGTCGTTGTCCTGTGGATCTAACTTGTTTT[T/c]AGTGGTTGCACTAGGC	4,4,5,0,4
gnl|UG|Omy#S18154679	179-259	0.25	[T/c]CTTACTAACAAGTCGTAGACCTGACACAACCGAGTTATATGACTTTATCTCCCACTGGAGAGTCCATGCAGGGATCTAC	5,5,4,0,5
gnl|UG|Omy#S18154713	244-324	0.33	GATGGgGAGATTGATGCAGAGGAGCTTCAGAG[G/a]TGTCTTACACAGACTGGTATCAGTGGCACCTATACTCCCTTCAGTTT	5,4,0,0,5
gnl|UG|Omy#S18155194	243-323	0.33	TTCTGGTTGTGTTCTCTGCTGCTGTCTTCACTAGTGTGGTTCAT[C/t]ACCGTTCAGATCAGCAACAAAGAGAGTTCCTCCCA	0,4,0,4,5
gnl|UG|Omy#S18155394	7-87	0.25	CAAAATTTACTTTATgGGaAGACATCAACCCTTCAG[T/g]GATTAATGTCAAACTGGATTCAACGTGCCATATCAAATGAGTTAA	4,2,5,0,5
gnl|UG|Omy#S18155503	668-748	0.50	AGGCtGCaATGAC[G/t]GCCTG-TAaGGgCGTCAGcAAAGTGTTGGAcGAgGTGgTGAGgcaGCATCTaCANGAgGTGTCTGCgC	5,1,0,0,0
gnl|UG|Omy#S18156093	114-194	0.50	TCCAACGGGACgaAccGg[T/a]ACATagT-CGTTAGCgT-TTC-AG-ACATCcGTGGAGAGTGAtAAGATCGAGtTTgTaagGtAGGACTGT	4,5,5,0,4
gnl|UG|Omy#S18156107	22-102	0.33	GGACACCAGTtCTCACCTGGAGCGaATGAAgAAGAACATGGAGCAGACCATCAAGGACCTGCAGCACCG[C/t]CTGGATGAgG	0,5,0,5,4
gnl|UG|Omy#S18156429	408-488	0.50	GCCGGAGACCGCTGTGATATCACTGGCTC[A/g]CTGATAGTGGTTCCCGACGTCTCCCAGCTCAGCACCGCAGGTGTGCGAGC	5,4,0,0,0
gnl|UG|Omy#S18156606	374-454	0.20	TGCTGTTGACGTGGAAAGCTCACCACCAAACCTCCAAATGGAGTTGATTGACCTCCAATGCAATGAT[G/a]CACTGAGGGCAA	1,2,5,5,5
gnl|UG|Omy#S18156606	734-814	0.33	CAAaCAAGTGAACATTACTGTGCAATCACATATTTAGAGTTTTT-ACTCAGTTCAaGTTTAAAaGTtAAAAT[T/g]TAaTATTTGTTT	5,1,5,0,0
gnl|UG|Omy#S18156881	224-304	0.50	ACCTTACCAAACTGGACATTACCGCTTTTGACGCCCTCGTCATCCCAGGTGGTTT-GGTGTGGCCAAGAACCTGT[G/c]TGAC	2,2,0,1,4
gnl|UG|Omy#S18157154	320-400	0.33	CAACCAATCAGGTTACTgaggatggtgaggaggaggtggtggaggagcaggagAAAATGGGC[C/g]CAATGCCAAAGAAATCT	4,5,5,0,0
gnl|UG|Omy#S18157154	680-760	0.20	GGCCTCTTTGTTT-GATCA-GGA-TCCTAAGCA[T/g]CCATG-ATAGACaTTTAgA-GTTTGTATGGTACCAG-TTTGGAAA-	1,2,2,5,2
gnl|UG|Omy#S18157240	128-208	0.33	TtCTCCTCCGATTTGCAGATGACACATACACAGAaAGCTAcATTAGcACaATcGGAGTGGA[C/t]TTCAAAAT-AcGAaCtATA	5,2,4,0,0
gnl|UG|Omy#S18157240	248-328	0.25	CAGCTGGACAGGAACGGTTCCGGAC[A/t]ATTACATCCAGTTACTACAGAGGAGCGCATGGCATTATTGTAGTGTACGAcGTC	5,4,5,5,0
gnl|UG|Omy#S18157240	568-648	0.25	AAGAGAATGGGCCCTGGGGCCACAGCCGG-AGgCTCGGAGAAGTCcAACGTCAAGATCCAGAGCACGCCAGTCAAGAC[T/c]TCC	5,1,0,5,5
gnl|UG|Omy#S18157281	456-536	0.33	TTCTGTCCATCTGGCAGGAGAGAGCGGTGTATGAGAACAACCTGCTGGACCAGCTCTC[A/g]CACGTTCTGCTGGGAGAGAAG	2,4,4,0,0
gnl|UG|Omy#S18157281	256-336	0.33	CGTCAACGTTTGGTTCAACGAATTGAAAAAAGCCAAGGTATCCAGGAAGCTCACCTTCCTCTACCTTGCCAA[C/t]GATGTTA	4,5,5,0,0
gnl|UG|Omy#S18157519	101-181	0.50	GAACAAGGTGGCAGAGTGGGACAAGGATTTTGGTGGTCTGGA[C/t]aTCTATGcTGCCTTCAaAGAGCGTACAAtCCTGGACa	0,1,0,0,5
gnl|UG|Omy#S18157761	180-260	0.50	GTGGTAAACCGtTACATTGACCAGGGTGTgGCTGAGCTGGTCCCcGGGGT[G/a]CTGTTTGTGGACGAGGTGCAtATGCTGGA	5,1,0,4,2
gnl|UG|Omy#S18157761	180-260	0.25	GTGGTAAACCGCTACATTGACCAGGGTGT[A/g]GCTGAGCTGGTCCCTGGGGTGCTGTTTGTGGACGAGGTGCACATGCTGGA	0,5,4,5,2
gnl|UG|Omy#S18157761	260-340	0.33	CATCGAATGTTTCACCTACCTGCACCGAGCTCTGGAGAGCACCATCGCACCCATCGTAGTATT[C/t]GCCTCCAACAGGGGCA	0,4,0,4,5
gnl|UG|Omy#S18157838	427-507	0.33	AGATGTGTGCCACCATTGGAGTTGACCCACTTGCCTCTGGCAAAGGCTTTTGGTCTGAGATGCTTGG[C/t]GTGGGTGACTTC	0,1,0,5,2
gnl|UG|Omy#S18158068	90-170	0.33	GTCATCGTCACCGG[G/c]TCCTCAGACTCCACCGTCAGGGTGTGGGATGTGAACACTGGGGAGGTGCTGAACACTCTGATCCA	5,4,5,0,0
gnl|UG|Omy#S18158867	398-478	0.20	GTACCAGGACGCCACCAC[C/t]GAGGAGGAGGGAGAGATGTATGAAGACGACGAGGAAGAGTCAGAGAGCCAGGCCCGGTGAA	2,1,4,1,1
gnl|UG|Omy#S18158867	638-718	0.50	TC[C/t]CTTAGCCCTCTGACCAACTCATGGCCTCCTGTTGATTTATCCTGTTGATAAAAAaCcTCCCAGACAGACCACTAAGTTG	4,4,5,0,5
gnl|UG|Omy#S18158867	78-158	0.25	CGcGGgCgA-ATGTCCATGAAGGAGGTaGACGAgCAGATGcTGaaCgTgCAGAacAAGAACAGCAGCTACTT[C/t]GTtGAATG	2,1,2,0,5
gnl|UG|Omy#S18159274	509-589	0.33	AACCAATCCCCGATCTGGGATTACTTCCAGGAAgGTAGGCCTCTA[G/t]AGGGAGACTGAGTTGTCTCTAGGAAAAaGCCTCAC	0,5,0,4,1
gnl|UG|Omy#S18159312	441-521	0.33	ATGAAATTCAATTCATGAATTGAATAAAGTCCTTATTGAAAATA[A/t]TGGAGGTATATTTTGGTTACAATCCTGAATGGCGT	0,2,0,5,4
gnl|UG|Omy#S18159654	234-314	0.50	GACCCGGCAGTCCCAGCTCCTGATGAGAGGACGTATCTTCGCACAAGGCTTCACTGTAGT[G/c]GCTATCATCTTCGGCGTGT	1,0,5,5,4
gnl|UG|Omy#S18159662	306-386	0.33	ATCTGAGTTGTCTGAATCAGGTTCCACTCCTGTCTGTGTTTACATGAGAGATGAGGTGAGTGGTGAGGCAGCTCTAAA[G/a]A	5,4,0,0,4
gnl|UG|Omy#S18160001	428-508	0.33	CTTA[C/t]GCCTGGCCCTTCTACAAGCCTGTAGATGCTGAAGCTCTGGAGCTACATGACTACCACGAGATCATCAAGCACCCC	5,4,0,0,5
gnl|UG|Omy#S18160001	468-548	0.50	TCTGGAGCTACATGACTACCACGAGATCATCAAGCACCCCATGGA[C/t]CTCAGCACTGTCaaaaaaaaGATAGACGTCCGGG	0,4,0,0,2
gnl|UG|Omy#S18160070	672-752	0.20	GGCTGCATTAATGCTGTACTGCTGGTGTAAAATGAAGAACTCTATGGGA[C/t]GTTTTCCCAGACACAGATTAAGCCTAGTAC	2,1,4,4,1
gnl|UG|Omy#S18160083	233-313	0.50	GATATCAGTGaaAggctgccAAtGGCGGTA[G/a]GGTAGGAAATGGAACCAGGCCACCTGTTAAaGTGGGGTCATACTCAGCTGTCTGTCATC	4,0,4,5,2
gnl|UG|Omy#S18160419	443-523	0.25	CGCCACCATCgTccCtCCCAGAGAaTGTGcCCGCaGGTGGAcaGcTGTCgAA-ATCTCCAGcCGC[A/g]tGGTGTGCGCAACAG	1,2,1,0,1
gnl|UG|Omy#S18160460	80-160	0.33	CCTGGACACAGCCAGAATCATGGTcAACCTCATGGACGACAGTGGTAATGGCAAACTGGGGCTGG[G/t]AGAATTTGCAACAC	5,0,4,0,5
gnl|UG|Omy#S18160984	176-256	0.50	GATGGGaTTCAAGGACACgGACCCCGACTGCAAACCCTTCAGTCTGCAGGAGACGTACGAGGCCAAGAGGAACGA[G/a]TTCA	0,5,0,0,4
gnl|UG|Omy#S18161171	175-255	0.33	aTCCTCGAAGCACTGGGAGCTGACTGGGGAAGGCTGTGAGATAGCCGA[A/g]CAGGGCAGCCATGAGGCCaGAGTcGTCAGCT	0,2,4,0,2
gnl|UG|Omy#S18161206	395-475	0.50	AGTCTGGACTGGTGTATGAATCCTGACATGGGGCTGCCCAAGCCAGACCTTGTG[A/t]TGTTCCTGCAGCTCAGCCCGTCTGA	5,1,4,0,2
gnl|UG|Omy#S18161206	355-435	0.25	CTTCTCTGGAGTGGCCTTCACCAGCGCCAAGCCTGG[T/a]TTCAGTCTGGACTGGTGTATGAATCCTGACATGGGGCTGCCCA	4,1,4,0,2
gnl|UG|Omy#S18161206	715-795	0.33	ANT[T/a]TATCCTCTGtTAGATTCcTCCTAACAGTGCCTAGTACACAAGGAGACGTCAGAGGGGCTAAAAgACTTGAaTATGAAAC	5,1,0,0,5
gnl|UG|Omy#S18161302	5-85	0.25	CCCAGTAAGAAGGTAGCGAAGAgGAACGCAGCAGAGAAGATGCTtGAGCTTCTAGGTTTCAAAGTGCC[T/a]CcGCCtCAGCC	5,1,4,0,1
gnl|UG|Omy#S18161630	569-649	0.33	GGTTCCATACATACTGCTACGGATCTTGGAAGAATTCTATTTTTGC[T/a]AAATAAAGTTGAGCAAGTAAATGGCTCATGATC	0,5,4,0,5
gnl|UG|Omy#S18162008	137-217	0.50	TGGGAGGAGTGGGCTGTGGACTTTTCCTTGGCTGGCACTTCCGGGCTCGGTTCAGCAAC[T/g]CTTCCAAAGACAACGGGGCG	5,4,4,0,5
gnl|UG|Omy#S18162279	290-370	0.20	GaAA[G/t]AaccAAGAGGAaGCCAGGAAGGAGTACATTGCCTTGGTAGAGGAgCTtAAAGGGAAGTACGGAGTCTAAGAAc--	5,1,5,5,5
gnl|UG|Omy#S18162279	330-410	0.20	GGTAGAGGAgCTtAAAGGGAAGTACGGAGTCTAAGAAc---CT-ACTGACtGGGCtCGaC[C/a]GCTGGCAGTGTAGAACCAtGaC	4,2,5,5,5
gnl|UG|Omy#S18162422	423-503	0.33	T-c[T/a]GACTACCAGaGtatGATGGGaATGaaTGACTgCaTcAGgTCcaGCCGcATGATCCCCATGCAcCgAgGGA-AcTTCAGGA	4,2,0,2,0
gnl|UG|Omy#S18162522	445-525	0.50	CTATGCATTGCCAATCTGTAATACTG[T/c]TCATCTGTTTTCAGAGGGCAAAATTAAATGTTATATTTTTTATAAGAAATGAC	5,0,0,0,4
gnl|UG|Omy#S18162732	386-466	0.33	GAAGC-GGCACAAAACTGGTGCTGAAAACTGG-TcCCTCTGTCAGGCCCACAGTGTCTCTGCTCCC[T/c]CCATCCTCTGAGCA	2,4,0,0,4
gnl|UG|Omy#S18162943	57-137	0.33	TGG[A/c]AGATATCTACTTTTGAACTACTGTGAGTTTTTAATGGAAACACATTCGTACATTCCCGTGCCTCCCGGGGTGGGGA	5,4,0,0,5
gnl|UG|Omy#S18163883	45-125	0.33	TGCCGTTTTGGCACGaGGAGCGAGTCTCCCaGACGGaACCA[C/t]aGAGGCTGACTGTTCCCAGTACAACTTGCCCATGTGCC	5,1,4,0,0
gnl|UG|Omy#S18163883	5-85	0.33	TGTgGA[A/c]CTTTACACGGCTGAcgCTgtG-CCTTcTCaGTGTTGCCGTTTTGGCACGaGGAGCGAGTCTCCCaGACGGaACC	5,1,5,0,0
gnl|UG|Omy#S18164049	507-587	0.50	C[G/a]CAGGGCTTCCATCCTGACGGTGCCTCCCTGTCCTGGTCTGATGACGGTGGCTCTCTGACGGGTGCTGAAGTCCAGAAG	4,0,0,0,2
gnl|UG|Omy#S18164049	587-667	0.33	GGCGAGTCTCAGCGCCA[G/a]GCTGACGGCACGTACACCCTGAGCAGCCTCCTTAGTCTGCCCTCAACACGCTGGAGCTCCGG	5,0,1,0,1
gnl|UG|Omy#S18164049	627-707	0.33	GCAGCCTCCTTAGTCTGCCCTCAACACGCTGGAGCTCCGGACAGAC[T/c]TTCACTTGTCACCTGAGCCACTCAGCACTG-ACc	5,0,1,0,2
gnl|UG|Omy#S18164315	96-176	0.33	GGCTGGACTGCAATTGAGGAGAAGAATCTCCATGCAGGCGAGAAGCCAAAAGACGAGAAAGTTTACACCATGTACCATG[G/a]	4,4,5,0,0
gnl|UG|Omy#S18164315	336-416	0.33	GTGCGGGTTGGCAAGGTGAAGAAG[A/g]TCGACATTGATAACCATCCGCTTCAGAAGTCATGGCACCAGAATGGTTACGACAG	4,4,5,0,0
gnl|UG|Omy#S18164482	310-390	0.20	GAGGACCCAGTcAC[C/t]GTtGAGTACATCACACGgCACATCGCCACCCTGAAACAGCGtTACACTCAGAGtAATGGACGaAG	2,1,5,5,5
gnl|UG|Omy#S18164780	50-130	0.33	TTTGTATCACATGGGGATCACATGGGGATGTTCAGTTCATCAGCCTGAACTGTCCCCACTTGGGTCAC[C/t]GAATAGCTAGC	5,1,0,0,2
gnl|UG|Omy#S18164780	330-410	0.33	ACATCTATGTCAGCCCAGACTATGGAACTCCAAATGGGA[C/t]TTGATAATATCTTGAGACACAtATTACTGGATACTGGTGC	5,4,0,0,5
gnl|UG|Omy#S18164995	647-727	0.25	GTCTTTGTGCCCCACATGTCATTGTAGAGGGGC[A/g]GCCTGTGTTTGCAGCATTTGTGGTGAGATGAAAGCCAGCGAAATTT	2,4,4,0,1
gnl|UG|Omy#S18165094	425-505	0.50	AACAAATGTCAGAAACATAAATCATTAAGTTGTAGGCATCCAGAGTCACATTTGTTTATTTTC[C/t]GAGCTATAGTGTACAA	4,0,0,0,5
gnl|UG|Omy#S18531616	230-310	0.33	CATGGAGACCTGGGCAAC[G/a]GCAGGGTCCTGGACCCTAAAAACA-GATCTCCTTTAAGTT-GACCATCTGAGGAAGGAGGC	0,4,5,0,5
gnl|UG|Omy#S18531624	124-204	0.33	TCAAGGATCTGTTCCCCATGGCCTACTTCgT-CCCCCGggTCACACTGc[G/a]caTCAGCTACGtCCAaGAcAGCtCAGCACAA	5,0,0,5,4
gnl|UG|Omy#S18531670	464-544	0.33	ACCACTCTTTCACGACCACAAAACCATCAATTATCACGGTTGTTTTATTTTCCTTTAAAT[G/t]ATGATGTAAATAAGTGTCT	4,4,0,0,5
gnl|UG|Omy#S18531670	304-384	0.33	AAAAGAAGAGGAAGGCCCAGCCtCAAGACACACGAgG[T/a]GGTGCCAAGAAATACAAAGAGTTCAAGTTTTAGACCAcCAAtA	0,4,4,0,5
gnl|UG|Omy#S18532050	598-678	0.33	TTTCCCTACAGGCCCTGCAGCATCCCAACATCCCAGGCCCTGAAAGAAGAAGACCATTTCTGATG[T/c]CAGACCTGGAGGGA	4,4,0,0,5
gnl|UG|Omy#S18532161	278-358	0.33	GGATGCATGGAGAACACTACAGGATGGAGTTGTTTGAGGGAGCTGACTTTGCTGACCAGTGTGTTGAGGTGTGTGA[T/g]GAC	5,4,0,4,0
gnl|UG|Omy#S18532806	180-260	0.33	CATACGGACCAAGCTCACCCAGCAGTTGG[C/a]GCCAGAACACCTGGAAGTCCACAATGAGAGCCACATGCACGCCGTGCCCC	5,1,0,4,0
gnl|UG|Omy#S18533307	506-586	0.50	TAT[T/c]GTAGCTTCAACCTGTCAGCTTC-----TA---T-----TGT-AGCTTCAACCTGTCAGCTTCTATTGTAGCTTCAa	5,4,5,0,4
gnl|UG|Omy#S18533360	142-222	0.20	TCAGGCAGAATGGGGAGCAGTTCTACATCAAGACCTC[C/a]ACCACCGTGCGCACCACCGAGATCAACTTCCTCATAGGCCAG	5,2,4,5,2
gnl|UG|Omy#S18533360	462-542	0.25	AATGGGCTCCATCCCCCTTGGTACAGCTGCAGTAACTCTCCAACACATCCATCTTCAGA[G/t]AAATATTTCATAGCATCATA	4,2,0,4,4
gnl|UG|Omy#S18533454	558-638	0.33	TACAAGAAGACcAAGGCCACCCAGAGCATCCAGGTCGAGAAGCAGCGgCgaAGGGAGGAGCGCCAGC[A/g]CGACCAGGACgA	4,4,0,0,2
gnl|UG|Omy#S18533699	237-317	0.33	AGGAGAGAGCGGTGTATGAGAACAACCTGCTGGACCAGCTCTC[A/g]CACGTTCTGCTGGGAGAGAAGGCCAAGAAGAGGCCG	2,4,4,0,0
gnl|UG|Omy#S18534016	595-675	0.20	AACTCCATATTTGGTGAGTAACTATCTTCATTTACTCCCGTTACAGCCGGTATGTAATTCTAGAAAATCCTCTT[C/t]GGCAC	5,5,4,5,5
gnl|UG|Omy#S18534068	430-510	0.33	ACTGCTGGAAAACCTGTGGTGGACATCCTGGATGGCCAGGGACTGGGAGAAGGTGGC[G/a]ACTCCTGAGAGAGGAGAGCAAA	0,4,5,4,0
gnl|UG|Omy#S18534068	310-390	0.33	CTTCATGACAGACTGGATGTAGTGGAGAAGCaTGTAGAgGACACAGTCCAGAA[G/a]CTGGAGGATGAGCTGGCTGTGCTCCT	0,4,5,2,0
gnl|UG|Omy#S18534193	105-185	0.25	TCGGGTCATGGAAAT[G/t]ATTCTCGCCGGTCAGACGGAGCCGAGCCCCGGAGGAACAGGCTATTGCTGTTCAACAAAGTAAT	4,1,5,0,1
gnl|UG|Omy#S18534193	145-225	0.25	AGCCCCGGAGGAACAGGCTATTGCTGTTCAACAAAGTAATGGAGAAGAGCCTACAGAAGTTTATATCCGA[T/g]GCAAGTTTT	5,1,5,0,2
gnl|UG|Omy#S18534193	225-305	0.25	CACAGATTTGCCCAATCGTTCCATCCGTTCTACAAGAAGAACCCACAGGTGACAGAGAACATCCACAAGCAGTTCAT[A/t]GA	4,1,1,0,2
gnl|UG|Omy#S18534286	29-109	0.33	GATGTGGAaCATAGCTGCATTGGTGTTAGTGgTGgCAGG[G/a]aCTGCCTCTTGCTACATCACcTGCCCTGATGGGAAGGTCT	4,5,5,0,0
gnl|UG|Omy#S18534286	709-789	0.50	T-GcAACcAGCTGcTGCAAGGGACCTAATGGCAAATGgGGATGTTGCCCATTCCcAcTGGC[G/a]AAGTG-TTGTgC-GGAT-GG	0,2,0,0,1
gnl|UG|Omy#S18534337	470-550	0.25	TGAAGCTCATCAAGAACCCTGTGTCAGACCACCTGCCCCCTGGCTGCCCCCGTATTTGTACCTC[G/a]TTCTCCTCTGGGGAG	4,2,4,4,0
gnl|UG|Omy#S18534337	310-390	0.33	GCAGGTCTCCTGCAaGTTTACATCCACACAGAGAGGAACGCCcTGATTGAGATCAACCCACA[G/a]ACACGCATCCCCCGAAC	0,1,0,2,1
gnl|UG|Omy#S18534337	750-830	0.25	GCACACTGCTGCTCCAGCTAAAACTGTTGTC[A/g]ACATGGACTA-GAAaTGGATTGGACAGTCNAGGAACATTGTACAGAAAC	1,2,4,4,0
gnl|UG|Omy#S18534439	42-122	0.25	ATGAACATGGGCAGGATCGTCTTCTACGAGGACAGaAACTTCCAGGGTCGTTCCTATGAGTGCA[G/a]CAGCGACTGCGCTGA	5,2,1,2,0
gnl|UG|Omy#S18534513	111-191	0.33	CATCGCCACTCACCT[G/a]GTCCAAGAGGCCAAACGGCCCGAGTTACTGGGTGGGTCAGCAGAACACAAGGCTTTAGTGCAGC	4,2,0,0,4
gnl|UG|Omy#S18534513	351-431	0.50	CATCGTGGACCTGGCCATCCAGGAGAAGGAGAAGCAC[A/g]TGAATGTGACACGGTGGTTTGACCACGTCCAGCACTACACCG	0,1,0,0,2
gnl|UG|Omy#S18534977	549-629	0.33	GACCACCTAGAGACACTGATGGAGGCTGCAATGAC[T/g]GCCTGTAAGGGCGTCAGCAAAGTGTTGGACGAGGTGGTGAGGCA	2,1,0,0,5
gnl|UG|Omy#S18535086	552-632	0.33	ATAGGGTACCATTTTGGGAAGCAGCCCTTGT[A/g]TTGTGTGCTGGGTTGCTACCTCCCTACTAGTATGGGGTCGCCTACTAA	0,0,5,4,1
gnl|UG|Omy#S18535680	310-390	0.50	TCCTGGCTTCCTGC[C/t]CGTGTGGTGGTgGAGGGAGCTGTACAGACGAGGAAGCAGGTTGACCCCAGTGGCGAGATAGTGGT	0,2,4,1,5
gnl|UG|Omy#S18535820	309-389	0.33	ACAACCGTCGCCGCTCCCGCTC[C/t]GCGTCCAAAACACAGAAGAAGGGAGATGACAAGGAGCGAAGgAGAAGGAGCCCGAGC	0,1,0,5,4
gnl|UG|Omy#S18536386	373-453	0.33	GCTGtCCATCCAGAGAGCgCTcATCaGCAGCCA[G/a]GAGCTaGGAGATGAGAAGATCCAGATTGCTGGGCAGATGGTGGAaT	5,4,0,0,5
gnl|UG|Omy#S18536396	258-338	0.20	GAGGGCCGCCCACCAaGACTATA[C/t]CCTCGGCgACATCGGGTCTACAAAGTGGTAGAGGAcACAAAGCATGCT-CCTAAGG	2,2,1,5,2
gnl|UG|Omy#S18536592	278-358	0.40	CAATTGGAGTGTTTGGCTTGGATT[G/t]AATTAACaTTATTGCTggTAGAATtACTACTGGACCAgT-TGCCTTTTCTGTAAGG	4,5,4,5,4
gnl|UG|Omy#S18536718	159-239	0.50	ACTTTGCTTCTTG[C/t]GAGTcCAATATCTTGAAAACTTCACTTCTGAT-AAACACCAAATATTGGGGCTGGTGACACTTTGC	5,0,0,0,1
gnl|UG|Omy#S18536718	479-559	0.20	AATCACCCGAGCAGAAGCCTTGGAAAGCTCTGGGGCCTGTTGCGCACACCA[T/c]GCGGCTGGAGATTTCGACAGCTGTCCAC	1,2,1,4,1
gnl|UG|Omy#S18536778	41-121	0.50	TTAGCGAATTGATTGATGTTGTAAACTCTAATTCAGGATTCAACAGATGTGATAAATCAGGTTTGGTTTATCGGACCC[G/a]A	5,1,0,0,0
gnl|UG|Omy#S19695832	154-234	0.20	AACCGTCTGAAGTACGCCCTGAC[C/t]GGAGAcGAGGTCAAaAAGATtTGCATGCAgAGGTTCATcAAGATCGAtGGCAAgGT	2,1,4,1,1
gnl|UG|Omy#S19695832	234-314	0.20	CCGCAC[T/c]GAcATCACCTACCCcaCTGGCTTCATGGATGTGATCAGcATTGAGAAaACTGGAGAGCAtTTCCGTCTGATCT	1,2,5,2,2
gnl|UG|Omy#S19695832	74-154	0.25	TCACCgGAGTGTTCGCgCCTCGtCCCTCCACcGGTCCCCACAAGCTGAGGGAGTGCCTgCCcCTCATcATCTT[C/t]CTCAGG	0,2,4,1,1
gnl|UG|Omy#S19695952	234-314	0.20	NGGAAGAT[A/c]CAGGTTAAGGATGCAGCAGATATTGAATGGGCCCATGCTGCCAACAGCAAGAACAAGATCACAGAGGCACT	2,4,1,4,1
gnl|UG|Omy#S19695952	274-354	0.25	CCCATGCTGCCAACAGCAAGAACAAGATCACAGAGGCACTACAGAGCTCCGCCCACATGATAGAGGC[G/a]GACATACTTCTG	1,5,5,0,5
gnl|UG|Omy#S19695952	74-154	0.20	AAATAGCCCAAGTTTAATCcGTTTATTTCGTGCA[C/a]GAGTTATTGTTCTTATATTGACGTGCAGCTTTGTACTGTGTGTCG	5,5,4,5,2
gnl|UG|Omy#S19696944	375-455	0.40	ACAAGGCcCCCAAgATGCGCaGaCGCACaTACcGtGCcCA[C/t]GGtcGcATCAACCCCTACATGAGCTCtCCaTGCCACATT	1,2,2,1,1
gnl|UG|Omy#S19697946	461-541	0.33	CAAGGTCCAGGGGAAGGCGTTACCGCTCAC[G/a]CAGCCGAAGCAACGGCCGCGACCGATCTGGGTCCCCAGCACGTTCCAAG	0,5,1,0,5
gnl|UG|Omy#S19697946	221-301	0.25	ATCCCAGAGATGCTGAGGATGCGAC[A/g]AAGGGCATGGATGGCAAAGTGCTCTGTGGTtCtCGCATAAGAGTGGAGTTGTCA	2,2,0,2,4
gnl|UG|Omy#S19699175	122-202	0.25	CCCGGCCAGTCTCGGTC[T/a]CAGTCTTCAACAGACCTGAAGCCAGAAGTGAGCAGCAGACCCTgTTGCCTGTcaGTGAGGCt	0,2,1,2,2
gnl|UG|Omy#S19699175	42-122	0.20	CATTAAGGCACCAGCCATGTA[C/t]GCCTGcGCTAAGTTTGTCACCTCACCTGCTGTGCTGCGTGGGGGGTCCAGAGTCCTCG	1,1,2,1,1
gnl|UG|Omy#S19710060	374-454	0.20	ACATGAACGAATAC[G/a]TACGACTCCACCCAGAGAACTTTTCAGACAAAGAGAAGAAGACATTTGCTGAGATTGTGGAGCCT	2,4,4,4,1
gnl|UG|Omy#S19710182	364-444	0.20	GAATAAGGAGCCAGTGGTATTGGCCGCCTGTGCAATTGGACTTCTCGC[C/t]GTTACTGTTCCATTAGTGAGTCCCTTAACGA	2,2,2,1,2
gnl|UG|Omy#S19710182	444-524	0.50	AGTACTCGGGCATGATGAATGCAGCTGTGCC[A/c]TACAACTACCCAGTCCCTGTGCGAAACA-TGGCAAGATGGACGATGTC	0,1,2,0,0
gnl|UG|Omy#S19710429	468-548	0.50	AAGAAGGACAGTCAGATCTGTGAACTGAAGTACGACAAACAGCTGGAC[T/c]TGAGCACCGTGGACCTGAAGAAGCTGAAGGT	0,2,0,0,1
gnl|UG|Omy#S19710947	260-340	0.33	[G/c]GCATTATTCCCTTTGAGGACACGCCAGAATTCACAGAGGTTGCTGAGGCCACCGGGACATACCTTCGAATCCGAGACTT	5,5,4,0,0
gnl|UG|Omy#S19710995	301-381	0.33	GAACGCTCGCAGCAGTTTAAGACAAGGAATACTTAACACTAAGGTCAG[G/t]TACTCCAAACTAGCCAATGATGATGACGGCT	5,1,5,0,0
gnl|UG|Omy#S19710995	581-661	0.33	CACCT[G/a]CGGATAGCTTACTATGCATCGAAGGGcTACCGTGGTTACTCCTACGATGATATCCCAGACTTTGATGACTGAGC	2,1,0,0,4
gnl|UG|Omy#S19711686	337-417	0.20	AGCTGAATTTCATTGTGGCACTGAAAGTGCTCTTCAAGTCTCAGATGGAGAAGGAAGGCGTGGAGCA[C/t]CAGCTCCGAAGA	5,4,5,5,5
gnl|UG|Omy#S19711686	377-457	0.50	TCAGATGGAGAAGGAAGGCGTGGAGCACCAGCTCCGAAGAGAGATTGAGATTCAGTC[T/c]CATCTTAGACACCCCAACATCC	5,0,4,4,5
gnl|UG|Omy#S19711841	2-82	0.20	GAAACTTGAGTTACTCCCTGCCTCGTATTAGTTGgATTG[T/c]ATTTGTTATTGATTGTGAGTGTCACTTCAGCTGGGACTAG	4,2,5,2,2
gnl|UG|Omy#S19712000	470-550	0.40	TTGTTGAGGGATCACTGTCCCTCTGGACCAGAAAGACTTTATACCTCATGGAGA[G/t]AGAAAAACATCCCTGCTCTGCANGT	4,1,4,2,5
gnl|UG|Omy#S19712441	574-654	0.20	GAAGCTCTAGAGGTCTGCCAAAAGTCTGTGTTGCGGATGTACAGACTGTTTTCCTGTTGagTCTGTACTGA[A/c]ATGGCTGTAG	2,1,2,2,2
gnl|UG|Omy#S19712478	360-440	0.25	CAACGTTGCTGGAATGGTCCTAGCAGG[G/t]TCTGCCGACTTCAAGACTGAGCTCAGCCAGTCCGACATGTTTGACCCTAGGT	1,1,1,2,0
gnl|UG|Omy#S19712478	520-600	0.25	GAGGTCCTCTCCAA[C/t]GTCAAGTTCATCCAGGAAAAGAAGCTCATAGGGCGGTACTTTGATGAGATAAGTCAGGACACGGG	2,4,4,1,0
gnl|UG|Omy#S19712983	144-224	0.20	GTTCTCTCTCCTTCTGGGTCTGATCATTATCACGGAGATTGGTGC[G/a]GCCATCGCTGGATATGTCTTCAGAGGCAACCTGA	4,1,4,4,2
gnl|UG|Omy#S19713160	147-227	0.50	CCAGGGTTCGTGTTGTTGACAACAGTCCACTGGGcAGTACCCCATGGCACCGTTC[C/g]CCTAGAGTCATCCACGTGTACACC	5,1,2,4,0
gnl|UG|Omy#S19713602	107-187	0.25	CGTGTCAGCATCCGGTGA[C/t]CGTACCATCAAGGTGTGGAGCACCAGCACGTGTGAGTTTGTTCGCACACTGAACGGCCATA	2,4,4,4,0
gnl|UG|Omy#S19714568	156-236	0.33	CTTgAGAGAGTCGCTATCAGCAGTGTCAAATAGTACCTGATGCTGTATATTGAGCACAATGTTTCAGGGA[A/g]GATGGCTGA	4,4,0,5,0
gnl|UG|Omy#S19714568	636-716	0.50	TGGGAAGACGT[A/g]gGGACACTTACCAGTGAGATGCATCCCACACATTTTGTGATGGCTCATGATTTGGACATTGTCATGGA	5,4,0,4,5
gnl|UG|Omy#S19714704	175-255	0.50	CTAGTCGCCTGCTAGTAGTATTCTGAGATGCCAGTAGACACA[T/a]CTCTCTAATTTTAATCTATGAAGTATGAATGGATTCG	0,0,0,5,4
gnl|UG|Omy#S19714869	627-707	0.25	ACGGGTCACCTGCACCCGCTGGAGGTAGACATGTTGCGTTTGTCAG[C/t]TGCCACCCCCGACGCACTGCAGGACCTCCGAAT	1,5,0,2,5
gnl|UG|Omy#S19714869	387-467	0.33	CTCATGAGGGGCCGTAAGATTTATGAACCGCCCAGGTTTATGACCGTGAGCCAGGCGGCTGAGCAGC[T/g]CCTGGAGATTGT	4,5,0,5,0
gnl|UG|Omy#S19714877	16-96	0.50	ACaGGGTCAGTCTCCCCtCAGGAAGAgGAGGAGCTGAGAGCGTTGGCCTCCTCCCCCGACGTCTACGGCTCCCTC[G/t]CCCG	4,5,5,0,1
gnl|UG|Omy#S19714877	296-376	0.50	CCTCAGGTAAAGGCAGCAGTGCTGCTGGTCTGACGGCCTCTGTCCTGA[G/a]GGACCCCGTCACCCGTGGCTTCATCATGGAG	5,4,0,4,5
gnl|UG|Omy#S19714877	536-616	0.50	TGCTGGCCGCTGCTAA[C/t]TCTGTGTTTGGCCGTTGGGACGACACCAAgGGAGAGGACAACATCGACTTCATGCCTACCATC	5,1,4,5,0
gnl|UG|Omy#S19715193	206-286	0.50	CTTCCTCATGCAtCATGTGACcATCCA[G/a]CAGTACATGGGGACcCTGGAGAACCTGCTGTTCACCGCCGAGCTtGACCAcC	0,1,5,4,5
gnl|UG|Omy#S19715252	336-416	0.40	GACTGCACTGCTTATTCTCTTTCTAGTTAGATGACCTTGGAGAC[T/g]GACTGCACTGCTTATTCTCTTTCTAGTTAGATGAC	4,2,5,4,4
gnl|UG|Omy#S19716149	720-800	0.33	CGG-TGGCCGAANG-TTCTCAGAGGgCACG[T/c]CAGCTGACAGAGAGATCCAGAgGACcCTgATGGAGCTGCTGAACCAAATG	5,1,0,0,5
gnl|UG|Omy#S19716664	472-552	0.33	taTTtAtGT--AAGGcAGCTGAt---G-TAaC[C/t]AgTgCCTGcaTATTTtGTCgAACTGTTCATCTAgGATTGTCAAATGT	1,2,5,0,0
gnl|UG|Omy#S19716860	195-275	0.40	AG[A/g]CCaGACGGTAAgCTGAGaTACGCGAACAACAGCAACTACAAGAATGAtGTCATGATCAGgAAAGAGGCgTAcGTACA	1,2,5,5,1
gnl|UG|Omy#S19716860	395-475	0.33	[C/a]GACGAGCACATTTCCTTCACAACTTCCAAGATCGGTTCCTTGATTGATGTCAACCAGTCAAAGGACCCAGAAGGCCTCC	0,5,5,0,4
gnl|UG|Omy#S19716944	663-743	0.50	GA[G/a]CCcATCCGtATCtTGGTgAAGAAGGANGAGCTcACCC-TGGAGGGTATCCGcCAGTTCTACATcAAcGTGGAGAAAG	5,4,0,0,0
gnl|UG|Omy#S19717005	256-336	0.33	TAGA[A/g]TTATTCAGTGAAATTtTACAATACTTTGTTTTAATGTAAATATGCCATTTTGTTCACTTTTCTCAAAGTGAACTC	0,5,4,0,4
gnl|UG|Omy#S19717005	456-536	0.33	CAGTACAGAAATACAACCACCGTTTCATGTTTTCCCATTGTCaTCCTCGCTTCA[A/c]TATGCTGTAATCACAGACAACTAGA	0,4,2,4,0
gnl|UG|Omy#S19717005	616-696	0.33	C[C/a]GGCAAATCAAGTTCCCCTGGAATTCAATTTGTCGCTAAGTATCAGTTTGACAGGATTAcGTTCCACGAGATGCATTGC	0,5,1,5,0
gnl|UG|Omy#S19717033	354-434	0.33	CCCTGTCAATGACCCGTACAGGGATA[G/t]GAGTGGACCCAGACCCCAGCTGCCCATTGAGGGACCATGGCGACATGGAAGTA	0,4,0,5,5
gnl|UG|Omy#S19717064	124-204	0.20	ATGTTGAGCCAACTTACTTTGAAGAACAACACTATGACGAATATGAATACTATAACCTTTCAGAAAAATACACATGC[G/t]GC	2,1,4,4,1
gnl|UG|Omy#S19717130	599-679	0.50	CTGCAGCGCATCCTGCCATGCCTATTGGGACAAACGGAGACTCCTT-CGCTTtCCTCaTAAATTT[T/a]GATTCANTCTCATCAT	5,0,4,5,4
gnl|UG|Omy#S19717442	10-90	0.50	CCAGAC[C/t]CTCCGTCACCCCACACTGCCCCGCTGGGACTCCTGCCTTGCTTTTGAGAGGCTCCTCCTGCAGGCTCTGGGAG	4,5,5,4,0
gnl|UG|Omy#S19717503	398-478	0.50	tggtgatggtgtGGAGTgTGTtTTCATGCCACACaCTGGGCCCC[T/a]TGATAAAAGTGGAGCAACgTTTGAATACCACAGGAT	5,0,0,1,0
gnl|UG|Omy#S19717639	371-451	0.25	TGTGTGGTCGTTCCTCACCCCCaTCCTCCTGTTTACCCAGTTCATGGGtGgTGTTATGCTC[A/c]TATCcATGCTTGGGTGAG	4,4,0,4,2
gnl|UG|Omy#S19717811	210-290	0.20	tCACCGcGGTGGTGGaCAGATCATcCCCACgGCCCGCAGAGTGCTGTATGCcTGCCAGCTcACcGCcCAGCCAcGACT[C/g]A	2,2,2,4,2
gnl|UG|Omy#S19717811	330-410	0.40	GGTaGTgGGtGGgATCTAcGG[T/c]GTGCTGAACAGGAAGCGaGGaCAtGTgTTCGAGGAGTCCCAGGTgATGGGcACaCCCA	2,2,1,4,2
gnl|UG|Omy#S19717888	526-606	0.50	GTAAGAGACGGTATAACATCAAGCTGTGGAAGAC[T/g]TTCACAGACTGCTTCAACTGTTTACCCGTGGCTGCCATTGTAGAT	0,4,5,1,2
gnl|UG|Omy#S19718049	237-317	0.40	[T/c]GTGTCTCTGTCTTTGGAGGGCAAGGCCAGCCACCGGGAGCTCACCTCCAGGCTGCTCCGTGACCTGGTCGGCAAGGAGC	4,5,2,1,2
gnl|UG|Omy#S19718389	460-540	0.40	GCACCAA[T/c]GCTGAAGTCATGCCAGCTCAGTGGGAGTTCCAGGTtGGG-CCaTGTGAAGGtATCAACATGGGtGACCACCTC	4,5,5,5,4
gnl|UG|Omy#S19718784	16-96	0.20	CCAA[G/t]GCTACATTAAAGTCTCTAATGAGGAAGAAAGCCAACATTCGTATAGGCACAGCGGCAGATGTAATGGTTGAGCTG	1,1,1,2,1
gnl|UG|Omy#S19719297	6-86	0.40	TTTAACAAGGTAACCGAACTATG[T/g]CCCTCGTCCAAGTGTCATCCAACAAATGCAGTGGCGGCTACCAGAAGGTGTTCGAG	1,2,5,5,4
gnl|UG|Omy#S19719297	326-406	0.25	ACG[G/c]GGGCTGGTTTCTATGTTAACGCCACCCAGGAGCCCTGGAAGACCAACTACTGCATGTACACCTATGTCACTGAGGA	4,2,4,4,0
gnl|UG|Omy#S19719351	551-631	0.40	GTATGTCAAT[A/g]GTCTAAAATGGCTTCCTCTCCTTGCCTCCTCATCTGCACTGATCTGAAGGGAAGGTAAAGGAGCGAAGG	5,4,5,4,5
gnl|UG|Omy#S19727628	270-350	0.33	ACACTACGAGGGAAGGGCAGTGGATATCACGACCTCCGATAGAGACAAGAGCAAATACGGCACGCTGTCCAGACT[A/t]GCAG	5,4,0,0,5
gnl|UG|Omy#S21057090	2976-3056	0.25	ATACAGCACAACTGTAAAG[A/g]TGGACGTTCTGAAGGAGCTGATTTTTGTCCCGTTTGAATTGCAGCTTTGTTCAACTTAAT	4,4,0,4,5
gnl|UG|Omy#S21057095	1068-1148	0.33	ACCACAACTTAAGGAGCAcCTGAAATCTCACCCCTATGGTAGATTGTGAAACCATGCAACAACAAAAAATAA[G/a]TTGGGGG	0,4,4,5,0
gnl|UG|Omy#S21691324	1484-1564	0.25	TCGAGGCCAACCTGAACGGGGACTTCTGCCTACGAGTGTTCTCCGAGAAACAGGCCGA[A/g]ACACTGCCCTGTGACGACCCG	5,4,4,0,1
gnl|UG|Omy#S21691324	1764-1844	0.50	CCTCATGGACGACAGTGGTAATGGCAAACTGGGGCTGG[T/g]AGAATTTGCAACACTGTGGAAGAAGATTCAGAAATACCTGT	4,0,5,5,4
gnl|UG|Omy#S21691325	3410-3490	0.33	AATAGACTGAGgGAACCAGAAACAGTATGACACTCTTATTGCCATGACATTCAATT[C/a]TATAGTTGCCATTTTTCTGTGTA	0,4,5,0,5
gnl|UG|Omy#S21947962	1160-1240	0.50	TCCGCCACAACCCCACCCAGAGCATTCTGTTCTACGGTCGCTACTGCTCCCCTTAG[A/g]GGCTATATAGGAAATGGAACATT	5,1,0,4,5
gnl|UG|Omy#S21947962	960-1040	0.40	TGCCTTCGACCACTGCAAAAGCGACTTCTCGGGCATGTCGCC[T/c]GACAACGACCTGGTGCTGTCCAAGGTGATTCACAAGG	4,5,5,5,4
gnl|UG|Omy#S21947962	1240-1320	0.40	CCATGTGGAGGGA[A/g]GAAGGGCTTTTAATAGTATATACTGCAGTAGCTACATCAATACCCCATCTGTGTGCTTGATTATAT	2,1,4,4,2
gnl|UG|Omy#S21947972	443-523	0.20	ATTGATCAGACGTGCAAACTGTTCAACCAGTGTGGAACCTGCACCACATTCGGGGTCTGCAAC[G/a]TCATCCAGAACTACAC	2,1,2,5,2
gnl|UG|Omy#S21947972	683-763	0.20	AACCACATTGTGTCTGTTGC[C/t]GGCTGGGGCCTGGATGAGAATGGTGTGGAGTTCTGGATCGTCCGCAACTCCTGGGGAGA	1,1,2,4,1
gnl|UG|Omy#S21947972	723-803	0.20	ATGGTGTGGAGTTCTGGATCGTCCGCAACTCCTGGGGAGAGCCCTGGGGAGAGAAGGGCTGGTTGAGGAT[C/t]GTGACCAGT	1,2,1,4,1
gnl|UG|Omy#S22164209	570-650	0.25	CTCAGAATAATCATTGACAACATGTTCTACCCTGTCACT[C/t]TGGATGTGCTGCAGCAGATCTTCTCAAAGTTCGGCACGGT	0,1,4,4,2
gnl|UG|Omy#S22164423	240-320	0.33	TGAGGGCAAGAGCATCACTGTTATAGCCAGACTTGGCAAGCCACCCTGTGATGGATCCC[G/a]TGAACAGGAGCCTAGCTGTG	4,0,4,0,2
gnl|UG|Omy#S22164423	320-400	0.40	GACGACCCCTGGGTATCAGAGTGGGTCCTAACGGCACCCTGTTTGTAGCTGATGCCTACCT[G/t]GGGCTGTTCAAGGTCAAC	5,5,5,4,1
gnl|UG|Omy#S22164700	668-748	0.25	ACACAAAACTGCAAGAATCAATTTCTGATCGGTGGCCGCACTAGCCCGCCGAAgAACTACCTGATGAC[C/g]GTCTCGAGCTA	0,1,2,5,2
gnl|UG|Omy#S22164854	628-708	0.25	AAGCTACATGGGAGTCAGTCAACTCCGTGTAAAGAGAGCAGACTGGGACAGTAAAAA-TTTGA[G/a]TGCGCCGTGGAACATT	1,1,2,0,1
gnl|UG|Omy#S22165009	150-230	0.50	CCTGGAaCAtGGGATCCAGCCtGA[C/t]GGaCA-gATGCCcAgtgAtAAGaCaaTCGG-AgGgggaGAtGACTCCTTCAaCACcT	1,0,0,2,0
gnl|UG|Omy#S22165009	190-270	0.25	gACAAGaCGcGT-GG-AGgtgTaGACGACTC[C/t]TTCAaCACcTTCTTCAGTGagACcGG-AgCcGGAAAgAtGTcCCCCGaGC	1,1,4,2,0
gnl|UG|Omy#S22267948	319-399	0.25	ATTGCGTGTTCCTGCTGACCTCAAGAGGGAGCCCTCTGCATTTGTAGGATCCTC[C/t]GGTGCCCCCATACCTGATACCTTTG	2,1,5,0,5
gnl|UG|Omy#S22267948	39-119	0.50	GCATGATGTTGTGGAGCCTGCTGCT[C/g]GCTGtgCTATGTGGCACAGCAgTTGCCCTGTTTGAcCCAATGCTGGAACAGCAC	1,2,5,0,1
gnl|UG|Omy#S22267948	839-919	0.25	CAATgATCCAACTTGCACAAAGAAGAcAAACCATGCTGTCCTTGCTGTGGGGTACGGTACCCTGGGCGGGC[A/g]GGATTACT	2,1,1,0,1
gnl|UG|Omy#S22267948	79-159	0.25	CACAGCAgTTGCCCTGTTTGAcCCAATGCTGGAACAGCACTGGCAGATGTGGAAGAAGACACAT[G/a]aCAAGAACTACCAGA	1,2,5,0,2
gnl|UG|Omy#S22364270	378-458	0.50	TTTCAGTTGTTCTGTGGAACATCTTGGAAGTGA[C/a]CAGACAGCAGTCATCAATAAACCAGTCTCAAAGTCTCCATCAGTGT	5,0,4,0,0
gnl|UG|Omy#S22496157	56-136	0.25	ATTGGCTAAGGAATTTAGGCACCAAAAGGAAGAGCGCAAT[A/t]ACGCACGGTTTACAGAAATTCAGCTTTGCATTTGACCGT	1,4,0,4,5
gnl|UG|Omy#S22896823	107-187	0.20	GTTTGGATTAACGTT[T/c]TGCAATGTCTGGGAAAATCAAGAGCCGAATCGCGGCAAATGCCGACTCGTTGTCTGGAAGTGTG	5,2,5,4,5
gnl|UG|Omy#S22896823	27-107	0.33	TTTAGATCAATCTGAAATTTAATGAGTAGCTAGTTAATACTTTTATAGTTTAAAGCAACATTTGTT[A/c]TTTTCATTGATAC	4,1,0,0,5
gnl|UG|Omy#S22896897	384-464	0.33	GGTGTGCCAtACtTATAcCAGGGACTTCATGAGATGGCAGGTGaAcGCTCT[T/c]CTGGCcTTGCAGGAGGCTGCAGAGGCTT	1,4,5,0,0
gnl|UG|Omy#S22897136	547-627	0.33	cctgcacagagc[c/t]ctgacctcaaccccatcgaacacctttgggatgaattgaaaCGCCGACTGCAAGCCAGGCCTAATTG	0,4,5,0,5
gnl|UG|Omy#S22897136	467-547	0.33	GCCCTTTCCTGTTTCAGCACGACAATGCCCCCGTGCACAA[A/t]GCCAGGTCCATACAGAAACGGTCTGTCGAACTTgactgg	0,5,4,0,4
gnl|UG|Omy#S22897161	386-466	0.20	AAAGAATAACTTAACATGGACTCTGTCTTAACTGGGACGTCCCGTACATTCTCTACTTACTCAAGACC[C/a]TCCTGGGACCA	1,1,1,2,1
gnl|UG|Omy#S22897966	114-194	0.50	CCTTGTTCAGGgGCAGAACGACAGATTTgTACCTTGTCAGtTC[A/g]GGaTTCGATC-TaGCA-CCTTTtggttaCTAGTCCAACACTCt	0,5,4,0,0
gnl|UG|Omy#S22898295	145-225	0.20	ATGGCACTGGCCTGATGGTCGGAGGATT[C/t]GCGTTCTGTGTGTCAGTCTGGGGATTTGTACTAACACAAACCGGCATCACA	1,4,2,4,4
gnl|UG|Omy#S22898871	125-205	0.33	GGAATGTCTGGCCCTCTAGTCGTCTGGAGGCCACCCGCATGGTCGTCCCCG[T/c]TGCCTCTCTGTTCACCCCCCTGAAAGAG	4,4,0,0,5
gnl|UG|Omy#S22900281	147-227	0.20	CCCCAAACGCCCGAGGAGAGAGCAGCTGCAGCGAAGAAGTACAACATGAGG[G/c]TGGAGGATTATGAACCAATCCCGGATAA	1,2,2,2,2
gnl|UG|Omy#S22901024	145-225	0.50	GGACCTGCTCTTCAATGGGACCAAAGCTGTCATGGGAAAAATCTGGAATATAGATGCAGAGAAGTGCT[T/c]AGCAATACAGC	5,4,0,5,4
gnl|UG|Omy#S22901957	181-261	0.50	GCTGACC[G/a]TCTATTGGTCAGAGAAAGAGGGCTGGAAGGTTCCCCAGATCAAGCCCTTTCAGAACCTGTCGCTGCACCCtG	5,1,4,2,0
gnl|UG|Omy#S22902516	541-621	0.33	TGCTCACCTGAGTTTACCTGAGACCAC[A/g]CTACAGCAGGCTATAGTTAATACACAGGTGGTAGATGGCTTCTTTGTGAAGA	0,4,5,5,0
gnl|UG|Omy#S22902891	33-113	0.33	GACATTTACTGAAGGCTGTACCAGGGTTTTAATC[C/a]CATTCTTTACTTGaTATAAGTTTAAGGCTCAGTGAAAATGGCCAC	0,1,4,0,2
gnl|UG|Omy#S22903761	60-140	0.33	ATTTTTCTTGGCACAGATAACCCATTGGAGATAAAGATGGACCCTTCGCTGTCTG[C/t]AAGTGACATCACAAGtTCAACCAA	5,0,4,0,5
gnl|UG|Omy#S22903909	262-342	0.33	AcCTcCACATCACAGTTTTCCATGAGAGGGACCC[C/a]ACtGCCATCAAaTGGGGtGAGGCTGGCGCtGACTAtGTtGTgGAG	0,2,4,0,4
gnl|UG|Omy#S22903909	342-422	0.50	TCcAC[T/c]GGTGTGTTCACCACCATCGAcAAaGCtTCTGCTCAcCTGCAGGGAGGTGCCAAGAGGGTCATCATCTCtGCCCC	4,2,4,5,0
gnl|UG|Omy#S22904459	92-172	0.50	CAGAGAAGGATTCAAAATCTGAGCA[G/a]GCCAAAGTTAAAAAGGCTCTTCAGTTGAAGAATGTGGACGTTGCCAGAGTGTAT	4,5,5,0,4
gnl|UG|Omy#S22904459	172-252	0.33	GCAGAGAATGCCATCCGTAAGAAGAACGAGGGCCTTAATTGG[T/c]TGCGCATGGCATCTCGAGTTGATGCTGTAGCCTCCAA	0,4,5,4,0
gnl|UG|Omy#S22904603	281-361	0.50	TCTGGGACCTGTATTGTGCTGCACCAGAA[A/g]GAAGAGAGACGTGTGACCACTCCAGTGAAGCCAAGGCCTTCCATGATTAC	0,1,0,5,0
gnl|UG|Omy#S22904603	241-321	0.25	GGGGAACCCCCTGGGTTCCTACACTCTTGGTGGTGTGTATTCTGGGACCTGTATTGTGCTGCACCAGAA[A/c]GAAGAGAGAC	5,1,4,4,0
gnl|UG|Omy#S22905216	244-324	0.20	ATCAATGGA[G/a]TATCCACACAGGTTGTTTGCACAGAATTCAGTAACTACATATTTATAGTTCTCACACAGTATGGAAAAAT	5,5,5,5,4
gnl|UG|Omy#S22905216	524-604	0.25	TAAAGGCCATGAAAGATGTAATcAAAAGTTGTCAAGTCTGGTAACTACTG[G/a]TACAGGGAACgAGCAACAGAATAaCCTACCT	5,4,5,0,5
gnl|UG|Omy#S22905843	548-628	0.33	TGAGTACTTTATAAATGTTCTGCTCTGGAGTAaTCACTGGTAGTGCAGTAGCCTAaTGTACATATTCTGTCTGTC[C/t]GCATTA	1,1,0,2,0
gnl|UG|Omy#S22906457	362-442	0.20	GAAGAGGGGCCGCCGGTCACAAACTCTGAAAGTGGCCATGAAATTCCCCACCAGG[A/c]GGGCCAGCCAGAAGAAGAGTTTTG	2,4,1,1,1
gnl|UG|Omy#S22906457	322-402	0.20	TGAcAGTGGACTCTGACTCgGAGGAGTCGGTGggGCCtCGGcgGAaGGGCCGtCGGTCcCA[A/g]ACcCTGAAgGTGGCCtTG	2,1,2,2,2
gnl|UG|Omy#S22907515	430-510	0.33	CTAACAGCAC[G/a]GCCACCAGtaAACCGCCAGTtACCCTGCGCATCGTTGTGCCTGCCAGCCAGTGTGGCTCgCTCATCGGC	0,5,0,1,5
gnl|UG|Omy#S22908192	369-449	0.33	TGAAGGAGATCAAtGTGGCTTTCCTGCCaTACGAgTCCCAGGTATTTTCCCTgGACGATCCCAGCTCCCT[G/a]CACTcaTTC	0,1,5,5,0
gnl|UG|Omy#S22908565	146-226	0.33	ACTTACTGTGAGTTTAAGCCTTGGAGGTGGTGTGTAATGGCTAGAGGAAGAGACCCTGCCTC[T/g]ACTTGCATTCATTAACT	5,4,0,5,0
gnl|UG|Omy#S22908686	13-93	0.20	GAGGAGTACGCGTATGCTCCCCAACTAAAACAAACTCCGATGAATCCTCTGGAGTTACCGCCACTCCAGCGTCCA[C/g]TCGG	1,2,4,4,4
gnl|UG|Omy#S22909042	269-349	0.25	CCGCTACACTGCcGTGCTCGGGCGCTCAGAGGACGATGGCATCGGTATTGAgGAGCTGGACACACT[G/a]CAGCTGGAGCTGG	5,2,2,0,4
gnl|UG|Omy#S22909042	389-469	0.40	GGAaGAACAGAGgCAGAT[C/t]CTCACAGACTGGCAGGATAAGAAAGGGGACAAGCGCTTTCTGAAGCTGGGAAAaGAcGCAG	4,5,5,5,4
gnl|UG|Omy#S22909042	389-469	0.33	GGAGGAACAGAGACAGATCCTCACAGACTGGCAGGATAAGAAAGGGGACAAGCGCTTTCTGAAGCTGGGAAAGGATGC[A/t]G	4,1,5,0,0
gnl|UG|Omy#S22909194	498-578	0.20	CCAACCTCAACAG[G/a]CTgATtgGtCAGATcGTCTCCTCCATCACcGCCTCcCTgCGtTTCGATGGaGCtCTcAAtGTGGAC	4,2,5,2,2
gnl|UG|Omy#S22909194	538-618	0.25	CACtGCCTCcCTgCGtTTCGATGGaGCCCTgAAtGTtGAtCTGACAGAGTTCCAGACCAA[C/t]tTGGTGCCcTACCCC-GtA	4,0,5,5,5
gnl|UG|Omy#S22909720	254-334	0.25	GACAAGGTTACCGTTGAGGCGGCGGAAGCGACGCGACGATACAACGTGGGCATTAAGTGTGCCACCATCACGCCGGA[C/t]GA	4,2,5,0,2
gnl|UG|Omy#S22909779	540-620	0.33	AATATCCAGAGGTGCATATTGGGCTGGAGAATTTTCAGCAGTTCCCGGCATTTGGGTCACC[A/g]CTTCACAATGGCAGTCCA	5,4,0,0,4
gnl|UG|Omy#S22909928	76-156	0.33	CGCaGATCTGAGtGAGAC[T/a]GGAGAACgGGAGGCGAGGAGAGGAGGACAGGCCCTGAAAGATGCTGGCTATGAGTTTGACG	0,4,5,0,5
gnl|UG|Omy#S22909940	88-168	0.33	TC[C/t]CTgCGGGTACCAGTGCTGATGCCCATGGATCTCATGGTAGAAGCAAGTCCTCGgAGGGTGTTTGCCAACGCTCAtAC	0,5,1,0,4
gnl|UG|Omy#S22909950	110-190	0.33	AC[G/a]ACCTGTGCAATGTGTCGACCTCACTGAAAGTCTTTCCTGGAATTGCATGATATATGAAGTTAAAGTTTTATATGTAC	0,5,5,0,1
gnl|UG|Omy#S22910437	275-355	0.50	CgGCGCCATTTTGCGACTGAAcGCgTGgaaCCAtCCCtTAaTaagGAACAATGTACCCCAACgCGttaaTG[A/g]CACAGgTGGCGCGat	1,0,0,0,2
gnl|UG|Omy#S22910437	555-635	0.20	ACGGCgGTCGT-CCCCTtGACCTGGTCAAGTGCCG[T/c]CTGCAGGTGGACCCAGACAAGTACAAGAGCATCTTCAAGGGtTT	4,2,5,5,5
gnl|UG|Omy#S22910665	50-130	0.40	ACGCAATTT[T/g]AGATAATAGTCGACTTATTTACTTAATCGGTTTAGCTTGCTAACGTTAGTTAGCTAATCATCACGTTCGT	2,1,5,4,2
gnl|UG|Omy#S22911580	34-114	0.40	CCATGCC[A/g]TCTGAGtTGGAGCGTTCCATGGAGTCCCTGATCATGGTGTTCCATCgCTATgCTGAAAAGGATGGTGAcGGC	2,4,5,4,5
gnl|UG|Omy#S22911724	98-178	0.25	TAC-aaaaaaaaGATGTTTGAGAATTTAACAAGTTGAAACCAAAATGTTATTATCTTGGTTGTA[T/c]AAAGGGTTGAAAATA	5,1,5,5,0
gnl|UG|Omy#S22911841	140-220	0.25	GTATAAAATTGAGCACACAGCCATCACTCCATAAACATTGAC[C/t]GTAGAATGGCCTGTACTGAAGAGCTCATTGACTTTCA	0,2,5,5,4
gnl|UG|Omy#S22911841	220-300	0.25	AAGTGGCACTGT[C/t]GTAGGATGTCACCTTTCCAACAAGTCAATTCATAACATTTCTGCCCAGATAGAGCAGCCCCAGTCAA	0,2,5,2,1
gnl|UG|Omy#S22911841	460-540	0.33	CTTTGGAAGCAACGTCAGCA[G/t]AACTGTTCGTCGGTGCATCATGAAATGGGTTTCCATGCTCGAGCAGCCGCACACAAGCC	5,1,0,0,5
gnl|UG|Omy#S22912369	425-505	0.25	CTCTCC[A/g]TAGCGGTTACGGAGACACGGGCCACAGAATTGACCCCTCACCCCCACACACTCTGGGTTACGGCAGTTGGTCT	5,5,0,1,2
gnl|UG|Omy#S22912369	305-385	0.50	CAGGTAGACCAG[A/g]ACTCCAGTGGCACAGCGACCCTCTCTGGCTCTACAGAAGCTGCAGTTGCAGATCCCTCTGCAtGtCG	4,1,2,2,0
gnl|UG|Omy#S22912369	505-585	0.25	TGGTGTC[G/a]AtCGTcTTCTGgCGGCACTGgTGGCAAGTGGAtCCAGTGGAGCTGTTGTAcACCTTCTCCCGCACGTTGT-T	5,5,5,1,0
gnl|UG|Omy#S22912822	213-293	0.33	AATGCTAGTGGACAGCGCATCTCGCTTTTCCACC[G/t]CCATTCGTCCCACTGCCCGTCTTCCCTCCTTTTCCATAGTCACTG	5,0,1,0,5
gnl|UG|Omy#S22912988	57-137	0.20	CTACATATCTAGTTTGGCAGTTT[T/g]TCAATATGAGTTGTGTAAAGGAAGAAACCCGAAGCGTGTCcCCTCATTGTCCGAAG	5,1,5,5,5
gnl|UG|Omy#S22914544	482-562	0.25	CAAGGTATGGCAGTGGTCAACCGCGTCGGCATGGTGGAAACAAACACACAAGACCGACCTGC[C/t]GATGACATAAAAATCCT	0,2,4,5,5
gnl|UG|Omy#S22914688	310-390	0.50	GATTGTATCTCCCAGGGTGAAGGACAACTCTAACTCAGTAGAGG[G/c]CCCAAGCACTTCCTCGGGACCCACCACAGCAGATT	5,2,0,4,1
gnl|UG|Omy#S22914688	150-230	0.33	CACATGTAATTGATTTCAAAGCATTGGATACGGAGGACAACGCAGA[C/t]ATTTGGTTTGACCAATGTGCTGGCCAGGATGGT	4,1,0,0,2
gnl|UG|Omy#S22914688	350-430	0.33	-AGc-CCCAAGCACgTCCTCaGtACCCgCCACAGCAGgTgCtCaGAGCA---C----G-TAC--TCC--AAC[A/g]TTGTCAC	4,2,4,0,0
gnl|UG|Omy#S22915077	249-329	0.50	GTTCACCATCTCT[C/t]TATCATCTCCTTAGCAATACCAGTACAAACCCTATTCACCAGATAGTATACTACTTATGACTACTT	4,0,0,0,5
gnl|UG|Omy#S22915431	259-339	0.33	GGCTAAGGGCtGTTCTTATGCGCAACGCAGAGTGCCTGGATACAGCCCA[T/c]ATACCATAAACCCACGAGGTGTCTTATTGC	5,1,0,5,0
gnl|UG|Omy#S22916646	128-208	0.20	TTATACATCATGAAATTAGTGTTGTTTTAGTAAACCGGTTTGACGAAATGTGTGT[T/a]TCATTCACACTGCATGTTTAAACC	4,1,1,4,2
gnl|UG|Omy#S22916646	208-288	0.20	AGCTTGACTTGTTTTTCTCATGTTTTGAT[G/t]GTATGCTGTCACATCGCCCTCTCAAGTTCTTTGCCTCCTATCAGAAAAAT	4,2,1,1,1
gnl|UG|Omy#S22918323	23-103	0.40	TGCTGAGATGAGGCCACTGGG[A/g]TGCTGCATGATAGTGATAGGTGTGGATGATGAGTGTGGTCCCCAGGTGTATAAGTGTG	1,2,2,1,1
gnl|UG|Omy#S22918323	103-183	0.40	ATCCTGCTGGATACTACTGTGGCTTCAAGGCCACCGCTGCAGG[G/a]GTCAAACAGACAGAGGCAACCAGCTTCCTGGAGAAG	1,1,1,2,2
gnl|UG|Omy#S22918323	63-143	0.25	GGTGTGGATGAgGAGTGTGGTCCCCAGGTGTAcAA[G/a]TGTGAcCCTGCaGGcTACTACTGTGGgTTCAAGGCCACtGCTGC	1,1,0,4,2
gnl|UG|Omy#S22918469	304-384	0.40	TCTGACgAGCACTTCtCCTAgGTGACC[G/a]GC-CAaTGCtCCAtCCaCATaCTCTTcAgtGTtGGCCAACtgCAtATTCATGT	2,2,1,1,2
gnl|UG|Omy#S22919968	350-430	0.50	TCAGCAACAAAACATACAAACAGTAGCAGTACGGCA[A/g]GATAGTAATATCTAATGGTGGAGGGATTGGTTACAGAGGTTCA	2,1,0,0,0
gnl|UG|Omy#S22919968	270-350	0.50	TTCTGCCTGGATTCATAAGCAAACTAAACTGTGATCTTAAGCAGATTTACTGAAAGGTGATGCCTTGAAATT[G/c]AGACATG	1,2,0,0,0
gnl|UG|Omy#S22920113	460-540	0.33	TTTTGCAAA[G/t]TAACTTTGATTTGGAGTTGAACTCTACACTTCCTGGAAATTTGTAATGTCTGTTGTTGCATTAAATGTCA	0,0,1,5,1
gnl|UG|Omy#S22920186	339-419	0.33	gGTGCaTGGGG-ATCATgCggCtGGACCtGATGcaGTCAttCAT--T-CCCAT-CaTAcTC-TG-G-T--A-GTC[A/t]GaGTAC	4,5,0,2,0
gnl|UG|Omy#S22920280	355-435	0.33	CATCGAATCGGAGGGA[T/a]GCAGTGATGGAGGACACAATCTGACTGATCAACCTGTTAAGATTAGTGTAGGAGGGACGCTCG	5,2,0,0,1
gnl|UG|Omy#S22920280	355-435	0.50	CATC[G/a]AATCGGAGGGAaGCAGTGATGGAGGACACAATCTGgCcaATCAACCTGTTAAGATTAGTGTAGGAcGGACGCTCa	0,1,0,5,0
gnl|UG|Omy#S22920280	395-475	0.50	gCcaATCAACCTGTTAAGATTAGTGTAGGAcGGACGCTCaATATCAAGGTTCCTACG[G/a]CAGATGTCATAGATtGCCTCAT	0,1,0,2,0
gnl|UG|Omy#S22920427	47-127	0.33	AATACTTCCATGTATA[A/g]AGGAAAACCGACAGAAATACAGCAGTTTATTCGTTTGTGGCGTCTTTGAGGCACACAAATCCT	0,4,0,5,5
gnl|UG|Omy#S22921250	31-111	0.25	TAAAGtACC-tTTATTAgTTATCAgCAG-TTt[C/a]CTTCCAATTTAATAgTAGAATCAAAA-CAgGTTCCgTTCAACCATATAC	5,4,4,4,0
gnl|UG|Omy#S22921320	319-399	0.33	TCGGT[A/t]ATGACCTGGCCATCTGTATCGATGGCACAGGTGACCCCAGCGAACAGGCAGCTCATAGGCAGGCCCGCGTCCAT	5,4,5,0,0
gnl|UG|Omy#S22921425	303-383	0.50	TGCACTTCCTGtCCAAGGATGAgGTG--A-AGACACAGACCCAGAGAAGAC[T/g]GCTGAGCCACTTCCAGAGCCTGCAtCCA	4,5,0,0,0
gnl|UG|Omy#S22921615	348-428	0.20	TGCTCCTCAAGTAGAGCCGCAAAGTTCTTGCTGATCAGAGTTCCCACGTACAGGAAGGGAATCACAACAGCGGTCATGCG	5,1,1,1,1
gnl|UG|Omy#S22921734	248-328	0.50	GCTTGGCCAGCAGCGA-GGCCTTTTGACTGGACATCAC[G/a]ACAGTGGCTGGTGCAGACTCTCTACGCCCATCTCTGCCATT	2,1,4,0,2
gnl|UG|Omy#S22921929	477-557	0.20	AAACATACCTGCTTCAGTGCAGACATTTCTCAAATCGGCTCCGTTGAA[G/c]CCATCCGAAAGCTTCACGATCGCTTCGTAAT	1,1,1,1,2
gnl|UG|Omy#S22921929	597-677	0.40	CAGGATGTCCAAACGGGCCTGTTCATTGGGCAGCTCAACATG[G/a]ATCTTTCGGTCCAGTCTGCCGGGAcGCAGCAGCGCGGG	1,2,5,1,2
gnl|UG|Omy#S22922680	479-559	0.50	TcGGGTTCTTGgTCacAccTaGAcCaagacccttctcccccgattgc[t/g]cagtttgg-tcgggcggccagctctaggaagagt	5,0,4,5,4
gnl|UG|Omy#S22924458	169-249	0.40	TTCACCAGCCTGCAGAC[C/t]GTCAAGGCCTTCCTGGAGACcGAgGACATtgaGTACTtCaTCATGATCAAGGACCTgCAGGT	2,5,2,4,1
gnl|UG|Omy#S22924862	639-719	0.25	GCACGACACGCGTGTTATTAAGTGGTGTAAAATGAACTCTAGCTAAATTAGCTACCTTGGGCAAAAATAAATACAGG[A/g]TC	5,2,1,5,0
gnl|UG|Omy#S22926679	558-638	0.40	GCGCACGGTCTCAAAACCAAACTCCATCACATTGCAGCACTCGGAGGTGAACTCATG[T/c]CGACGGCCCTGGAAGCACTCCT	1,1,2,1,5
gnl|UG|Omy#S22927091	132-212	0.50	AAACTATTTCTGACCATGGGCCCATAGGGACACATcAC[A/g]GAGGATAgCCaCTATAGGACTCTGGTCTAAAGTAGTGCACT	5,0,0,0,1
gnl|UG|Omy#S22927131	376-456	0.33	CtAATGACTGtTTTACAAAATGCaCCATAgAGTC[C/t]GAcAGTGAACTTAAACCAgCgGAgGCTGCTGAgGGGAgCACGGCT	4,4,0,0,2
gnl|UG|Omy#S22927131	416-496	0.33	TGAACTTAAACCAgCgGAgGCTGCTGAgGGGAgCACGGCTCATAATAATGGCC[G/a]GAACGGAgCaAAATGGAATGGCATC-	5,5,0,0,1
gnl|UG|Omy#S22927711	513-593	0.33	CCTGCT[C/t]AGGTAGGAGGTCAgCTCAGGGCAaTCgGAGCTGGTCTCATAGGAACcACCCTGGAAGTTCtTGTCCTCGTAGA	5,1,0,4,0
gnl|UG|Omy#S22927711	513-593	0.50	CCTGCTCAGGTAGGAGGaCAtgTCAGcGCAGTC-GAtG[C/t]TGcaCTCATAGGAACGACCCTGGAAGTTtCTGTCCTCGTAGA	0,2,1,0,0
gnl|UG|Omy#S22929133	218-298	0.50	GGACaGACGCAAGGTAGAGAACTAGGGATATGAGAGGGTTAATTTGAGAGGGGTTTGGAAAGAGAAAC[T/c]ACAATTCTTAG	0,2,0,0,4
gnl|UG|Omy#S22929192	296-376	0.33	gggtgggCAATATAACgCAAACATCTAgCAACCCAAAGGTTGTGAGTTTGAATCTCAT[T/c]CTGGAcAACTTTAgCAACTAC	0,5,5,0,1
gnl|UG|Omy#S22929439	218-298	0.20	CATCAGCCAGTGGCCaTCCATCAC[G/a]TTGCAgGACTGGCagTCgGACATACGGtAaCGgTCCAtGATGGAGTCACAGTCgT	1,1,1,1,2
gnl|UG|Omy#S22930131	77-157	0.20	AAAGCCTGCTTCACCTTTGTACACCCCACCACAGATATGAACAACAATAGGTACCAGTGCCTTAGATTCTCTGTG[G/a]GATG	4,5,4,4,4
gnl|UG|Omy#S22930131	237-317	0.25	CCCACTCTCCCGGAATGTTCTCCTGGTTCCCCATCCTGTTCCCTCTCAAACAACCGATCCCTGTGACGCGGGATGATGA[T/c]	2,4,0,4,4
gnl|UG|Omy#S22932673	263-343	0.33	TTAGCAGGGTCGGTCAACATGGAGACATCTTCAACTGGGATCTGTTGTCCATCCACCTTGGCAATGATGTCAG[T/a]CATGTG	4,0,4,0,2
gnl|UG|Omy#S22934967	125-205	0.33	[G/c]AACCTGCAAGACCGTTATTACACTATAACGGTCCTCTATAACGTGTTACAGCGATGACTTAACTCGTCTCACGTTGCTG	0,1,0,2,5
gnl|UG|Omy#S22936121	428-508	0.50	AACCAATCtCTCCaCCCCTTGgATATTGGTAAACgTGCCAAACaCaGCAACAAATAAGAGGTGGAATAGAG[T/g]CgTcAG-AT	4,2,0,0,0
gnl|UG|Omy#S22936121	508-588	0.50	CgGAACTTCt-GCATGGTGCAgTATGCAGCACACCAACAAATGTG[T/g]TATTCTTAgAACTAGGGATGTAgTTGCGCAtATG	5,4,0,0,0
gnl|UG|Omy#S22936697	92-172	0.33	AAGAACCAGACATATGAAAGAAATACAGCTG[C/t]gAGCAATATGGGCTGTTAATTACTGTACTGAAATCCTACTTCCTGATT	1,0,0,5,5
gnl|UG|Omy#S22936697	332-412	0.25	ATGAgCaGTG-CCaTTGAgTCCaTATCCaTTTTAAAGTAgTACATTTTCtTATTGGCCaATTGct[c/a]tccacTC-AgTTgACt	2,4,0,4,4
gnl|UG|Omy#S22936991	351-431	0.50	AACAAaCTAACATaGTCCAAGCACACCATGAgAgTtGTGAAGCGGGCAC[G/a]ACAAAACCTATTCCCCCTCAGGAGAcTGAA	0,4,0,0,5
gnl|UG|Omy#S22938344	1229-1309	0.40	CATaCT[T/c]-TCaGGtGACAAGTCTGAGAAtGTCCAGGACCTGCTttTGCTGGAcGTcaCaCCCCTcTCCCTGGGtATtGAgA	2,2,5,1,1
gnl|UG|Omy#S22938344	109-189	0.40	CGTCTATCGGCATTGACCTGGGCAC[C/a]ACCTACTCCTGTGTGGGGGTGTTCCAGCATGGTAAAGTGGAGATCATCGCCAAC	5,1,5,4,4
gnl|UG|Omy#S22938344	469-549	0.33	TGAAGATGAGGGAGA[T/a]CGCTGAGGCTTACCTGGGCCAGAAGGTGTCCAATGCAGTCATCACAGTCCCTGCCTACTTCAAC	5,0,5,0,4
gnl|UG|Omy#S22938345	1244-1324	0.40	TaCT[T/c]-TCaGGtGACAAGTCTGAGAAtGTCCAGGACCTGCTttTGCTGGAcGTcaCaCCCCTcTCCCTGGGtATtGAgACC	1,1,4,2,2
gnl|UG|Omy#S22938345	1604-1684	0.25	ACAAGATCACCATCACCAACGACAAGGGCCGGCTCAGCAAAGAGGATATTGAGAGGATGGTGCAGGACGCTGACAgATA[C/t]	5,4,4,0,4
gnl|UG|Omy#S22938345	124-204	0.40	TCTATCGGCATTGACCTGGGCAC[C/a]ACCTACTCCTGTGTGGGGGTGTTCCAGCATGGtAAAGTGGAGATCATCGCCAACGA	5,1,5,4,4
gnl|UG|Omy#S22938345	484-564	0.33	AAGATGAGGGAGA[T/a]CGCTGAGGCTTACCTGGGCCAGAAGGTGTCCAATGCAGTCATCACAGTCCCTGCCTACTTCAAcGA	4,0,4,0,5
gnl|UG|Omy#S23881947	1553-1633	0.20	TAATCAATAACATTGTCAGTCTGCAT[T/g]TCAATACATTTCAGGAAAAAGCCGAACACCACAAGTGCCTTTTTAGAGTACCT	2,2,5,5,1
gnl|UG|Omy#S23881947	1713-1793	0.20	CATTTTCCACC[A/g]TTCTTTTCACCAGTATAGGTTTGGCTTCTCTCTCTTATTGGGTTTGTGATATGCGTGATTAGTTGCAT	5,1,1,4,1
gnl|UG|Omy#S23881948	145-225	0.40	CATTCAGGCCTGTAAGGAACTGGCTCAGACTACACG[C/t]ACTGCTTATGGACCCAACGGCATGAACAAGATGGTGATCAACC	2,1,5,1,4
gnl|UG|Omy#S23881948	1505-1585	0.20	GGTGCTGCTCTGAAGGACATGCTTGAAGCTGGGATCCTGGAGCCTTTCCTGGTCAAACACTGGGG[C/t]ATCAAACTAGCTAC	1,1,4,4,2
gnl|UG|Omy#S23881948	1665-1745	0.50	AGAAAGACTGGGATGAAGATGACTGAACATGACCTCTACCCTTTTGACCACCTAACCCCCTGCCACTATGcccccccccc	0,5,0,0,4
gnl|UG|Omy#S23881948	425-505	0.40	TC[A/c]GAGGTGATTGAGGGCTATGAGCTGGCGATGAAGAAGAGTCTGGAGCTCCTCCCGGAGTGCGTGTGCGCTTCGGCCAA	5,1,4,5,2
gnl|UG|Omy#S23881949	1104-1184	0.25	[C/t]GCTAAcGGCATCaTgAAcGTgTCTGCtGcTGAcAAGAGCACTGGgAAG-AGAAcAAGATCACCATCACaAATGACAAgG	4,5,0,4,4
gnl|UG|Omy#S23881949	1504-1584	0.20	GGTGGgATGcCcGGCGGTATGCCtG-AGGgATGg[C/g]TGGcGGaTTCCCtGGaGCTGGTGGTGC---TGCT-C-C-TGGAGG	2,2,1,2,2
gnl|UG|Omy#S23881951	43-123	0.20	TGTGTTGGTGTGTTCAAGAATGGCCGTGTTGAGATCATTGCCAACGACCAGGGAAACCGCATCACTCCATC[C/t]TATGTGGC	1,2,1,4,4
gnl|UG|Omy#S23881951	1603-1683	0.50	GCCCGCAAtGAGCTTGAAAGCTACGCCTACTCGCTCAAGAAtCAGATCGGtGACAAGGAGAAGCTGGG[C/t]GGCAAGCTcTC	4,5,0,5,4
gnl|UG|Omy#S23881952	374-454	0.20	CACCAAGGCCTTCATGGAGGCCCTGCAgGCTGGAGCTGA[C/t]ATCTCCATGATTGGGCAGTTtGGcGTGGGtTTCTACTCtG	2,1,1,1,1
gnl|UG|Omy#S23881953	523-603	0.20	TGGGAGTC-TgCAGCtGGtGG[C/g]TCCTTCACtGTCAAaGTtGACACTGGtGAGtCCAT-TgGCcGTGGcACcAAaGTGATcCT	4,1,1,1,2
gnl|UG|Omy#S23921567	358-438	0.50	GCCTTGAGGcTGTCCCA[C/t]ACGTTGCAGTTGAAGTCaTCGTAGCCGGCgAGCAGCAGgCGgCCACTCTTGGAGAAaGCCAC	5,2,0,4,4
gnl|UG|Omy#S23921808	58-138	0.33	TATTAATCAAGGATCGGTCTTACCTAGCGAAACTTCACCTCCAGC[C/t]CTGGACGGACTGAATGCAACCGACTCCAATGGTA	1,1,5,0,0
gnl|UG|Omy#S23921808	138-218	0.25	CCGACGCTGTCAACGC[G/a]ACAGTGGCCAAGTTTGTGGCGACACCGGAGGGAACAGCACTGGCATATGGCAGCCTTGTGTTC	5,2,4,5,0
gnl|UG|Omy#S23922646	453-533	0.25	GTGAGTTAGGGCGGTGGGcGGTGGGtGGTGGGCCAGGtGTTGTATTCTGTCGGGTCTAGAC[G/a]CCGAAGGTGTTCTCTCCG	5,4,4,4,0
gnl|UG|Omy#S23923956	169-249	0.40	GAGGATCATCTCAATGtGGCAtGGaGAGCTCATGTAGGGGTTGATGCgACC[G/a]tGGGCACGGTATGTGCGTCTGCgCATCT	2,1,1,2,2
gnl|UG|Omy#S23925877	109-189	0.20	AAGAA[A/g]GCTGTTaaaAAGGCgAA-GGCTgCaAAggTggcAG-CgGCACCTCCAGcGCCAGCCCCCGAGtCtTTCGACAACAGtACTTA	1,4,2,4,1
gnl|UG|Omy#S23925877	189-269	0.20	cAAGAACCTCCAGCACCACAACTACAACCAtTACACCTTCGCAGACCTGGACCTGGAGATGGCCAAGTA[C/t]CGTCTGCCCC	1,2,5,5,2
gnl|UG|Omy#S23925982	267-347	0.33	CAAGGTCCTGGATGAAGGTACATTTAACTCAATTGTTGTGTATGTGTGGTTCAT[A/g]CAGTCCAAGTTTGTGTCCGAGATGG	4,4,0,0,5
gnl|UG|Omy#S23926004	257-337	0.25	GGATAgATACaGCGGTAGTGGtAGAtGCACATAGCCCGTTACTGACCCGtGtCATTTCaCCAA[A/c]ATGTATTTAGGGtTTC	4,1,0,2,1
gnl|UG|Omy#S23926004	457-537	0.25	CTCaTGAAGAGAATTCaaaCAACaCaATAATTATTATTCaATAA[C/t]aCATCAAATGAGGGtCTGGaATACaCACaCCAACAAAG	0,1,4,4,2
gnl|UG|Omy#S23926135	231-311	0.25	TAGATACAGTATGATCTGAAAGCCAACATTCACAGCAATAAGACTCTTgGTTAGCACACACTCAAGTC[A/t]TCAACATCCAA	4,5,5,2,0
gnl|UG|Omy#S23927080	306-386	0.33	AAACAAAAGTTAGTGCATTTCATTCGACAACACCACTAGCTGCTCTTAACTTAGCCATTAATaGATG[T/g]AAAAATATAAAA	5,4,0,5,0
gnl|UG|Omy#S23928278	138-218	0.50	GGGTCGTGGATCAGAAACACCTCTACCTGGGCAGTGCCAACATGGACTGGCGGTCCCTCACACAGGTGAAGGAGGTGGG[A/c]	0,2,4,0,0
gnl|UG|Omy#S23929755	198-278	0.33	TAgATGAAAGTTGACCTAGGCAGGtCTGAAgAgTCTTAgTTAGGGagaagaaaagcagaaaggagcagaga[T/g]AGTGAGTG	2,2,0,0,1
gnl|UG|Omy#S23929880	201-281	0.20	TCTTTGGTCTCCA-GGtCTCTCAGAACAATCTTGGCCAGTCTCTCTGGCT[G/c]CTCTGTGGTTTTCtGGtAAAGCTCCAGACA	2,1,1,1,1
gnl|UG|Omy#S23930293	114-194	0.25	CTACACAAGGGTCTTTCTCATGTTGGATTGAGACATAgAGTCaCTGGGTTGCATTCaCaCAT[T/a]TAGATCTAATATATTTG	4,5,4,0,4
gnl|UG|Omy#S23930479	328-408	0.25	TCTACTTCACCGGGTTATGTCAAGTCTTTGCAGGTCTCACTGCATTTGCGGCTGCTCTCATCTACAC[G/c]TTGCACAACCAA	5,4,4,0,4
gnl|UG|Omy#S23930853	375-455	0.25	TGCATGAAGGCAACCTCACAGACACACTTGCTATGA[T/a]GTACATATATCACAAATCTGTTCATGAAATACATTCAATACGA	5,4,1,0,1
gnl|UG|Omy#S23931265	106-186	0.40	AAGCAgTTCAgAATATACAGGGGGGCTTTGTCGTGCTCCTGGCCATCC[C/t]AgAcAGTGTCAAgAGGTAAATCCCGACaCCa	4,2,4,4,2
gnl|UG|Omy#S23931265	226-306	0.50	CAAAGGGtGGAAATTGATGAAGGACCCAgACCATTCCTTCCCCTGGCAGCTGAgAAgAATTC[G/a]GAcATCTTGAATCTcca	0,1,0,0,2
gnl|UG|Omy#S23931265	466-546	0.25	ATTTgCAATTGAAGCAgAtATTCCTAAATTCCTCTGTCCTCACaTTGGCCAgATCTGAATTGAGGTTTG[T/c]GGAATGACCC	1,1,0,4,5
gnl|UG|Omy#S23931309	565-645	0.50	CAACTACCAGGAGTACTACCAGGCCTGCCGCACCGCTGCCAA[A/g]AGCTTCCTCAAGCTTGGCTTGGAGCGCtACC-ATGGGG	4,5,5,0,4
gnl|UG|Omy#S23931605	91-171	0.50	T[C/t]CCGATTGTGAGGCAAGAGGAAGTAAAGGGGGTGAGGTTGTGTATACCACCTATTTTTCGAATGTCTTGCTCATCGTTT	4,1,5,0,5
gnl|UG|Omy#S23932404	20-100	0.50	TTAGCTGGCAAACATATC[C/a]ATTTTTCAGGCATTTGTGGTTTAAAGTTTTGCCTTCACGATGGCTGATTTTAGAGGGAAAG	0,5,4,0,0
gnl|UG|Omy#S23932404	380-460	0.25	GCATGTGGGAAAGACCACACCTATCGCC[G/a]TCCGCTTCTCCACCGTGGCTGGGGAATCGGGCTCAGCCGACACAGTGAGAG	5,5,0,4,5
gnl|UG|Omy#S23933497	328-408	0.33	TGCTTGAGATaTGC[C/t]gGAACAATTTCTGAATGCCTGTCTCCCTCAGAGAACTCCGGAACGTACGTGCCACAAACACATAG	0,5,5,0,4
gnl|UG|Omy#S23935525	15-95	0.25	ATTTATT[T/c]ATCCaTTTGATGCtTTACTCaGATGGGCaCTCCaCCTTGCCaCTGTTGATGTCATCaATGACaTCaTGGGGA	1,1,2,0,4
gnl|UG|Omy#S23935655	328-408	0.33	GTGAATCCTTGTTGCGTACATATagCAATGTTtGGATTAgCAACaTGtACTAGAgCATTGAAAAACtC[G/c]TTCAATCgACT	0,1,5,0,5
gnl|UG|Omy#S23935802	545-625	0.25	ATCTCCC[A/g]CTTtACCACCACCAAAGCACCCCCAGACCATCaCATTGCcTaCACCATGCTTGACaGATGGcT-TCAAGCACT	0,4,4,5,4
gnl|UG|Omy#S23935972	269-349	0.33	AgcTGgTTGAGaGAATGCCAtGaGTGTGCaaAGCTGTCATCcAGGCAAaGcGTGGCTACTTTGAAg---AA-T[A/c]TAAAA--T	0,5,0,5,1
gnl|UG|Omy#S23936378	100-180	0.40	ATATAATTGCAACAATTTaaaagataTTACAGAgGAtGCtCTT[A/g]TGTAATAAGTCAATTGAAATAAATTCATTAAGCCCT	4,5,4,5,2
gnl|UG|Omy#S23936901	228-308	0.33	AGA[G/a]CTGGAATCAACAGGTTGTAAATTACAGGGAGATCCTTTGTGGAGTGCAAGGCTGCTACATACTAACCCACAGGCTA	0,4,4,0,5
gnl|UG|Omy#S23936901	68-148	0.33	AAGGTGCAGCACCGGCTTAGTAACGTTACTT[G/a]AATTTAGTCAAAGATAAATGGCCGAGTGAGATAGACTACCAGTAAGTG	0,4,4,0,5
gnl|UG|Omy#S23938259	243-323	0.33	CTTCTGGGTGGCCCGCATGGTGATGATGGGCCTCAAACT[C/t]ACTGGCAAGCTGCCCTTCAAAGAGGTGTACCTCCATGCGG	0,5,5,0,1
gnl|UG|Omy#S23938506	267-347	0.33	ACTGCAGTTCAGAGCCCTAATGGCCC[C/t]CAGTCgGCCCCAAAATAGCcGTGTAAaGTCAAGTGAGACCAGCCATACTGGCCA	4,5,0,0,5
gnl|UG|Omy#S23939323	138-218	0.20	gcgcaagaagaactgcaagaTCAGCCCTCTCCTGGAAGAACAGTTCATGCAGGGGAAACTCCT[C/t]GCATGCATTGCCTCCA	2,2,2,2,1
gnl|UG|Omy#S23939323	178-258	0.20	CAGTTCATGCAGGGGAAACTCCTCGCcTGCATTGCCTCCAAGCCcGGCCAGTGCGG[C/a]AGGGTGGATGGCTACgTgTTGGA	2,1,1,4,1
gnl|UG|Omy#S23939853	169-249	0.20	ATCTCAgCAAATGTCTTCTTCTCTTTGTCTGAAAAGTTCTCTGGGTGGAgTCgTA[C/t]gTATTCGTTCATGTCTCGGTCCAA	1,5,5,5,2
gnl|UG|Omy#S23940185	130-210	0.20	CTTCtGCATtGACAACGAGGCTCTCTAcGACATCTGCTTcCGgACCCT[C/t]AAACTCACCACgCCgACtTACGGAGACCTCA	2,1,4,4,4
gnl|UG|Omy#S23940185	130-210	0.33	CTTCtG[C/t]ATCGACAACGAGGCTCTCTATGACATCTGCTTcCGTACgtTgAAgCTCACCA-ACCCgACCTACGGtGACCTgA	2,0,4,0,5
gnl|UG|Omy#S23940185	170-250	0.50	CGTACCCTtAAACTCACCAC[A/g]CCCACCTACGGcGACCTCAACCACcTGGTGTCtGCCACCATGAGtGGGGTCACCACCTGt	1,4,0,5,2
gnl|UG|Omy#S23940185	50-130	0.50	CCCtAAaGTGTCaGACACtGTGGTGGAGCCCTACAA[C/t]GCCACCCTcTCAGTCCACCAGcTGGTaGAGAACACaGAcGAGAC	5,2,0,4,1
gnl|UG|Omy#S23940185	90-170	0.50	CCCTcTCAGTCCACCAGcTGGTaGAGAACACaGAcGAGACCTaCtGCAT[C/t]GACAACGAGGCTCTCTATGACATCTGCTTc	5,2,0,4,1
gnl|UG|Omy#S23940197	446-526	0.33	CCGAGGCCCTGCCCCCGGCCCG[C/t]AAGGACGGTGACCTCCCCCCTCTGTGGTGGCAGTACGTCACCCGCCCCAGGGAGCGC	4,2,0,0,1
gnl|UG|Omy#S23940225	495-575	0.33	ACGCACACACCACATACAGTACATTCCAAACACATCTGGAGAAACGGTCTCTCT[T/c]TCAGTTTTTCTCTGTATGCTTAGAG	2,1,0,0,4
gnl|UG|Omy#S23940225	255-335	0.50	CCAAGACAATTGGCCTGGTCCCAGATCTGTTTGTGGATGTTATTGCAAAATGAGCTCAAATAATAA[A/c]ATCTTAAGTTTGA	1,2,0,0,0
gnl|UG|Omy#S23940225	455-535	0.20	GAAACAGACCACA[T/c]ACATACAGTATTGCCACTGTGTACAAACGCACACACCACATACAGTACATTCCAAACACATCTGGA	1,2,5,5,5
gnl|UG|Omy#S23940267	328-408	0.33	[A/g]TCGAGACAACATGAAGCACCTCAAAGCCATCTGCTTCCTCAGGCCAACCAAGGAGAATGTGGAAAATCTGATACAGGAG	5,4,0,0,4
gnl|UG|Omy#S23940325	128-208	0.20	AgAAAGCCAACTTACTTTAACAGCTGCAGAATTGAATACCAAACAGCT[G/a]GcTACaTCTAGTCCAAACTATACAATGAACA	1,1,1,5,1
gnl|UG|Omy#S23940325	88-168	0.20	TTATGGTCT[A/g]TTACCATAACCTAAGATTGTTCATTTGTTCAgAAAGCCAACTTACTTTAACAGCTGCAGAATTGAATACC	4,2,2,5,5
gnl|UG|Omy#S23940556	596-676	0.25	CGGTGCTTGCCTTTCTCTCTCTACAGGGAAGCTTTCTGGGATACCTGACTTGGTTTGTGTTTGCCTGGGA[C/t]GTGATGgAAC	5,5,0,5,4
gnl|UG|Omy#S23940605	119-199	0.25	TTCTTGGcATTCTTTCTCTTGAcTCGGcCGGGGcGTCCGCCaCC[G/a]TATGGtGAAcGCAGGGAGAAgTCAATGtGcTTCTG	4,1,5,0,1
gnl|UG|Omy#S23940605	239-319	0.25	TGcTTGcG[T/c]ACACGGAtGTGCCTCTGGcGGAtGAgAAcGCGGGcGTGGtGGAtGcTCTTAgCAAGGcCCAgCTTG-AAgA	5,1,5,0,2
gnl|UG|Omy#S23941300	466-546	0.33	GTGATCgAGAACAgTTTGGT[T/c]GTGGtCATCTATGGTAgCTTCaG-CTGTGTCtgaTGACTTGAgAGGGTTGTGGTCAACGGTCA	5,5,0,4,0
gnl|UG|Omy#S23942983	439-519	0.50	ATCCTGATAGTTTAAACCAGGTGTGCCaAACTCAtTTTGCCCAAGGGGCCGCATTCAGTCTTCaaAGAGATAGAGG[T/c]GCC	0,2,0,0,4
gnl|UG|Omy#S23942989	310-390	0.33	AGTTTaacAcATTTcGC[T/a]ATGATTGTTGcTTaTTCCAATAGTTTCTCCtTGGGGTCAAgATGACCCtTGtTGGTAATCgAtATaaGgA	5,0,0,2,4
gnl|UG|Omy#S23942989	550-630	0.50	-C-CTGGGTC[G/a]TCACCAcCCaGtCaTTGA-AcGGCTGGATGcTCCTGAAGACATTGGTCATCAaGGCAGAGGTGGAGTTGTG	4,0,0,0,2
gnl|UG|Omy#S23943329	575-655	0.33	AATTTATTGCCCTGGCCACATCTGCAGTC[A/c]TCATGCCTCCTTGCAGCATGCCTAAgGCACgTTCACGCAGATGAGCAGGG	4,5,0,4,0
gnl|UG|Omy#S23943762	80-160	0.25	TTGTACACATACAAGCACA[G/t]ATTTTGTTTGTAGATCCACATCCTAAGACTGAGTTAGCCTGGATGTAGAAGGGATAACgT	0,2,4,5,2
gnl|UG|Omy#S23943762	360-440	0.33	CTGTGGGAGATCATACACTATACAATAGGAAGCATTTATTC[A/c]TCCCAACAATACTTTGAATATACAAGCCCCCTCTGTCC	0,2,0,5,1
gnl|UG|Omy#S23943990	377-457	0.50	TACAGTCaTCTCaGCtCTAGTGTAGGGCTGGtCAC[A/g]gATGGAATGGCCCCCaTTATGTCCTGCTCCAgATCCTTACATAT	0,0,2,0,1
gnl|UG|Omy#S23945095	173-253	0.20	ATaCTTAtCtCCtATGCtGACaATCATACCaCCCAgGATGGAGGcaTCAgACTTGGTCtCtAAt-AtGAgtGT[C/t]TCTCCCT	1,2,2,5,2
gnl|UG|Omy#S23945095	293-373	0.25	GTTAGCCTCATCcAGGGGATG[T/a]GCgGTGGTGACaGtGCagATGACCTCGC-CaCGGTGAGCGCTCaTCATTTTcGCAAAGG	5,2,1,0,2
gnl|UG|Omy#S23945095	93-173	0.40	aCtCtCTGGaAtG-G[A/g]CaAtgGACTTAACTATCTCTGATGATCTTGGTCAgTTTGTGGATCTTTGTCtTGGTGGACATGTCCAC	2,4,2,4,5
gnl|UG|Omy#S23945370	269-349	0.50	ACCACCACTGCAAGAAGGGAAAGGTGTGTGAGGTgGATGAGGAGAACACCCCCATGTGTGTCTGCCAGGACCC[C/a]ACTACC	5,1,0,4,2
gnl|UG|Omy#S23946096	426-506	0.33	GGCCATCCTCATCTTGTTCGCCGGCGCCGACTTCACCACCTGCGTGGAGAATGAgGACATCAAGCCCAAGATCAGC[A/c]TTG	5,4,0,5,0
gnl|UG|Omy#S23946208	24-104	0.25	CATTCTCACGTGCACTCCAGTGATAAACCCTACATGTGCAAGGTCAGAGGGTGTGAGAAGTGTTACACCCACCCAAGTT[C/g]	5,4,4,0,4
gnl|UG|Omy#S24244024	2183-2263	0.33	TCCA[G/a]caGAAGAACAAAGTtAAATAACaGGCcTGGGaTGCAATATGTGTTGCTT-GCAAATACACTAATcTCGAGTCGTT	0,1,5,4,0
gnl|UG|Omy#S24636811	462-542	0.40	GTCATCATGCT[A/g]TACTCTGGCTCCTTCTCTTTCTTAGCCTGCTGGATCTGAGCCAGTCTGCTGATGGGGTTCATGCCCTG	5,2,4,4,1
gnl|UG|Omy#S26614610	1764-1844	0.33	TGTCATTATTGGCTCTTCTATTGATTCTGAAGGTGAACATAAGACTAAATCCTTTCAATTGGAATTAGTAATT[C/t]CC-TGG	4,0,4,0,5
gnl|UG|Omy#S27074718	1429-1509	0.50	AATTTTCCTTGTGTAGCAGTAGGTTCAATTTGCTGTTTTTAACATCTATCAATTTG[C/t]GGCTGTATTGATTGTATGATGAC	4,5,5,0,4
gnl|UG|Omy#S27585898	169-249	0.25	GGAGGCCAAGAACCCAGCTGACCTGCCCAAGCTGGTGGAGGGCCTGAA[G/a]CGTCTGGCCAAGTCTGACCCCATGGTGCAGT	0,5,5,5,1
gnl|UG|Omy#S27585898	329-409	0.40	GAGGACCAtGCCtGCATTCCACTGAAGAAATCAGA[C/t]CCGGTGGTtTCCTACAGGGAGACTGTGTCTGAGGAGTCTGAcca	1,2,2,2,1
gnl|UG|Omy#S27585898	49-129	0.25	TGTTGGTCTGGTTGGAGTaGACCAGTATCTGATTAAGAC[T/g]GGGACCATCACCACcTTTGAACAGGCCCACAACATGCGTG	5,5,5,0,1
gnl|UG|Omy#S27590529	300-380	0.25	CaAATTAAGGTGTCAATAACTGCATCTCCCaCAAGCCaATGCAGGATCgCAAAATCgTAgACCTGT[G/a]AAAGGAGATTAAC	4,2,4,0,4
gnl|UG|Omy#S27594378	58-138	0.50	TGAGAAGAAGTTTGAAGAGGCTGTGAAGCTGCGCGGCAGGAGTTTTGAAAACAATCTGAAGACATACAAGCTCCTGGC[A/t]C	0,5,0,0,4
gnl|UG|Omy#S27594663	177-257	0.50	ATCAgCTTGGCCGtCTCgTCCTTCTTGAAGTTCATGAcGGCaTCgAA[C/t]ACCTTGAAGATtGGaTCcAGcACGAGtTGAGA	5,4,4,0,5
gnl|UG|Omy#S29721524	141-221	0.33	CACGAGACCACTGGAGgTGTT[C/t]ATGTGCAGCGTGCTGAAGAGGCAGGGtTACGGcGAGGGCTTCCGCTGGCTCTCCCAGT	5,1,0,5,0
gnl|UG|Omy#S29850765	1380-1460	0.50	ATGATGGCAGCCCGCTAAAACTGTGGCACTCCTCTGTAGAC[T/c]TGGCTTATTGGCTGCAGTGGATGGTGATGCGGTGTTGC	5,1,5,0,1
gnl|UG|Omy#S29850765	300-380	0.20	TTTCACATTCCATTTATCTGGATAAAATGGTTGGATTCAGACCTGCTGA[C/t]GTGCCCCCAACCGCTGCTGTGAAGTTTATC	4,2,5,2,2
gnl|UG|Omy#S29850765	900-980	0.40	GTGGTGAAAGTCCGCTTCCAGGCACAGGCTAGTTCCTCTGG[G/a]CCAAACCGACGTTACCATGGTACCATGCAGGCCTACAA	2,4,2,4,4
gnl|UG|Omy#S31017951	1193-1273	0.20	A[G/a]GACTACGACAAAAGAAGGACTCATAATGTACTGGAGCGCCAGCGGAGGAACGAGCTCAAGCTGAGCTTTTTTGCTCTA	4,2,4,4,4
gnl|UG|Omy#S31925541	586-666	0.33	ACGCCTCCAAGTTGGCCACCAAGTTTGG[C/a]AGTTCAGACGTGTGCCCGCGCTGTGCCAAGGCTGTGTACTCTGCCGAGAAG	4,0,5,0,5
gnl|UG|Omy#S31925541	866-946	0.33	CCTCTGATAGACACCTAGACATTTGGACTGCAAATCCCAGGATTCCCAAATCAACCTCTATTTAATACTGCCATTTCACT	5,4,0,0,1
gnl|UG|Omy#S32038046	392-472	0.40	TTCCAGATCACTCTCAATGATGACCAGCTTACGGGCAACCTCCTC[A/g]TATTTGCGGTCAGCCTCCTCAGCGATGTGCTTGG	2,1,2,1,1
gnl|UG|Omy#S32038046	112-192	0.20	TGATtGCCTTGTACTTCA[G/a]cTTCTGaGCgTACAgtTCATCTTCCAgGTCGTCGATGGaCTTtTCgAGTTTGGCcACaG-Tc	4,2,1,4,4
gnl|UG|Omy#S32038046	112-192	0.50	TGATGGCCTTGTACTTCAG-TTCTGGGCATACAACTCATCTTCCAAGTCGTC[G/a]ATGGTCTTCTCAAGTTTGGCTACTGAT	4,5,4,5,0
gnl|UG|Omy#S32038046	272-352	0.20	CTTCTGTGAGTACTTCTCtGCCTGaGCCTCaAGaGACTTCAGGTTGTTtGTgACtGTcTTCAACTCTTCCTC[A/c]AGtTCAG	5,4,5,5,5
gnl|UG|Omy#S32038046	472-552	0.33	CCTCCTTCAGCTGGATcTCCTGCAtCTCCATCTT[C/t]TCCTCATCCTTGGAGGCCCTGTTCTCAATcACCTTCATaCCcCTC	4,2,4,0,0
gnl|UG|Omy#S32039924	657-737	0.33	CATTCCCATTGTCAAGGATCTGTGTAAATATGAACAcTTCAT[T/a]CTCAcACAGTGCAATAATGTGCTTTTCTGAAGGGATA	4,5,0,0,4
gnl|UG|Omy#S32126692	101-181	0.50	ATTGTNA[C/t]GGGcCCNCAATGTGNttactaaagTTtGATTTGGATATaTTTGGCTGTTTTNACTGCATAANATTTAGAAGTT	5,2,1,0,1
gnl|UG|Omy#S32126699	518-598	0.33	AGtTtGAACTCAAACTC[A/t]tTGAAAGTGTtaGcATcTCCAAAaGT-TgCtACtttCCCGTCGGTAAGCTCCGCCCGCACAGC	4,5,0,0,4
gnl|UG|Omy#S32126959	146-226	0.40	AATTTGTTTCGC[G/a]CTGAATTTTCCTCaCTTGTTTGTTTGTCTTTACTGTTTGTTTCCATACGTGTTCAaTGaGaTTACaT	4,2,2,4,4
gnl|UG|Omy#S32127012	225-305	0.50	CCAGCGCAAGGTTTCTCTCGATCTCTTTGAAGAGGTGTTGGTCAACTTG[T/c]TGCAGTGCTTCTATCATTAATGTGGAGGCG	0,4,2,0,0
gnl|UG|Omy#S32127689	376-456	0.33	CTTCATAACCTG[G/t]CCCTCTCTGTTGATCAGGAACTTTGTGAAATTCCACTTGATGCCATTTCCCAgGAAGCCTTTCCCGT	1,2,0,0,2
gnl|UG|Omy#S32127747	354-434	0.40	GGAGCTGCGCTCCCAGCTGGAGCCCAAGCGcGC[C/t]GAaCTCAAGGAAGTCCTGGACAAGCACATAGATGAGTACCGCAAGA	1,2,5,2,1
gnl|UG|Omy#S32127747	514-594	0.50	GTGGAGGAGtTGCGcGCCAAGGTGgCCatCAA[C/t]GTGGAGGAGACCAAGaCCAAGCTCATGCCCATtGTGGAGAttGTCCG	1,2,0,5,1
gnl|UG|Omy#S32127896	190-270	0.33	CGATGGTAGCTTGACC[G/a]TAGCCCTAGAAGGTTTGAGGACTCTTAATGGTAAAATGAAATCTCATTCTGGGATTGATACCT	5,4,0,0,4
gnl|UG|Omy#S32802571	1033-1113	0.20	C[G/t]TTTGGGAAAACCCTCTCCCAGGAAATTCTGGATGACACCAAGGGAGACTATGAGAAGATCCTACTGGCCCTGTGTGGA	2,1,2,2,2
gnl|UG|Omy#S32802571	673-753	0.20	TTGCTGACAGTGATGCCAGGGCCCTGTATGAGGC[T/a]GGAGAGAAGAGGAAGGGAACAGACTGCTCTGTCTTCATTGACATT	4,2,1,1,1
gnl|UG|Omy#S32802571	113-193	0.40	CATtGCAGCCTTCcTGgAGCAGAC[T/c]GTCTATCTGGGCaTGCCCGATGACaT-GACCTTACtCAATCAGGGCACTGTGACTcC	1,1,5,2,4
gnl|UG|Omy#S32802571	513-593	0.33	ACCAATAA[G/a]GAGATCCGAGAGATAAAGAAAGTCTATAAGGGAGAAT-CAAAAAGGAGCTAGAGGATGACATCAAATCTGA	0,5,4,4,0
gnl|UG|Omy#S32802572	1608-1688	0.50	AAGCCACACAGCCTCTTGAACAGGGAGATGAggggggggATGATGAAGAGG[A/g]AAGTGAGAATGGGGCGGAAGGAGAAAAG	0,4,0,5,0
gnl|UG|Omy#S32802572	1328-1408	0.20	CAGAAACGGAAACAGGAGAAGGATAATGA[C/t]GACGCANACGGACTTCCAGAGGAGTGTTGTGATGAAAAGAGTCAGGTGGC	2,1,5,5,2
gnl|UG|Omy#S32802572	1768-1848	0.33	TCTAG[C/t]GCCTCTGGTGAGTGAGAACACTCTAAAGGGTGTGAAGGAGATGGGCTTTGAGCACATGACTGAGATCCAACACA	4,2,0,0,4
gnl|UG|Omy#S32802572	3248-3328	0.50	GTCCTTGGGGGgCCACTACAAAATGGCTTCCTG[A/g]CCTGGACGCACTCCCCTCTCAATCTCTATCTTATCTaGAGACCCTGTA	4,5,0,0,0
gnl|UG|Omy#S32802574	1521-1601	0.33	TTCCAGGGTATGATGGACATGGGGAACCGCGT[G/a]CACAATATTAAGACTAATAACACTCGGGGCATTCTGAACAAGTTATA	5,4,0,0,2
gnl|UG|Omy#S32802577	290-370	0.20	TGTGTGTTCTGCTGGGCCTTCAGCTT[C/t]GCTGGGACTCTGCTGGTGTTGCTGGTAGAGCTGTTTGGCCTGCAGACCCGTGC	4,1,4,5,1
gnl|UG|Omy#S32802577	1570-1650	0.50	ATTCCTAGAAGATTGGTACACTGCTCCAAATG[C/t]TTTCAAGACATGAAGTAGAACAAATTGTTTGAATTAATGTAAAGATA	0,2,0,0,1
gnl|UG|Omy#S32802577	650-730	0.33	CATCTTcGTCTTCATCAGCGACCCaGTGTCCTACgACTCaCAcG[C/a]TGCACTGAGGTGGTGCCTGGCCGTCTtCTGCATCT	4,5,0,4,0
gnl|UG|Omy#S32802577	610-690	0.33	CGGGTCTGCTGAAAGTGTGTGAAACCTTCGTGGCCTGCGTCATCTTTGTCTTCATCAGCGACCC[G/t]GTGTCCTACAACTCT	5,4,0,4,0
gnl|UG|Omy#S32802580	1081-1161	0.25	CTCTGTGCTCTGAAGCCGCCCTGCAGGCCATC[C/a]GGAAGAAGATGGATCTCATCGACCTTGAGGACGAGACCATCGACGCA	4,1,2,0,4
gnl|UG|Omy#S32802580	2201-2281	0.20	CTCTGCTGGTGGCAG[C/t]GGTGGCACAGTCTTCAACGAGGACAACGACGACGACCTCTATGGTTAAACCACACCATGACCCA	5,5,2,5,1
gnl|UG|Omy#S32802580	761-841	0.20	GGACGCCATTGCACCAAAAAGAGAAAAGACACA[C/t]GGTGAGGTGGAGAGGCGTATCGTGTCCCAGCTCCTCACACTCATGG	5,2,5,1,2
gnl|UG|Omy#S32802583	1000-1080	0.50	GGATGACATCCCAGCTCCACCTAGACCAGAACCACTGAAAAGACCT[A/c]AAAGAAAATCTGCTTTGGCTGCTGAAAATCAGA	0,0,4,0,2
gnl|UG|Omy#S32802583	1280-1360	0.25	ATAGTGATTGATGAGGACACGAGGATGGAAGATGTTTGGAGCTGTGTCC[A/g]CAATGGTCGTCTAACACTGTGGTGTGATCT	5,0,5,5,4
gnl|UG|Omy#S32813831	169-249	0.33	GTATATCA[T/c]TTGACTAAGTTGAGGGAAAACAGTCATTTGGAAGTTATATTCAGATACTTCCATCAATAGATCGCCGTCTC	5,4,0,5,0
gnl|UG|Omy#S32813866	374-454	0.33	TAAGTTCcGtAAGGTTCAGCATGAGCTGGAGGAGGCTGAGGAaCG[T/c]GCTGACATtGCaGAGACcCAGGTCAACAAGCTCA	1,5,5,0,0
gnl|UG|Omy#S33259362	1128-1208	0.50	GAGCACTCCGTCTGATGAGCCAGACGCTAGGGCCACACTGCCCACACC[T/a]AGTGACATACTGGTGTCCTACTCCACCTTCC	4,0,5,5,4
gnl|UG|Omy#S34308666	989-1069	0.33	GAGCACTAGTCTGACAAAATCCACTGCTGTCACCTCTAACCATA[C/a]TGCCTGATCTGCGATGTAGGGGTTGGAGCTGAAGC	0,4,0,2,4
gnl|UG|Omy#S34308676	1212-1292	0.33	GCAGAGTTATACCAGCACCTTAAAGATGAGAATGGAATGGACGTCCACGAGAATGGGAAAGCCACCAGATGATGTGACC[T/c]	4,0,4,0,2
gnl|UG|Omy#S34308729	976-1056	0.50	GATGTCATCGCACCTGAGATCAAGGCCGGCAAGAACGTCATCAT[T/c]GCTGCCCACGGCAACAGCCTCCGCGGAATTGTCAA	5,4,5,4,0
gnl|UG|Omy#S34308729	536-616	0.33	TGgTTTGATGCCGA-GcTCAg[C/t]GAG-AAGGGCcTGGaGGAGG-CCAAGAgTGGT-GcTAaGGCCaTCAAGGAGGcTGGCAT	4,4,0,2,0
gnl|UG|Omy#S34308729	856-936	0.33	AACCACGCCTACCACAA[G/a]ATCATCAGTGAGTCAAGGCGCTACAAGGGCTTGAAGCCCGGTGAGCTGCCCACATGTGAGTC	4,5,0,5,0
gnl|UG|Omy#S34308732	1235-1315	0.20	ATGTCTCTCttttttttCACTCCCAAGTAAGGATTTTTTTGTGC[C/t]CTTTTGACTTAAAAGCTTAATTGTATTTAACACTA	1,2,5,5,5
gnl|UG|Omy#S34308732	555-635	0.40	AGGATG-cTCGCcAACATTCCAA-cTCCAACATGgT-CaTCATGCTCaTTGGGAAC-AAGAGTGACCt-ggagtcca-g[g/a]	5,1,5,4,5
gnl|UG|Omy#S34308830	671-751	0.25	ATCAACCAAATTCTGTTTACTTCTGTAAGTTGAGTGGAAGTCAGTCTGTCAGTTTGCCACACAATCA[C/t]GACGTCTCCTAT	4,1,2,0,1
gnl|UG|Omy#S34308847	843-923	0.25	GCCGTCAGCCCTGTCGGTGTCAGCACTGGTTCGGAGAGCACGGAGGCTGTTTGGCGACCCTGGTAGTTTG[G/t]TTGAAATGG	4,4,4,0,2
gnl|UG|Omy#S34308847	603-683	0.50	ACCGTGGAAGCC[T/a]TGTCTCCAAAAGTTTTCGGGGGGTTCCAGCTTGTGCCTGCCACCGATGGACAGTTTGCTTTTCTTAT	2,1,4,0,5
gnl|UG|Omy#S34308865	1093-1173	0.50	GTACTGTTGCATTGG[T/g]TACATGTACACACCTTATTGGGCTGTAATTCTGGACCTTATTGATTACATTTGGGCCCAGTTCT	4,5,5,0,1
gnl|UG|Omy#S34308865	933-1013	0.33	ATTCAATTGCTTTGAGCGGGTGCTGGAGATCAAAGTG[C/t]GTACTTACATGTATTTAAAACAGATAGGAAGATGCCACACAT	0,5,4,0,1
gnl|UG|Omy#S34308870	900-980	0.40	CCTAATCATTCACCTccTcTTAGTCGGTGCTGTACATGACAATTTAACTGGTAGAATAAGGGTTACATGATCTAAATGTGGCA	2,2,1,4,2
gnl|UG|Omy#S34308882	1079-1159	0.50	ATAGAGATAGC[A/t]GGGGTTGTTCCCCCCAAGATGATCGACAATTTGCTTAAAATCTGTTACAAGGGCACATTTGAAAAACT	4,5,0,5,4
gnl|UG|Omy#S34308882	1239-1319	0.25	TCTGTGTTCTGTGATCTTGCAGCAAGCCACCCAGAGTAACTGACCCTACAACCTCTCCTCTAC[G/c]TTTACATCCTAACCAA	5,4,0,5,5
gnl|UG|Omy#S34308899	718-798	0.25	CTATTTGTTAGTAAAGAGCCAAAGGTGAAGGAAATGCTTTTGAGTTTGAGGACCAGCCCCCAGATGGT[A/g]TTATTGGGGGC	4,4,0,2,4
gnl|UG|Omy#S34308932	669-749	0.33	CGATGAATTGGACTCCAAAATGGCAAGTTGTAGTTATGTGGCTCATGAGAGATTAAGCTATGCGTTTTCTGT[G/a]TGGAGGA	4,2,4,0,0
gnl|UG|Omy#S34308954	894-974	0.25	CAATTATTTGTTTGTC[G/t]TACCGTGACGCCATTTGGGTTTCATTTGTACATGTAGCTCTGCTTCTGTCCGGTCAACTGACG	4,2,5,5,0
gnl|UG|Omy#S34308954	974-1054	0.25	ACTCCAGTGGAAATGCAATAGAAGAAGCTTGGATATTCTCTAGCTTCATCCTGTTTATCAAGT[C/g]TATCTGCTCTATGAAA	4,2,5,5,0
gnl|UG|Omy#S34308954	1094-1174	0.40	GGTGTGGTTAAAGATGTAT[A/c]ATTTTATTTCTGTTCTTAGACATTTGAATCCTTAAATGCTGGTATTCCTTTCAGTACAGA	5,1,1,4,2
gnl|UG|Omy#S34308984	650-730	0.40	CACGATGGAAGATGATCCTGAAGAGCCTTTTAtACCTACTTTCAACCAgGGCCAGAGcAGTAGCTCAGAGCATAAGAT[T/c]G	4,5,5,5,4
gnl|UG|Omy#S34308984	850-930	0.33	tAGCAATCGCCCC[C/a]CAACGCCCAAAGGAGAGTGAGCGGAAGAGGAAGTGGACcCCGGTGGGGGAaGaAGAGGGCGcGCTG	2,4,4,0,0
gnl|UG|Omy#S34308984	850-930	0.25	AAGCAATCGCCCCCCAACGCCCAAAGGAGAGTGAGCGGAAGAGG[A/g]AGTGGACACCGGTGGGGGATGCAGAGGGCGTGCTG	5,5,0,4,5
gnl|UG|Omy#S34309223	219-299	0.50	TTCCAGGGAGAGAAGGGTAAAGTAGAGAGGGAGAGAATGGAGGCCGAAGATT[C/a]TTCTAAGAAATCTAACACAACCTCCTG	5,4,0,4,5
gnl|UG|Omy#S34309223	699-779	0.33	[G/a]TTATCTTATACAGATTATCTCACTCACTGCTCAGCCGACTTGTGAATTGTAGCTCCTTCTCACGTGGGATGAGTTAAGT	4,5,5,0,0
gnl|UG|Omy#S34309223	299-379	0.40	ATGGACTGTATGTCAAT[A/g]GTCTAAAATGGCTTCCTCTCCTTGCCTCCTCATCTGCACTGATCTGAAGGGAAGGTAAAGGA	4,5,4,5,4
gnl|UG|Omy#S34309300	330-410	0.25	GATGGC[C/a]CCAGAGGGCACCCAGTATGCCAGCT-CCAgCCaaGtCC-aCACgCCCCTgTcGTAccGCGTGGACCgcCCCTTCC	4,5,5,0,2
gnl|UG|Omy#S34309392	513-593	0.33	GAATTAGGTTGCCATCTCGGACACAAACTTGGACTG[T/c]ATGAACCACACATACACAACAATTGAGTTAAATGTACCTTCAT	5,5,0,0,4
gnl|UG|Omy#S34310091	138-218	0.33	GACATCAGCATCCAGcTCcTGAAGAACGGCGTGGAGATCCCcGACGCCAAGCAG[A/t]CAGACcTGGCCTTCG-ACAGGGATG	0,5,5,0,1
gnl|UG|Omy#S34310091	298-378	0.25	aTCTGAAGACcTACACcTGGGAGGCAGATATGTAAGGATCTGGAgCAGGACATAATGGGGGCCATTCCATc[T/c]GTGACCAG	2,2,2,0,1
gnl|UG|Omy#S34310141	550-630	0.33	CATGGtATaGATAcTTTTAAC[C/g]TATGgAACATACTGCCCCttTTTATAGGAATATACtgAcATgtCT-A-A-aaaTAgAAATGGG	4,4,0,0,2
gnl|UG|Omy#S34310615	455-535	0.33	CGCTCATTTTTGTAAGATAA[C/g]gAAAACAAATTCATCCTGGAaGACCTTTTaAGCAATTTTGAACTCAACCAAGCTGTGAT	5,1,0,0,2
gnl|UG|Omy#S34310786	152-232	0.25	ATGGGCTCACTGGACGCCATGGACAAGAACCTGGGCTCCCAGACCAGATACTTCAGTGAGTGTGACAAGATCAAGGT[G/t]GC	2,0,5,2,1
gnl|UG|Omy#S34310878	317-397	0.40	[A/g]TTTAATGATACAAAATGAAGGACTACACATTGAGATAATAAAAACTTAAAAACGTATTGGTTGCCGAAATGGATGTAAT	4,2,2,5,4
gnl|UG|Omy#S34311083	545-625	0.33	AGTCCTGATAGTGCCAGTTCAATTGATG[T/c]TTCACAAAGTATTCATGAACACAGATATCCATCAATGCGATCAAGATCTGT	5,2,0,0,1
gnl|UG|Omy#S34311344	152-232	0.33	GGTACTAAGAGAGAGATGTTGAAGC[C/a]TACGAGGGACAGTGCCCAGGTTAAGTATTTGCCTTATATTGTGTGTCCGGCAGT	2,5,0,0,4
gnl|UG|Omy#S34311350	210-290	0.50	CCAACCCGTCAGTGAAATTGTGTGTGAAGTCAGCAGCCAGGTTCAGGTAGCCCGA[C/t]ACCTTGATATCTGTAGTTTTCTCC	4,4,5,5,0
gnl|UG|Omy#S34311438	93-173	0.33	AAATTAACTGGAGGGGGTGACAGATATAGGGTAGATAATCAATGAC[G/a]TGATGGAGTCCAGGTGAGTCCGATGAAGCGCTG	5,0,5,0,1
gnl|UG|Omy#S34311876	718-798	0.33	TGACCTTGTTAATTCATGCAGGATGAAAGTTGTGATAAAAGACCCAAAGTTGTACATGTCAACATACAGTGGT[A/g]GGGTTG	4,2,0,0,4
gnl|UG|Omy#S34311888	54-134	0.20	GAGCAATGTGTGCGCAAGTGGGTGACTGGAAGACAGCCAAATATATCTATGAGTTTGG[T/c]GCCAAGGACATAGATGGTGAA	1,2,5,5,2
gnl|UG|Omy#S34311888	374-454	0.33	ATTGA[C/t]GTGAACGGAGACGGCGCTCACCCTCTCTTTAAGTGGATGAAGGAACAGCCCAAGGGAAAGGGTACTCTGGGAAA	4,2,0,0,2
gnl|UG|Omy#S34311888	574-654	0.20	TCTCTGATTTCTGAGCCCTTGTCCATCCTGCCGGTGGATCTCT[C/t]CTTTGGGATTGTGGGTATAAGTGGCTGTGTCCTGGA	5,1,5,2,2
gnl|UG|Omy#S34311966	125-205	0.33	TTCTCTTTCCTGAACAATCCACGAGT[C/a]ATTGAGAAACTAGCGGAGTCTCGTCCTATCCGACGTGCGGCACAGATCACAGC	0,1,2,4,0
gnl|UG|Omy#S34311976	374-454	0.20	AGGCTGCCTGTAGCTCCACCGATGCCCCCAGTTCCGCCCTCAC[C/t]GCCCCCAGCTCCCCGCCAGGTGCCTCGAGGAAGGAC	1,2,5,5,5
gnl|UG|Omy#S34312004	93-173	0.25	GGATATGACCGTGGATacgAtCggggaGACCgaGGtGGAGACCGGGGATATGACAGATATGAcGAGTAcGACAAGTACAGTCGCAGGC[G/a]CTC	4,1,5,0,1
gnl|UG|Omy#S34312004	253-333	0.40	TCAAGaTtAAGtttt----cc-ttttctt-CGTgAccCACATTGGAACgGAGCcGtTtGGGAGCtTTGTCA[A/c]GCtAACTG	4,5,5,4,2
gnl|UG|Omy#S34312004	53-133	0.25	CGACCGATACGAtGATCGACGgGGcGGCGGcTA[C/t]GACCGTGGATATGACCGTGGATacgAtCggggaGACCgaGGtGGAGACCGGGGATATG	5,2,5,0,4
gnl|UG|Omy#S34312040	117-197	0.40	CCAAGCTGACGCT[G/a]CACGGcCTGCAGCAGTACTACTGCAAGCTGAAGGAtAGCGAGAAGAACCGCAAGCTCTTcGACCTG	1,2,2,5,1
gnl|UG|Omy#S34312040	197-277	0.20	CTTGATGTGCTaGAGTTCAACCA[G/a]GTGGTGATCTTTGTCAAGTCAGTGCAGCGCTGTGTGGCaCTtTCTCAGCTACTGGT	2,2,2,1,2
gnl|UG|Omy#S34312040	37-117	0.20	CGCCACCCTCAGCAAGGAGATTCGACCGGTCTGCCGCAA[G/a]TTCATGCAGGATCCCATGGAGGTGTTTGTAGATGATGAaA	2,2,2,1,2
gnl|UG|Omy#S34312054	944-1024	0.40	AGAGCCTCACTGATTTAAAAAATGATA[A/c]ATTATCAGAGAAGGGTTTTACTTACTTGTAGAGCAACATTGTCGTCCTTAAG	4,1,5,4,2
gnl|UG|Omy#S34312054	784-864	0.25	CCCAGGCAGAGGCTGGAcGTCAAAATCTGACTAGAG[C/a]AGTGGAGAGACACAATCGAAGTTGGGCgAaGtTGACAAATGCTC	2,1,0,5,2
gnl|UG|Omy#S34312081	437-517	0.20	GTTCAGAGGATGAGGAGAACACTTTTACGGCCACAGGGAAGAAG[G/t]GTAAATCAACTAGGAAACCTCCAACGTCAAAGAGA	5,4,4,4,1
gnl|UG|Omy#S34312176	236-316	0.25	CCGACTCATCCTCTCTGCCAACATAGCAGACTACGGGGA[C/t]AACCAGTGGGTGACCTGCTTCCAGGAGAGTGCTGAAGCCA	4,1,0,1,5
gnl|UG|Omy#S34312176	436-516	0.25	AGAC[C/a]TACAATGACGAGTCCCGGATCAAGGCCACGGTGATGGAGGTGAAACCTGTGGACCACAAGGAGTACAGCAAGAGA	2,2,0,2,1
gnl|UG|Omy#S34312251	399-479	0.50	AGTACAAAGGGA[C/a]TCTCTTACTTTTACTTGTCATCCTCTGTCTGGTTTCTGGAAAAGTGACCAAAAAGGCAACTTAAAAT	5,4,0,4,5
gnl|UG|Omy#S34312251	439-519	0.50	TCTGGTTTCTGGAAAAGTGACCAAAAAGGCAACTTAAAATGT[A/c]ATTTGACGTCACATCGTTGAGGTGATGTTGCAGGCGG	5,4,0,4,5
gnl|UG|Omy#S34312267	32-112	0.20	ATTTGTATTATTTTGTTC[G/a]ACCTTTGTTATTTGTCTCTGGTTACTTTTGGCAAGCTCTGTCAAGTCATTCCTACCTTGTG	2,2,2,5,1
gnl|UG|Omy#S34312328	179-259	0.20	GGTGCTAGGTGATGATGAGGATGACCCGTCCTTCACCCAGCCCAGTACGTCGCAGGTACAGAAGGGTCTGGACAGA[C/t]TGA	2,2,2,1,5
gnl|UG|Omy#S34312338	900-980	0.33	GAAGCTGCGCCCCTGCCCCTCAATACCCCAGAACATCAGAACCAACCCCAAATCCCCA[C/t]ACTCAGCCAGGATCACTACTC	1,2,0,0,4
gnl|UG|Omy#S34312398	32-112	0.50	ATTGGATGTTTTAAGACTGGGGAAATAATTTACCTAG[C/t]TTATTTAATAAGAGCACTATCCTCCCCACTTCTTATAAACAA	4,5,0,0,0
gnl|UG|Omy#S34312401	650-730	0.33	CAATGTAAGAAACTACACCAGTGTGATAAAGACTCCGATGTGGCTGG[G/a]CAGGGTTGTGGAGAAGCTGCAGCAGAATCTCT	5,4,0,0,5
gnl|UG|Omy#S34312401	730-810	0.33	AC[A/c]AAACAATGCAACACTTTGTGTCTGACGTGATGTTTATCTTCACCAACTGTGCCACATTTAACAGGGATAATGCAGAG	4,2,0,0,1
gnl|UG|Omy#S34312537	670-750	0.50	CTGATCTACAG[G/t]GTGAGCAGGCTTTTGTTCCAGCCCAACACTTATCACGGTTTGGACTGAAATAGGTGTCGGAGCTCCAC	5,4,0,5,1
gnl|UG|Omy#S34312596	487-567	0.33	GAACCTGGTGGGCATCTTTGTGTTCCAGCACGGGGGCCACGGCCACTCTCACGGAGGGGATGAAGGTCACAG[C/t]CACAGCC	1,5,5,0,0
gnl|UG|Omy#S34312596	447-527	0.33	ACGATCGcCTGCTaCCaGTGTCcGTCGCTGGaCTGCTGGTtAACCTGGTtGGCATCTTTGTGTTCCAGCACGGGGG[C/t]CAC	0,5,0,5,4
gnl|UG|Omy#S34312602	607-687	0.33	CTGACCCTGATGGtCACCCAGATTTCTCCTTTCATgCCAtAGAgGAGTACTCTCAGAATATCTCAATTTTCCCATCTCA[T/c]	5,0,4,0,4
gnl|UG|Omy#S34312683	66-146	0.25	TGAAAGTGTTAGTGTGTTTGAGAGAAGTGCATGTGTGTCCATG[G/a]CTCGACTgtATCTCCTGTGTGTCTGTGTGCTATCATCA	4,2,0,4,4
gnl|UG|Omy#S34312746	49-129	0.20	CGGTTGGTTCACTGCAGGAACAAGCATTAAAAAGGAAAGAA[A/c]GACTTAAAGCTTTGAGAGGTCGACAACTTCAAGTGAGA	4,5,1,4,1
gnl|UG|Omy#S34312775	272-352	0.25	AgACCGGACAGTTTATCCGACTgGTAGAACCAGACTCTCCtGCCGCCaCCGCC[G/t]GTCTCTTCGCtGGGGACCgACTGACG	4,5,4,4,0
gnl|UG|Omy#S34312851	333-413	0.20	CTGG[T/a]CTGGGGAGGATCACAGAGAACACCAACCAATACCAGGGTGTGGTGGTGTATTCCATGGCTGACGTACCGCTGGGT	1,2,4,4,4
gnl|UG|Omy#S34312987	469-549	0.40	GGAGCCTGGAtCCAGAGAGGATaATCGGTGCtACaGACAGcAGTGGAGAACTTATGTTCTTGATGAA[G/a]TGGAAAGACTCc	2,1,1,2,2
gnl|UG|Omy#S34312997	722-802	0.33	CTATAATCCGCACCTGTTTGCTTAG[C/t]GAGGAAGGAGATGAACCTGTGAACTACTAGATCTAACTAGAGCCACACCTCTGG	5,4,0,0,5
gnl|UG|Omy#S34313005	603-683	0.33	GAGGTGACAAGGGATACAGAAAACATCACACAGACTTTAACTTTCTTCCTATTGATTTTTATGG[A/g]TGACCTAACCACAGA	5,0,5,0,1
gnl|UG|Omy#S34313006	137-217	0.25	CAAAGAGAAGTATGG[A/g]AAAGAATGCAAGATCTGTGCTCGTCCCTTCACTGTGTTCCGCTGGTGTCCAGGAACAAGGATGC	4,5,5,0,5
gnl|UG|Omy#S34313057	148-228	0.33	GACAGTGAGAAGAACATTGAAAATAGGTC[C/t]ATTCACTCGGACAACGTCGAGGAAGTTCATAACGTGCCAATGGAAGTTAT	5,5,0,4,0
gnl|UG|Omy#S34313078	103-183	0.20	CCAGAATACCAAAACCAAGAGAATATGCTGTCCAGA[C/t]TGAGGGGTCCAATCAAAAACCGGGCAGACAACCAGGAGAACAT	5,5,4,5,5
gnl|UG|Omy#S34313078	23-103	0.33	ACTTGTTTGAGCC[A/g]GAaACTGAGAATAACAACATGTCAGAAACAAACCAAGGACAAGGAAGCGCGGTTGACGTTCCGCTG	5,0,4,5,0
gnl|UG|Omy#S34313078	863-943	0.33	TCTAtCCCCC[A/g]GAGGTcGCAGAGTTtGTTTAcATCACGGAtGACACCTACACgAAgAAGCAAGTGTTGCGAATGGAGCAT	5,4,5,0,0
gnl|UG|Omy#S34313161	362-442	0.20	TTGGAATCGGTGCGGCAGTTGCCGGTGCCACGGCCATCGCTGAGATCCAGTTTGC[T/c]GACTACATTTACCCTGCCTTCGAC	1,4,5,4,4
gnl|UG|Omy#S34313162	929-1009	0.33	GACACTaATTCGACATTAAACGGATTATGGCAATtGGCCAAgTA-TGGCAATAGTCATGTAAACAGTTTACT[C/t]TGTTTATC	0,5,5,0,1
gnl|UG|Omy#S34313167	482-562	0.33	GTa[T/c]AAGGAAATCAGtCAtTTtAAAT-AA-gAGGC-CaTAATCTATGGATTTCACATGACTGgGCAGGGGCTCcGCCATGG	1,5,4,0,0
gnl|UG|Omy#S34313167	522-602	0.50	TCTATGGATTTCACATGACTGgGCAGGGGCTCcGCCATGGGTGGGACTTGGGAGGGCATAGgCCCACTTGGGAGCCAGG[C/a]	5,4,0,0,0
gnl|UG|Omy#S34313167	682-762	0.50	ATCcTGCAGGTGAAGAGGcCCTGG[G/c]CTGCcGTGGTTACATGTGATCTGCAGTTGTGAGGCCgGTTGGATGTACTGCCAAA	4,5,0,0,0
gnl|UG|Omy#S34313178	346-426	0.33	AGGAGCAATTACGAG[A/t]CTGTCAGAGGTCGTCGTGATGGAGGCTTGGTGGTCAAAACAACACAGAATCAGGTGTTCCTTCG	0,0,5,5,4
gnl|UG|Omy#S34313280	680-760	0.33	A[C/t]AACGCCACACGTCTCTCTGGTCGtATGTTCTCTACTGGTTGTGGTAGCAGCTATGCGTACGGAGTGATgGACAGCGGC	2,0,5,0,1
gnl|UG|Omy#S34313290	205-285	0.50	[G/a]TATCGCGTGCCCTGTGTAGGGTATTGTCCCGACAGACTGCAGTGCCAACTAACGTTAGCTTTTTGATGGGAGTGGACGG	2,5,0,4,4
gnl|UG|Omy#S34313290	445-525	0.50	CCTGAGCTCATTCCCATTGAAGACTTCACAACCCCAGCCAAATACATGGACGAGAC[T/c]AGGGTGCGTGGTGCTGCTCAGCT	1,1,0,5,5
gnl|UG|Omy#S34313298	111-191	0.20	GTCGATGTTACGCCTACCTTCGACACAATGGGCCTA[C/a]GAGAGGATCTCCTCCGTGGGATCTACGCATACGGTTTCGAGAA	2,1,1,4,1
gnl|UG|Omy#S34313399	114-194	0.20	aTGGAGCTGCAACAGTCCCAGGCAGAGACTGG[G/a]TCTGGCACAGATTCTGACAGTGATGACTCCGTACCAGACTTGGAGGA	5,1,1,4,4
gnl|UG|Omy#S34313435	526-606	0.33	CTCTACAGCGGGCTGGTGGCAGGGCTCCAGAGGCAGATGAGCTTTGCCTCTGTCCGCAT[T/c]GGCCTCTACGACTCTGTCAA	4,5,4,0,0
gnl|UG|Omy#S34313435	406-486	0.40	GTCCGGCTACAGATCCAGGGAGAGGaGAAA-GGTGCaGCAGCTAGTCATGGCACAGCAGTGaGGTATCGGGG[T/c]GTGTTTGG	5,1,5,1,1
gnl|UG|Omy#S34313435	686-766	0.50	TCGCATTAGCCCAACCCACAGATGTGGTGAAaGTcCGCTTcCAGGCACAGgCTAGTTCCTCTGG[G/a]CcAAACCGaCGTTAC	2,0,5,4,4
gnl|UG|Omy#S34313484	671-751	0.25	TGAGTCCCTAAAATCAGG[A/g]CAATTATTTTGTTGTAGTTTAATTGTTGTCACCAGCCTGAATGTTGATGTAGTGTGATGAG	5,1,1,4,0
gnl|UG|Omy#S34313501	111-191	0.25	AGCCCCG[C/a]TCAAGGCCCATGCTGTGCCCCACTTTGGCCTGCCCTTTCTGCCTAAGCTCCAGGACAAGACCCAGGTGGAGG	0,5,4,5,5
gnl|UG|Omy#S34313501	231-311	0.33	GGTGCTGAAAGAGAAGAGGCTGGAGGAGCTGAGGCACGAGGAGG[T/c]GCCAACGTTCAAGGCCCAGCCACTGCCAGACTTCC	0,0,2,4,5
gnl|UG|Omy#S34313501	871-951	0.40	AgTTAGTCTGCCTTTATAATTAGTTTGTAGCTGTACATTAACTG[C/t]GGTTGTGAATTTGTCCACTAgTGTTATACCTT-GA	5,4,5,4,5
gnl|UG|Omy#S34313503	613-693	0.40	TGAGTCACACCTTTGTGTATGCAACTCG[G/a]CACAGCAAAGGGTGCATGCATGAAGCATCTTGGGCAAGCATTTCCCCCTCC	2,1,1,1,2
gnl|UG|Omy#S34313521	1024-1104	0.50	A[A/g]CAAGTGAGCCAAAATTCAGCTCAgCAGCCATACCTTCACTACCTGGG-TACCAAGACCACATGGTTACAGCTCTCCTa	2,1,0,1,2
gnl|UG|Omy#S34313524	308-388	0.50	A[C/t]CTGAAGGTCAGGGTTGGAAGGCTACATTTAAATGACCAGATTGAGATGGCAGCCCAAGTGGCTTCTGGGATGGCTTAT	4,5,2,0,4
gnl|UG|Omy#S34313694	1015-1095	0.50	GCTGATA[C/a]CAGTGACCCGCTTCAGCAGATCTGTAAAATTCTCAATGCCCACATGGACTCTCTTCAATGGATTGACCA-GA	0,4,5,4,5
gnl|UG|Omy#S34313705	972-1052	0.50	GATCACGGAGAGTGCGGTCATAGAGATAGC[A/t]GGGGTTGTTCCCCCCAAGATGATCGACAATTTGCTTAAAATCTGTTACA	0,5,4,5,4
gnl|UG|Omy#S34313705	1172-1252	0.33	AGAAGTCTGCCATCACGGAAAAGATGGCAGTGGTTGATAAG[T/a]GTCTAGTGGATGGTGCAGATGAGTACCTGCAGATGCTG	1,2,0,0,2
gnl|UG|Omy#S34313705	1252-1332	0.25	AGTCTGTGTTCTGTGATCTTGCAGCAAGCCACCCAGAGTAACTGACCCTACAACCTCTCCTCTAC[G/c]TTTACATCCTAACC	5,4,0,5,2
gnl|UG|Omy#S34313705	572-652	0.33	TCAAGAGATTTGCCCAGcTGACTGTAGCAGGcCACCGCAC[T/g]GATGGGAAACCATGCCCACCCTTTAAGATCATCATCCTG	0,1,5,0,5
gnl|UG|Omy#S34313731	870-950	0.50	CG[G/c]CACCAGGCTGTGGTAGCCAATGTACTGGACACCAGACGAGGTTATGTAGTGGTGGTGACCCCTGACACTCAGGCCGA	2,5,0,4,4
gnl|UG|Omy#S34313748	1082-1162	0.33	TGGGGGTTcAAACCAAAgTTAATCtCCTTT[T/c]ACA-GGTCTaCgATTTT-GCgATCCTGcATT-GGCTTGTGGG-AgATgCA	5,1,0,0,5
gnl|UG|Omy#S34313748	562-642	0.33	[A/g]AAGATGGCTGAGGTCTTCTCTGTGGCTGACGAGGTAgACGTGTGTGTCAAAGATGAGCCGGAAGAAGTGGTCATCATCC	0,5,5,0,1
gnl|UG|Omy#S34313774	1044-1124	0.20	TTATCT[A/c]AAATATATCTGGATACTGTGCCGCCTAGTGGTTTGTTGTAATATGACAACTTGTCTCAGCAAAACTGGAACGA	4,2,4,1,4
gnl|UG|Omy#S34313774	924-1004	0.33	CTTATTGTACCACAAACAGTGGAGGCTGAAAGAAGTGAGTCAGTTTTCATTTGGGTA[A/g]TGACTACATTTAACGCAACTCA	0,4,0,2,4
gnl|UG|Omy#S34313817	936-1016	0.33	CCAC[C/t]GTTCTGTAGGCAGCTGCTTTTCTGGTCCTTGTTTTTGGAGCGTTTTAGCAGCGACTCAATCCCTCAGACCCTGTC	0,5,4,0,1
gnl|UG|Omy#S34313817	1016-1096	0.25	ACACCGTGGTAGTGTTTACAAATGACTGGCACCAGCGAAGAAAATAACTCCTACCCACGCTAACT[A/g]TAGGACAATGTTAG	0,2,5,4,5
gnl|UG|Omy#S34313817	256-336	0.33	ATGACTCTCACTACAG[C/t]GGCTCCCGTGTTGAGACCCCTGTGTCGTACATgggggatgatgacgaggaggatgactatgat	4,5,0,0,4
gnl|UG|Omy#S34313817	616-696	0.33	AACAAAAAATCTTCCAGCCAACTCATTGCTGTTGGAGAAT[G/a]TATAGTGTTCCTTGTGTGTGAAATAGTTATCTTTATTAT	4,1,5,0,0
gnl|UG|Omy#S34313817	856-936	0.25	GTGTGGACACTATTTTGTTACACCTCCCCTCCCCTGCTATTTGTGGCATTGATTTCAAGCAGAG[A/c]ATTTGTATCTGCTCC	0,5,4,4,1
gnl|UG|Omy#S34313845	234-314	0.40	GTGTGAgCTGATaAACAGCcTGTCCAGTGGGAACAAGCCCATCAGGAAGAT[C/a]CAGAGCTCAGGCATGGCCTTCAAACAGA	2,1,5,2,1
gnl|UG|Omy#S34313861	575-655	0.33	GGAGACCTCTTCAGGACACACTTCTT[T/c]CTCAACGCTGGGAACCTGTGCAACCTCAACTACGGAGAGGGTCCAAGAGCACA	0,5,0,4,4
gnl|UG|Omy#S34313876	246-326	0.40	AGCgCC-AATATGGGCTGGTTCAAGGGATGGAAGGTcGAaCGTAAGGAtGGTaaCGCcAAcGGTGTGACtCTgCTGGAGGC	2,1,1,1,5
gnl|UG|Omy#S34313903	176-256	0.20	TCCAACAAGGGAAGATGCC[C/t]CCAACACCATTCCCAGGAGCCCCACCTCCAGGGGGTGCCATGATCCCTCCACCAAACCTC	5,1,5,5,2
gnl|UG|Omy#S34313903	416-496	0.20	ACATGATGCGACCTCCCGGTCACCCAATGATGATGCGGCCAATGATGGCACGGCCAGACCGATAAACTCTCC[C/a]GACTCCC	2,1,5,5,2
gnl|UG|Omy#S34313938	210-290	0.20	CCTCTGCGGTTGCTGTGTGGAGGACTGCTGTTCACCAGTAATGCTGTGATGTGGAC[C/t]TTCTTCTCCAAGGCTCTGAGACA	4,2,5,2,2
gnl|UG|Omy#S34313938	450-530	0.50	TCTCAACCAGCAGAGGCCAAGAAGGAAGAGTGAAGGACTGTCCACAtGTGGAATAAGAAGTGTA[G/a]TAACAATACCACTGT	5,4,0,0,0
gnl|UG|Omy#S34313966	244-324	0.33	CTGATGTGATTGGTCAAAAGACCAATTAGTGGAAAAAATATCAGA[A/g]TTGAGCTGCTTGTCTAAACACAGCCTTAGTGATG	5,5,0,4,0
gnl|UG|Omy#S34313966	324-404	0.33	TGCTG[T/c]GCCTGGTTTGAGGGTCAAATTCCTAGTTGCTATAACTGGATTTAACTGCCGCACATTCTCATTACATTACAATC	5,2,0,4,0
gnl|UG|Omy#S34313966	444-524	0.50	TATAACTGTTT[C/a]TGCTTTACCACATGGGATCATGTATCAAGATTTATTATTATAGTCTACTGTACAACTCGAGCGTTGAA	5,0,0,4,0
gnl|UG|Omy#S34313970	442-522	0.33	TCACACCGGTGGCgCTGGGCAGTGC[C/t]CTGGCCTACAAGCTGGAGGGCTCgGTGGACTTGGTCATCCTCATGGTGTGTGCC	0,4,0,4,5
gnl|UG|Omy#S34314016	385-465	0.50	TTTGAAACAGTGTAACTGAGAACAATTCATGTACCTTTTTGTGAAGCTCTTATACATTTCTCTGTGGTCCCTCCATC[C/t]GC	0,5,4,0,0
gnl|UG|Omy#S34314018	201-281	0.50	GTCATCTGTAA[A/g]TCATGTTGAAgAATCTTGGATGTGTGGATACTATAGTTTAAATAAGACATACCATCTCCATTGTTGAA	0,0,4,0,2
gnl|UG|Omy#S34314018	321-401	0.33	GCATTACTTCCCTATAACGCACGGTATATCAGCACGGTTGAATTCAATGACTTTCGTTCACTCT[T/c]ACATGTTTGGTTTTA	5,0,4,0,2
gnl|UG|Omy#S34314030	373-453	0.50	CgGTCTATGGAAGGAATGGATATGGATTCGGaGACTCCAAGCTgCGTGTAGAATACCCTCGCTCCTCTGG[C/t]GCCAAATTT	5,2,0,4,4
gnl|UG|Omy#S34314030	693-773	0.25	ACTGAGTTCCGTTCCCATCA[G/a]GGGGAGAcGGCAAACATTCGTGTCCAcGGAGAACgTGGTGCCAGTTAcGGTCGCTCGCg	1,1,1,0,2
gnl|UG|Omy#S34314045	205-285	0.20	GTTTCTACGCTCAACATG[T/a]GTCGAGTCGGATACATCCACACTGACTGTCTCATCCCTATGGCAGGGAACAACCCTTATGC	5,5,5,5,4
gnl|UG|Omy#S34314070	570-650	0.33	ATGACCCCAGAAGTCT[C/t]GCGGTCCTGTGTAAGCCTGTGCCGTTCTTCTTAAGTGGACAGCCCATTCCAAAGAGAATGTTG	0,4,4,0,2
gnl|UG|Omy#S34314070	50-130	0.50	AAACCTaGTGGGAAGGCATT[A/g]GATATTTTGCAGAATTTGCCTCGTATTtCATTAGCAAACTTaCGACCtGAACCGGGGAC	0,2,1,5,1
gnl|UG|Omy#S34314070	650-730	0.40	CCTGGGGAGGACATGGTCCCCTACTACACAGATGCTGCCAACCGTGGTTACCTGGCAGACCCAGAGAAGATTCAAAAAG[A/c]	5,4,5,5,4
gnl|UG|Omy#S34314153	304-384	0.25	AATTATGAGAACAGGATATACAGTCTGAAAGTGGAATGTGGTCC[A/t]AAATATCCTGAATCACCACCGGTCGTTAGATTTGT	5,1,2,0,5
gnl|UG|Omy#S34314168	472-552	0.20	GCTTGGTGGGCATCAATGTGTTGATGAACCTGTCAgGtGCTGCTCTGGCCATTACTGGAATTGTG[C/t]TGTATGCTGTAGAC	4,1,5,4,1
gnl|UG|Omy#S34314217	118-198	0.20	CTATGAGATCATGCGAGAGCTGGATGTCAGCTACGTCCTGGTCATTTTTGGTGGACTGACGGG[A/t]TACTCCTCAGACGACA	5,2,2,4,2
gnl|UG|Omy#S34314217	398-478	0.40	TATGA-CaGAGT-AcGAAATGCTGAGAT[C/t]GGCAACAAGGACTTTGAGCTGGATGTGCTGGAGGAGGCCTACACTACAGAGCA	5,1,5,4,2
gnl|UG|Omy#S34314224	650-730	0.33	TTGACCAGTGAGTTTCTATCTGGGCCTGGTTTCACCATGGT[C/a]GGTAGCCATGTTGGTAGAGAACACAGCTGATTGGCTGG	0,1,5,5,0
gnl|UG|Omy#S34314250	794-874	0.33	AAGAGTTCATCTACTC[C/t]CCCCGTCTGGACAACCTCCACAGCTGCTACTGTGCCCTACAGGCTCTGATGGACTCCTGCATC	4,5,0,0,4
gnl|UG|Omy#S34314261	183-263	0.20	TTGGCTTTAAGGAAGGACCCACCATTCATACCAAGCGTTTAGAGAT[G/a]CCAGCCTTGGAGGATGACAGTGGCAGTGATCGT	1,2,5,2,2
gnl|UG|Omy#S34314261	343-423	0.20	G[G/a]ATGGTACAGATAAAGAAgACAAGCCTCCTGCGGACGGAAAGATCCTGTTCAAgAAGCCCACGAAGCGCTCCTCCGACA	2,2,1,2,2
gnl|UG|Omy#S34314261	743-823	0.50	TAGACTAAGATCCTTAGACATTACGGGTCATCCCCTCTTTTTTGGAGGTGGAATCTGGACATGTATgTGAAAC[A/g]AACCCC	1,1,5,0,2
gnl|UG|Omy#S34314270	533-613	0.40	CCTCTGTTCATCCGCCACCGgaCTGAGAAAGAGATCGCCaC[C/a]GAGGAAGCTGTGGAaATGGCTGtGCTtCGTGACCCCCA	5,1,4,1,5
gnl|UG|Omy#S34314270	693-773	0.50	CCAATGCTGGTGACTATGGTGGATACTACTGCCCCTGCCATGGCTCTCACTACgATGCCTCTGGCCG[T/c]ATCAGGAAAGGC	5,1,0,4,2
gnl|UG|Omy#S34314270	93-173	0.20	CaCTCAAAGCaCTTATTCCAGGGGTGGTTGTAAA[A/g]GGAGAGAAAGTGTTGGTAGACACGAAGAAACCgTTCCTaACCCGC	2,1,4,4,4
gnl|UG|Omy#S34314402	137-217	0.20	TCTCGGAGGTCCCACACGAACTGAT[C/t]ATGGCTAGCAGTGCTAATGCTAACAACATGAATGCTGTCCGAGAAACGATGGAT	2,1,4,4,4
gnl|UG|Omy#S34314448	126-206	0.20	CAGGCTCCCGGGGCTCGTCCAGTAAATATCTGGTGGAGTTTCGTGCCGGTAAGATGACCATGAAGGGTAGCAC[A/c]GTGACA	4,4,4,4,5
gnl|UG|Omy#S34314448	406-486	0.33	CTTCTGGATGCAGGAGCC[C/t]AAATCGGACAAGGACGAGGAGTATTGCCGTAAGGTGAATGAGTACCTGAACAACCCTCCCA	4,1,2,0,0
gnl|UG|Omy#S34314448	606-686	0.33	GACCGACTGGTCTGGGAGGACTTGGTGGTCTAGGGGCCCTAGCAGGACCAGGTCTCGCCAGTCTGTTAGGCAGTGGAGG[T/c]	0,1,0,5,5
gnl|UG|Omy#S34314468	54-134	0.50	TTTTTC[T/c]CCCACTTGCAACGTAGCACGCTGCAAACTAACTAAAACGGTAAGTAACTTCTGCGTTATCTCTCAGAAACATG	4,0,0,0,5
gnl|UG|Omy#S34314468	654-734	0.33	TAGGCAGAATCAATTGGGGGGGTGAAATGAACTGACTAACTAGAGCCAAGCTGCAGGGTGGTGTGATATTTCAGTC[T/a]CAG	0,2,5,0,4
gnl|UG|Omy#S34314472	660-740	0.50	TCGTTTTGACTGGGTCCTGCCCAACAGTCTGTAACCTGTACAGAAACACACACAGTAAAT[C/a]ATTTGGTGAAGCTGGCATA	0,5,4,2,1
gnl|UG|Omy#S34314481	482-562	0.33	GAGG[A/c]ACCAATGAGATCATGAAGGAGCTGATCGCCCGCAGTATCGTCAGCCAGAAGTGAGGGAGACGTCCCAGTGACATC	4,5,0,0,5
gnl|UG|Omy#S34314494	389-469	0.25	ATTTTTATGGACACCAcGCtAAAGTaGTtA[C/t]CtTGGCCTGGTCcCCCGACAATGAGCACTTTGCCAGcGGTGGaATGGAc	5,1,5,0,2
gnl|UG|Omy#S34314494	469-549	0.33	ATGATGGTCTATGTTTGGACAGTGAA[T/c]GACGCAGACAAGAGACTGAAGATCCCAGATGCCCACAGGTTGCACCATGTCAG	4,2,0,4,0
gnl|UG|Omy#S34314544	624-704	0.20	GAGGCAGTTTGGGCAATAACtAACTTTACCAGTGGGGGCACAGTTGAACAGGTTGTGTAtCTTGTTCAAGCtAA[T/c]GTGCT	2,1,5,5,5
gnl|UG|Omy#S34314544	944-1024	0.40	AGACCAATGTGTTGCTCCAGAaTTGACAACcGATGGcTATGCATTCCAGATC[A/c]GTGAGAACCAAAGCACTTTCAACTTCT	5,1,5,4,5
gnl|UG|Omy#S34314567	1055-1135	0.25	AGTCATCAGACACAGCTGAAgCTACCATAGATGACCAC[A/g]ACCAAACTGTTCTCGATCACACTACTGCTGTTTAtTGTACT	4,4,4,5,0
gnl|UG|Omy#S34314582	963-1043	0.25	ACCACCATGTCATGGAAATGACCACCAGGGACACTTAAGTCAATCTTAAATGAATGATCCTTTATTAtCAGCG[C/t]GCTGGA	0,2,4,4,1
gnl|UG|Omy#S34314582	403-483	0.25	CCAAGCATGAGAGGAAACGTCAGCAGGTGGA[G/a]CATGCACCTCACGCCAGCCACCAGGCCAAACTGGTCAAACTGgCTGAC	4,2,2,0,2
gnl|UG|Omy#S34314587	606-686	0.25	GGAGAGGGGcCTCGCTGGAGCTTCTGATGACATCAGAACGAACAGGGAACATTTGGACAAGtTTA-CaCaGTGACAGGTGC	4,2,5,0,2
gnl|UG|Omy#S34314636	931-1011	0.20	CCGTCTAGAGCTAGACCATCACACCCAGATCAgTACAATCCAgAAACCATAgCCCCAGTAGAGACAACCACAC[G/a]CGTATT	4,4,4,4,2
gnl|UG|Omy#S34314638	150-230	0.40	GTGCTTCTgAAGATCTTTGA[C/t]GAGGTACTGTTGGTaGATGTGTTGGACAGcGGAGACtCAgCTaACCTGGccCTGATGAA	4,4,4,5,5
gnl|UG|Omy#S34314675	122-202	0.25	GAtATGGCCGCTAGATATGATAGAGCTATAACgGT[A/c]TTTTCCCCCGATGGACACCTGTTTCAAGTGGAATATGCgCAAGA	2,5,2,0,4
gnl|UG|Omy#S34314679	942-1022	0.50	GGGACATGAGTGATGATGAGAGCATCTGAGAgGGAGGACGGAACCCGAAACATCAG[A/c]GTTCTAGAATCGGAACACGGAAC	4,0,5,5,4
gnl|UG|Omy#S34314691	118-198	0.33	CTACTCCGAGAAAGGAGAgAGtTC[A/t]GGCAAAAATGTcGTtATGCCTGCcGTGTTCAAGGCTCCCATCCGCCCgGACATTG	1,2,0,0,5
gnl|UG|Omy#S34314691	278-358	0.25	GCgGAGTCCTGGGGTACAGGC[A/c]GAGCcGTGGCtCGTATtCCtCGtGTGAGGGGAGGTGGtACCCACCGCTCCGGCCAGGg	2,1,4,0,1
gnl|UG|Omy#S34314691	358-438	0.40	AGCCTTCGG[C/a]AATATGTGTCGTGGAGGTCGCATGTTCGCcCCCACCAAGACGTGGCGCCGCTGGCACCGCAGGATCAACA	1,1,2,2,1
gnl|UG|Omy#S34314691	678-758	0.33	gGAATCGCAGGCGTATCCaACGCaAAGGACCGTG[C/t]ATCATCTACaACCAGGAtCAAGGTGTCACCAAgGCCTTCAGAAAC	0,1,2,0,1
gnl|UG|Omy#S34314691	718-798	0.40	CTACaACCAGGA[C/t]CAAGGTGTCACCAAgGCCTTCAGAAACATCCCTGGCATCACCCTGCAgAACGTGAACAAGCTGAACC	1,2,2,4,2
gnl|UG|Omy#S34314691	78-158	0.20	AAaACATAAAAATGGCTTGTGCCCGGCCTTTAATCTCGATCTACTCCGAGAA[A/g]GGAGAAAGCTCAGGCAAAAATGTTGTC	2,2,2,1,2
gnl|UG|Omy#S34314711	416-496	0.20	TCAAGAAGAAGTGCTTGAACAGAAAGGAAAGCTTCAACGGATGGTTGCAAAAGATCTCCTGCCACCAGACAC[G/t]TCAGAGA	5,1,4,1,1
gnl|UG|Omy#S34314711	736-816	0.50	TGAATAAGTTGATCATGATTTGGGAGGCG[G/a]CAACATGTAAACACCTGTACAAGTTCACAGGACATAGAGGCCCTGTGTCG	0,1,4,5,2
gnl|UG|Omy#S34314711	256-336	0.33	TGCACAGAAAAcGGAGGGCCAATtTCGA[A/c]GAAGAGTTTGATGAgACcCCACAGGAgAAA-AAACTACGATTaGCtAAaCTt	5,1,0,0,2
gnl|UG|Omy#S34314714	765-845	0.33	TGGGCCCTGAACTGGATCGGCAACAAAAGTGCTAAATTTGGTGAGCGTGTGGTTGCCTTTGCAGCTGTTGAGGGGAT[C/a]TT	5,1,0,4,0
gnl|UG|Omy#S34314714	325-405	0.33	TCaAGAAATTCAA--C--AcAGAAGAGCCACTCCTGAAaGA[A/g]AATCCgCGCCGGTTcGTCATTTTCCCcATCAAGTAcCAT	5,4,5,0,0
gnl|UG|Omy#S34314714	445-525	0.20	GGACaGCtGAGGAGGTTGATCTtTCCAAAGAcACgCAgCACTGGGAtTCTtTGAAGGAtGAGGAGAGATACTT[C/t]ATCTCT	1,2,5,5,2
gnl|UG|Omy#S34314714	845-925	0.33	cTTcTCTGGgTCCTTTGCTGCCATTTTCTGGCTgAAGAAGAG[G/a]GGGCTCATGCCTGGCCTgACCTTtTCaAATGAGCTCA	2,1,4,0,0
gnl|UG|Omy#S34314739	181-261	0.33	GG[T/g]CCACCAGGGCTATTCCACCAAATCCAGATTTGGTTTCCGTCGTGGGAAAACGGCCAAGGACCAGCTCCAACAGGCAG	4,4,2,0,0
gnl|UG|Omy#S34314751	418-498	0.50	ACATCCACTACTAAAGGTTTGGTTTATTAGTAATGAAATTGTAGCATTACATCCATAGAGGTGCTC[A/c]GATTAATAAAACA	0,2,0,0,1
gnl|UG|Omy#S34314751	578-658	0.33	AACATTTCACCTCAGCGGCAAAGCCCTCTCAATATTCG[C/a]GCTGTAATATATTATAATTGTGCTGGTCAAATTTAGCCGTA	0,2,0,4,1
gnl|UG|Omy#S34314777	125-205	0.20	GCAGGAGGTGTCTGTGGTTGAGCAGGAGAAAATCGATCAGATCATGCTTGACATGGATGGCAC[T/c]GAGAACAAGTCCAAGT	2,1,2,5,5
gnl|UG|Omy#S34314777	765-845	0.20	GAGGATCCCTTTGACCAGGAtGACTGGGAGGCGTGGTCCaACTTCACCGGCAGCACAGAGATCCAAGT[G/t]GTGGGTGATGA	1,1,4,4,5
gnl|UG|Omy#S34314792	425-505	0.25	CACCTTCTCTGAGTACACAGTGGTGGC[C/t]GACATATCGGTGGCCAAGGTGGATGAGAAGGCTCCCCTGGACAAGGTGTGCT	2,2,0,5,1
gnl|UG|Omy#S34314792	65-145	0.20	GGTGGAGGTGGCCCCACC[A/g]AAGGCCAACGAAGTGCGCATCAAGGTCTTTGCGACAGGGGTTTGTCACACAGATGCCTTCA	2,1,4,4,1
gnl|UG|Omy#S34314800	717-797	0.20	GTGCATACTGCTGGGCTGTGACTACTGTGGTACTATCAAGGGAATCGG[G/a]CCCAAGAGAGCCATTGACTTGATCAGACAAC	1,1,1,4,2
gnl|UG|Omy#S34314823	730-810	0.33	CGTCATGGCCCGTGAGCATGCGCCCTCTATCATCTTCATGGACGAGATTGACTCGATCGGCTC[G/c]TCACGTCTGGAGGGGG	4,0,0,2,5
gnl|UG|Omy#S34314823	170-250	0.33	AGGAATGAACTCAATGCAAAAGTGCG[T/c]CTCCTTCGTGAGGAGCTGCAGTTGCTACAGGAGCAAGGTTCATATGTTGGAGA	5,4,0,4,0
gnl|UG|Omy#S34314823	330-410	0.25	AtATTGACATCAATGATGTGACTCCAAATTGCCGcGTGGCaCTGCGCAAtGACAGCTACACCCTtCA[C/t]AAGATCCTGCCC	4,2,0,1,1
gnl|UG|Omy#S34314823	570-650	0.40	AGCCCAAGGGCGTGCTGCTGTA[C/t]GGACCCCCAGGCACAGGGAAGACCCTGCTGGCCAGAGCCGTGGCCCACCACACCGAC	4,2,5,5,4
gnl|UG|Omy#S34314825	202-282	0.25	AAGAAGCTGGAGGA[G/t]GCAGGCTTCCACACCATTGAGGCAGTGGCCTATGCCCCCAAGAAGGAGCTGCTTAACATCAAGGG	5,2,4,0,5
gnl|UG|Omy#S34314835	267-347	0.20	AGCCAGTCTATTAGAGAGGTTCCTCTCGCCCGCTCTGAGGGTAACCT[A/c]CTGGAGCTAATGGAGGAGGTATGTGAGAGGAT	2,1,1,1,1
gnl|UG|Omy#S34314835	947-1027	0.25	ATATTACTGCAATGAATT[A/c]AAATCAAGTGTATTGGTTGCATGCACATATTTAGAAGATGTAATTGCGGGTGCTATTTATA	5,1,0,4,1
gnl|UG|Omy#S34314906	1146-1226	0.50	CTCTAACTTGGCAGAGACATTTTGTCTATATaTTAAAGGC[C/a]CAGTT-GTAGAaGCtTAAA-GGTGCaCTCCGG-TAGTGATG	4,2,0,0,0
gnl|UG|Omy#S34315060	146-226	0.33	AAACGTTCGTC[A/g]CGATGGGTTTGCTGACAATACTGAAGAAAATGAAGCACAAGGAGCGAGAGATGCGACTCCTTATGTTG	5,1,4,0,0
gnl|UG|Omy#S34315060	386-466	0.50	ACTGGAGGAACTACTTTGAGAGCACCGATGGGTTGGTGTGGGTGGTGGACAGCGCAgACAGACTGAGA[T/c]TGGAGGACTGC	4,5,5,0,4
gnl|UG|Omy#S34315090	626-706	0.33	C[T/a]GGACAGGTtTCCTGGAACTACAACTTCATGGGTGTcCGCCACGACCCCAACATGAAGTATGACCTGCAGCTGTCCAAC	0,1,0,5,2
gnl|UG|Omy#S34315090	946-1026	0.33	ATAACTACTGCTCCATGAAGAAAGGAAATGAGGTACAGCACAG[C/t]AATGGCAAACTCACGAGTGTGTGATCTCCATAGCTG	5,1,0,0,1
gnl|UG|Omy#S34315137	273-353	0.33	GAACATCGGATGGGCACGTGCAGAAGCTGGCGAAGCTTCGTAACGAGGGAAGGTTACGTCACCTCAGC[C/a]TGGGAGTGGTC	0,4,4,0,5
gnl|UG|Omy#S34315158	639-719	0.25	AATGAT[T/a]GTCTCAGTGGCgTATTGTCAGAGGGACCATGAGTGtAGTGTTGCTTTGAAaAACAgGCAACGCCCCCAGTTTT	4,2,4,0,1
gnl|UG|Omy#S34315224	48-128	0.40	TTGATCTAGGAAAGAATGGATTCCACTATTGCCAG[T/a]GATGTGAATGGATTCAAGACGCCCTGCAAACCAGACAGGGTGAA	2,1,4,1,2
gnl|UG|Omy#S34315224	648-728	0.25	GGAGTCTCCTTGCAGTTGGATGAGAAtATGAAAGTGAGTAA-CCCCAAaGCAGAGTAtGTTGG[C/g]ACTGAGCCGTGGAcGCC	4,1,0,4,5
gnl|UG|Omy#S34315228	780-860	0.50	[A/g]ATGTAAGcGCACACCAGCAATAGACTGTTTGATAAGCGATGATACTGTAgCGTTCATGTGATGGCAGAGTTTGCAAAAC	5,0,0,4,0
gnl|UG|Omy#S34315229	125-205	0.40	[C/a]TCTGTCATTCAAAATGCTTACAACTCGCTCACCACTCTCTAAGAAGAACACCAATGCAATCACCACTCAAATGGACAAC	2,1,1,5,1
gnl|UG|Omy#S34315229	325-405	0.40	AAATTCAACACAGAAGAGCCACTCCTGAAAGA[A/g]AATCCGCGCCGGTTCGTCATTTTCCCCATCAAGTACCATGACATCTG	4,2,1,1,2
gnl|UG|Omy#S34315229	445-525	0.20	GAGGAGGTTGATCTTTCCAAAGACACGCAGCACTGGGATTCTTTGAAGGATGAGGAGAGATACTT[C/t]ATCTCTCATGTACT	1,2,5,5,2
gnl|UG|Omy#S34315229	885-965	0.20	CATGCCTGGCCTGACCTTTTCAAATGAGCTCATCAGCAGAGA[C/t]GAGGGCCTCCACTGTGACTTTGCCTGCCTCATGTTCA	1,1,4,5,4
gnl|UG|Omy#S34315229	1045-1125	0.20	ACGAAAGCCCTTcCAGTAAAGCTGATTGGTATGAACTGCGACCT[A/g]ATGACCCAGTACATCGAGTTTGTGGCTGACAGGCT	1,1,4,2,1
gnl|UG|Omy#S34315229	765-845	0.33	GAACTGGATCGGcAACAAAA-GtGCTaAATTTGGTGAGCGTGTGGTTGCcTTTGCaGCTGTTGAGGGGAT[C/a]TTCTTCTCTG	5,1,0,4,0
gnl|UG|Omy#S34315229	845-925	0.25	GGTCCTTTGCTGCCATTTTCTGGCTGAAGAAGAG[G/a]GGGCTCATGCCTGGCCTGACCTTTTCAAATGAGCTCATCAGCAGA	1,2,5,5,0
gnl|UG|Omy#S34315229	965-1045	0.20	AGCACCTGGTGCACAAGCCCTCAAAGGAGAC[G/t]GTCACCAAGCTCATCAGGAACGCAGTAGAGATTGAGCAGGAGTTCCTG	4,1,4,2,4
gnl|UG|Omy#S34315249	643-723	0.25	AAG[T/c]GTATTTTAGAAATGGTTGATACTTTCAGGTCATCTTGTAATGTGCATGAGTCATGTGGAGTAGAACTGTTT-AATC	4,4,0,4,5
gnl|UG|Omy#S34315251	93-173	0.20	ATTTGGAACACAGATATTAAAACACTTAATCAAGAATACGTGCCTTCAGCACACTTGAGTGC[C/t]ACTTGTACCTGCATATC	1,2,1,1,4
gnl|UG|Omy#S34315251	493-573	0.20	GTGTGAGTCCGGATGGCAAGCTGCTGCTCTCAGCGGGACATACCATCAAGATGTGGGACCTCGAGACCAAGGA[C/t]GTGTAC	2,1,2,5,5
gnl|UG|Omy#S34315287	151-231	0.33	CGCTCAAAGTGGACAATCTCACcTACCGaACtTCtCCTGAGACaCTACGaCGAGTTTTCGAGAAGTAcGG[C/t]CGGGTGGGA	0,5,4,4,0
gnl|UG|Omy#S34315287	231-311	0.33	GACGTGTA[C/t]ATCCCCCGCGATCGGTACACcAAGGAGAGCCGcGGgTTCGC-TTTcGTGcGGTTCCACGATAAcCGCGACGC	0,4,5,5,0
gnl|UG|Omy#S34315398	416-496	0.33	aAAaATGAAgCAGGAaCCAGTGAAGCCAGAaGAGGcCCGgGACATGGCaAACcGcATca-AcGCGTTTGGCTACtT[G/a]GAGT	5,4,0,0,4
gnl|UG|Omy#S34315426	446-526	0.25	AAGTTCCCC[G/a]AGGATGGCAGTGCCCCGTACGGTGCCCGCTATGTGGGTTCTATGGTAGCAGACGTCCACAGGACCCTGGT	1,4,0,5,1
gnl|UG|Omy#S34315426	846-926	0.33	GGGACCGCACACACCAGGCCAACAATGGTAACTAGGGTCCTAGTAACTAGGGACCAAGCAGGTACACAC[T/g]CCCTATGTAA	5,5,4,0,0
gnl|UG|Omy#S34315448	796-876	0.50	AGCACTCTATCACAGAAGAGAATC[C/t]GTTTTTGCATAACACTGCTTAGACTACCCTTATGCTTGGTTGCAGTTTGAGGGGA	5,4,0,0,0
gnl|UG|Omy#S34315451	38-118	0.20	GATCCTTGCCCAGATCAAGCACTTTGCACTAGAGTCTAGTGAAATACTAATAGATGCATTGATTGAGGATG[G/a]ATTCATGG	5,1,4,4,4
gnl|UG|Omy#S34315451	318-398	0.25	TCCTTCTACATCGCTGGGTGGATTTCTGAGGTCATC[C/t]TCTGCAACTCCAACAAGAATGAATACCATTATGAATCGAAAAT	1,2,0,4,4
gnl|UG|Omy#S34315455	826-906	0.33	TGACCAGCTGCTGTACGACTTCGCCAAGGT[C/g]CGCCCCCTCATCAAGAAGAGGGTGGTGCAGATTCCACCAGGTCTATCTG	0,4,2,0,4
gnl|UG|Omy#S34315455	306-386	0.25	CAGAGAAATACAGTCTGGCTGCCACATGGAGCAGAGGTGAAGACTTGTTCCAGGTGCGAGG[A/g]CAGAATGGGTTGCTGCTC	0,4,4,2,4
gnl|UG|Omy#S34315455	906-986	0.33	GGTACAAGCCTGAAACCTTCCAGAAGTTCCTGTCCCTCTATCTGCATGGAGCTGTGTGAACTAGCTACATTAAA[C/t]GGCAC	5,0,2,0,1
gnl|UG|Omy#S34315522	882-962	0.25	GAAAACTACAGATATCAAGGT[A/g]TCGGGCTACCTGAACCTGGCTGCTGACTTCACACACAATTTCACTGACGGGTTGGCCA	5,1,5,5,0
gnl|UG|Omy#S34315558	798-878	0.40	TGATTTGCAGCAATGGTAACCAATCAAATGCCTATTGGACCCATTTTATTGGATTCATATGCAGTTAGTGTTTCGCTTC[T/a]	5,1,4,2,2
gnl|UG|Omy#S34421616	337-417	0.25	GAGACCTTCCTGCAGACCATCAAAAGAGAATGGAC[C/t]GGCATTGACAGGCTTCGCATGGATAAGTTCTTCCAGCTGGTTCG	5,2,0,4,5
gnl|UG|Omy#S34421621	398-478	0.50	CCTGTCACT[A/t]AACAATGATGTCATAGTGTTGTCAGACAACGAGCTGTCCATCCCCGTCGTGAACGGCCAGAACTACTACA	0,5,0,0,1
gnl|UG|Omy#S34421775	836-916	0.50	ACTGCAGCAGGGCAATAAGGCCATcTACCACCTAGAGGC[C/t]TTCACCGCCAGGTTCATGGCCATcTACAAGAAGTTCATGG	2,5,1,0,4
gnl|UG|Omy#S34421816	139-219	0.50	CGAgGGAAAGCGGAAGGTaGAGTCCCTGTGgCCGATATTCAGA[C/t]TGCATCATCAGAGGAGCAGATATATCTTCGACTTGTT	0,0,0,2,1
gnl|UG|Omy#S34421816	419-499	0.25	ATAGAGTGCACCCACTGTGGCTGCCGAGGCTGCTC[C/g]GGCTGAATCgtcAggaTCatcGCCTGGCTGTTCTACTCTGGCTCGTCTAGTCA	1,4,5,4,0
gnl|UG|Omy#S34421823	780-860	0.25	GGAGAT[A/c]TTcTACTCCTTTGATACTGTGAGCGGCCGGGAGCGTTATGACATCGGTATGGAGATCAAGAAGATGTCCACCA	2,1,5,0,2
gnl|UG|Omy#S34421832	394-474	0.33	TGATTGGTATGACGGCTGGAGCAACCGGAGCCTT[T/c]GTAGGAACACCTGCTGAAGTCGCCTTGATCAGGATGACTGCTGAC	1,2,0,4,0
gnl|UG|Omy#S34421900	1223-1303	0.20	TGGAGGCA[A/g]TCATAAACGCAGCTTCAGCAGTGCGTTTGATTATTAACCGCTGACTTCCCAGTCGCTGGACTGTTGACATA	1,2,2,5,2
gnl|UG|Omy#S34421939	998-1078	0.50	GTCTGTGTC-CaGaGTtGGaTCaGCtGCCCAGACCAAgGCCATGAAGCAGGTGGCTGGTACCATGAAG[C/t]TGGAGCTGGCCC	5,1,1,5,0
gnl|UG|Omy#S34421939	1158-1238	0.25	CGtCTcACcGAGCTgCTtAAGCAGGGaCAGTACTGCCCaATGGCCATTGAGGAGCAGGTgACcGTCATCTAcGCcGG[T/a]GT	1,2,5,0,2
gnl|UG|Omy#S34421939	718-798	0.25	TaGCcTACCGTCAGATGTCCCTGCTGCTgCGTCGTCCCCCCGGTCGTGAGGC[C/a]TACCCCGGtGATGTGTTCTAcCTgCAc	0,1,4,2,4
gnl|UG|Omy#S34421944	426-506	0.33	gGTGAcCCACTTGAATCAAAATGCAACACTTCAAAATGT[A/g]gCgtGCTGTTTTCTaCAAaTTGTCCTCTAACCAGGGATGT	5,5,4,0,0
gnl|UG|Omy#S34421955	60-140	0.40	CTGGCCTCCCTCTACATCATGATGACCCTCACCAACTGGTACAGCCC[T/c]GACTCCAgCTATGAGACAATGACCAGCAAGTG	5,4,2,1,2
gnl|UG|Omy#S34421955	620-700	0.20	AGGGTTTCAGATATTAGCTCATTGTTGTAATCCTAGGTTCATTTCCATC[A/g]GTGATGTACCAGTGGCATATTATAGGCTAA	4,1,1,4,2
gnl|UG|Omy#S34421955	780-860	0.33	G[T/c]GATCATGCACATCTTGTTGTAGGTCAGATATTAGTCtTTCAGTTTTGTGTACCTTGTTACTTATGATTCACACTGGAG	4,2,4,0,0
gnl|UG|Omy#S34421996	453-533	0.50	cTGAAGgACTTGTAGCTGTTTATGGGAACTAC-TGCTGGGCTCGCTCGCTGAGGATTTTAGCTCTCCCTTTGGGACGC[G/c]A	2,0,5,4,1
gnl|UG|Omy#S34421997	620-700	0.40	GAGCTTCGTCAAGGATTACCCAGTGGTGTCCATTGAGGATCCCTTCGACCAGGATGACTGGGCGGCATGGTC[T/c]AAGTTCA	1,2,4,2,2
gnl|UG|Omy#S34421997	780-860	0.20	AAGGCCTGCAACTGCCTGCTGCTCAAGGTCAACCAGAT[C/t]GGCTCcGTCACAGAGTCCCTGCAGGCtTGCAAgATGGCCCA	2,1,1,4,1
gnl|UG|Omy#S34422093	355-435	0.50	CCCACCCAGCAGCACTGATTGGCTGAGAGCTGATGATGTCACTGAcGTGGCAGGGCCGAGGGGGCGGG[G/t]ATTGGTCATGG	2,0,4,0,0
gnl|UG|Omy#S34422093	435-515	0.33	TCCCTCCCCCAGAGG[T/c]GGTGCTCAGATTGACAGTGGTGGTTGCTTGGGAGACACTGTGGTTGGGAGAGTTGGACTGGCGA	1,0,5,0,4
gnl|UG|Omy#S34422093	635-715	0.33	GCCTGAAGGGCCTGCACAGCTTGCCTCTCATACAGAGACATGTGGGCTATCTGGGGAGGGCGGGtGTTCCCAG[C/t]AGACGG	1,0,5,0,4
gnl|UG|Omy#S34422110	800-880	0.50	G[C/t]AACAACAAGTGGTTCACgGgCACCTC-AgTCATCCTCTTtCTCAACAAGAAGGATCTGTTTGAGGAcAAGATCCAgAAG	1,0,0,0,5
gnl|UG|Omy#S34422119	727-807	0.20	TCAGCCTGC[C/t]AAGGTGGAGGAAAAAAAGAGTTCTCGTGAGACGATCCGCGAGCTGGACGGGAAGATTGCGAAGTACAAGC	4,1,4,4,2
gnl|UG|Omy#S34422119	887-967	0.25	ATGAAAGAGAAGCAGGCGGGGAATAACCCACAACCTAAAGC[C/t]GTAATACAGGTCGGCAAGAAGAGGAAAACCGAGGCGGC	2,1,0,2,2
gnl|UG|Omy#S34422127	1139-1219	0.33	TTGCTCTGTCGACCCATGTGGGTAGGAATAACTGCGTAATCTGGACCTGAGTGACAGGAGAAGAAAGAATCAGATGGACC	5,4,0,4,0
gnl|UG|Omy#S34422129	151-231	0.20	TGACCAAGAAATTGGGCCC[A/g]TTGGGTtGGGCAAGAGGGCTGCAGCAGGTGCTGCAGTTTTCAAAGTGCGCGAGGCTGCAA	4,5,5,5,5
gnl|UG|Omy#S34422137	89-169	0.33	GGGGAAGTGGTTCTGCCCCAAATGCAGGGGcGAGAATGAGAAGA-CAaTGG[A/g]CAAGGCCCTaGAGAGGGcGAAGAAGGAaA	0,1,0,4,5
gnl|UG|Omy#S34422137	49-129	0.33	GGTTCCACTTC[T/g]CCTGTGTGGcGCTACATCACAAGCCCAAGGGGAAGTGGTTCTGCCCCAAATGCAGGGGcGAGAATGAG	0,1,0,4,5
gnl|UG|Omy#S34422171	704-784	0.33	CCTCAA[C/t]GGaCAGGTGGTGTACGAGGATGTGTTtCCTGATAAGTTCGGCACTCTGAAGAAGATGATcAAaGACCtAGCAG	5,5,4,0,0
gnl|UG|Omy#S34422279	472-552	0.50	cGTAGGACCCACTATCATCGGCAACGTTACGCCAGCGATGAAGTGCTACAC[G/a]GAGGAGATCTTTGGGCCTGTACTGGTGG	1,1,5,5,0
gnl|UG|Omy#S34422345	1226-1306	0.33	TTCACTTCACTATTATGTGTAGGTAGAATTGTTCAGATTTTTAGGACAGCGGTCATTA[A/g]CTCAGTAGTCCATCAGCATTG	0,2,4,0,5
gnl|UG|Omy#S34422345	586-666	0.25	GATGGCCATGGAGGAGGAcGTGGACTTCAGAcGAGG[C/t]CTGCCTGTGGATTACCTGACtTACATGGGGGTGCAGAACTCAG	5,1,0,5,2
gnl|UG|Omy#S34422396	490-570	0.50	TTCCT[C/g]TCTCACGATGGCTTCTCTGTGCTGATGAGAGGCATGCAGTCTGACAACGAGAAACTGAGGACCAAGTCGTCTTT	0,4,5,5,1
gnl|UG|Omy#S34422481	449-529	0.50	GTACCATTGCTTTGTTAGGTGATATTTTC[C/t]TCCCAGCTATTCCTCAGATATGATGGTTGGCAATCCCAATATTAGAGCCA	0,2,0,0,4
gnl|UG|Omy#S34422738	402-482	0.33	TGGAACGCATACACCAAGAGACTCAACACATCTAGCCAAGGAGACGCTAAAGACTAGGGCTACATCCTAA[G/a]TGGCACCTT	5,1,0,0,4
gnl|UG|Omy#S34422817	239-319	0.50	TGTTAG-CCACATTTTGGACATCACCTTTGTTTTGCAGTTTGTAGGGACATGAACAGATGGCTTGGTGTCCAGTTATC[A/c]T	5,4,0,0,0
gnl|UG|Omy#S34422817	439-519	0.50	CCCTGGGGGTGCTGTATTAC[A/g]TGGCATGTAAGCCAGTCTGAGAAATGGGAGCCGCTGGCTCATTGGATAGCAAGATTGTG	4,2,0,0,0
gnl|UG|Omy#S34422953	38-118	0.33	GAAAACCGAGGCGGCAGA[G/a]GAGCCCACGCGT-ccacacaGAAGTTTaACaTCCAaGCaGAGGAGAGCAGCGGATCGTGcT-C	5,1,0,4,0
gnl|UG|Omy#S34423232	422-502	0.50	CAATGTGGGTTTTTAATCAAAT[A/c]TTTTTCTCTAGTCCCCATTCAGTTGACAGCCCTGCTGCGCCGGGGTCTGGACTTATT	4,5,4,0,5
gnl|UG|Omy#S34423360	211-291	0.50	CGGATCTGGGACACCAGAGCCCCGCCCGACTCCATGCTCTGTGCCAAGGAGGCACACTCNTCAGA[T/c]GTCAACGTCATCAG	0,2,4,4,2
gnl|UG|Omy#S34423560	725-805	0.50	CtGACATGGTGTCCCTGACTGTGATGGTCCTGTACACACCGCCATTACCTCGTGTGACGTTGCTGAAATATTTCTT[G/a]TCG	0,4,0,0,5
gnl|UG|Omy#S34423628	339-419	0.20	TTTTGT[C/t]CACAAGGGTAAATGGATATGTCACCATGAAAACCTCAGGTGTTTTGCACTCCATTGCAACTAGTCTTTGCCAC	2,1,5,5,2
gnl|UG|Omy#S34423669	164-244	0.50	AGAATGTTTTATCCTCGACTGGTGAC[C/g]GTAAATTGGACCAAGCCATCGATCAGTGGCTGCAGTTTGACAAGAACCCCCAG	1,5,0,0,0
gnl|UG|Omy#S34423669	444-524	0.20	GAAGGAGAGGGGGGTGGTGGTAGGGTTTGATGCCCGTGCCCACCCTCCCAGTGGAGGCAGCAGTAGAC[G/a]TTTTGCCAGCC	5,2,5,5,4
gnl|UG|Omy#S34423795	446-526	0.25	AGAATGCCGTA[C/t]GCCTGCAAGCTGCTcTTCCAGGAGCTCATGTCCATGAGTATCGCCCCTCGTATGATGACCAGTTAGGA	4,2,4,0,1
gnl|UG|Omy#S34424009	882-962	0.33	GCTGTGTTTGTATGCTGAAGACCCCACAGCAGCCAGTACACAGTTTGCCTTGCTCCT[C/t]CGGATGATCAGCAACCTGTGAA	0,1,5,0,5
gnl|UG|Omy#S34424024	447-527	0.33	TCaCCATcAA[A/g]CAGATCcTGTTGGGTATCCAAGAGCTaCTCAATGAACCCAACATCCAAGACCCAGCACAAGCAGAAGCN	5,4,0,0,4
gnl|UG|Omy#S34424030	606-686	0.25	CTTTAGCAAG[A/g]GGGGtGGtGGCCG-C-C-GCAGCAGGTCCCGCTCACG-----G-TCAAGGTCCAGGGGAAGGCGTTACC	5,0,1,4,1
gnl|UG|Omy#S34424030	686-766	0.40	G[C/t]TCACGCAGCCGAAGCAACGACCGTGACCGGCGTAATAGATCcCCATCATACTCAAAGCGCAGAAGCAGATCTGGGTCC	2,2,4,5,4
gnl|UG|Omy#S34424033	1001-1081	0.33	AAAAACTAAATACTGTACAGAAGTAAGTAATAACTTAGTAATATAAATTCTCATAGTTCCTGTGTTG[A/t]ATGTAGCCACAT	0,5,5,0,1
gnl|UG|Omy#S34424036	1138-1218	0.25	CTTTTGTTTAGTGGAATCTGTTGTTAGTGCTGGGTTGGAACCAAAGCCTGCACACACTGGCATAGATG[A/g]CGAGAAATGGT	4,5,4,0,4
gnl|UG|Omy#S34424040	514-594	0.50	CTGGAGCTTTACCCTGACTACAGTCTGGCACGCCCACTCCATGTTACTGTCAAGGCCGGAGAGATGCTCTAC[C/t]TGCCCTC	2,5,0,4,4
gnl|UG|Omy#S34424040	474-554	0.50	CAAGGTTCCTTGGATACCATTGGACCCGTTAAAGCCAGA[T/c]CTGGAGCTTTACCCTGACTACAGTCTGGCACGCCCACTCC	1,4,0,5,5
gnl|UG|Omy#S34424079	275-355	0.33	ACGCATCTGTGGGAAGACAC[C/t]CCCAAATGAATTGTGAGGAAACACCTTTGTTGTCTATTAACAAGCCAATGGTTTTCACT	4,4,0,0,2
gnl|UG|Omy#S34424079	715-795	0.50	TTCTATAAATGACTTGTGTTGTTTTAGTTCAGTGTTAAATGTAACTTCAGTATGCAGGCAATACC[A/c]TCCTGTCATGTCTG	1,1,5,0,2
gnl|UG|Omy#S34424110	337-417	0.25	TTTGATGTGAGGGAC[A/c]GAGAGGACCGCTGGATCCGCATCGCCATGACCAAGGGAGACCTGATCACTCTGCCTGCAGGCAT	4,4,4,0,2
gnl|UG|Omy#S34424152	313-393	0.50	AAGCCCAAACATATGGCAGGGAAGGTGTTAACGGTAGT[G/t]GCTGAGGCTGGCACGATGCCACACAAACTTCTGTGACAACA	1,1,2,0,2
gnl|UG|Omy#S34424152	433-513	0.33	GCCATATTTGTGGACATTCTCCTTTCACTAAAGGATAGTTTAACAAATGGATATCTTCTATAATGTTT[A/c]TTTTTT-ATTA	2,0,4,0,5
gnl|UG|Omy#S34424177	64-144	0.33	GAGATTTCTGAAG[G/t]CTGTAGTGAaGGAGGGCAAAGACATTCACGTGGACCGGGGCGAGCACTTCCACCACCACCAt-A--	4,5,0,4,0
gnl|UG|Omy#S34424181	463-543	0.33	ACTCC[C/t]G-CaTCTtCCAgTTTcAGAGcTTTGAGCGCACACGCCGCCGcGTACTAGcTGAGGcTGCGCAGGAGGAAGAGGG	4,0,4,5,0
gnl|UG|Omy#S34424206	843-923	0.25	TGATTGACTTGATTTATCAATCATGTCATCGGACTGATTGGAGGGTT[C/t]GTTGGGTAAATGACTGATTTATTGATTGGTCT	5,5,5,0,4
gnl|UG|Omy#S34424210	128-208	0.25	TCCCTCGCCTCGCCGCGTTTG[G/a]TAACTTTTCATCAAGTGTGGTTCCAGTCAGAGAGAAAAGCACAGCGGTGGCTGCTGCC	2,4,4,0,4
gnl|UG|Omy#S34424210	408-488	0.20	CGACGTCATGATTGTGGC[A/t]GGCACCcTGACCAACAAGATGGCCCCCGCTtTGCGCAAGGTtTATGACCAGATGCCTGAGC	5,2,4,2,5
gnl|UG|Omy#S34424262	428-508	0.33	ACATCGATGACATCATCGCGTTTGAATGCGTGTACTGCGGCGAGCTGATGATCAAGTC[G/a]ATCGACAAGCCGTTTATTGAT	0,4,5,0,5
gnl|UG|Omy#S34424262	508-588	0.25	CCACAGAAGTT[G/a]GAGGAGGAGAAGTCCAGCTGGCTCTGAGTTAAATGGTTGGCAGCTTGGAGCTGAAATGAGCTAGGTCT	4,2,4,0,4
gnl|UG|Omy#S34424274	1111-1191	0.33	AATCCCACACAGCCCAAATCACTCAAATATCCTAGTGCTCCTTCA[A/g]CTATGCATCGATCTTTCATTCATTGTcTGGTACA	5,5,0,0,1
gnl|UG|Omy#S34424361	175-255	0.25	T--GAGTAcTGGCAAcCg[C/g]CAGCTATGGcAACGcAGTTCAGtATCGATGACGCGTTTGTGCTGGAGGGAGAGGAcGAAGG	4,2,4,0,1
gnl|UG|Omy#S34424366	449-529	0.50	G-TCACCGTGGTGATCTTCACCTGcTCAGGCCA[G/a]CATTCTGCTGTCAACTCTGGACAGTATGACTATGGTGGCTGGATGC	0,2,0,0,4
gnl|UG|Omy#S34424474	1053-1133	0.50	CGGCTTGATGTACAGTTAAGATGTAATGTCAT[A/g]CCCTTGGTTTTC-TGAAAAAATTGAGCCCATTTGAATTTGTTTTGCT	0,4,0,0,5
gnl|UG|Omy#S34424474	693-773	0.50	CGACGTGCTGTCGACAAAACCAGTCTTGAACAAGTTGACCACATACACCAC[G/a]TTGATGGACGTGAACAAGGGCAAACTGG	1,4,5,0,2
gnl|UG|Omy#S34424498	580-660	0.25	GCTCGTCCCGTATCAGATTGGCGACGTCTTCATCAGTCACAC[C/a]CAGGAAGAGACCCAAGAGATGTTGGAAGCTGCAAAGG	4,4,2,4,0
gnl|UG|Omy#S34424498	660-740	0.33	AACAACTGCAGCAGGAAATCAAAGACCTAGAAGGGAAGGTGTCGGCAATACAGCAGGTGTTAGGTGATCTGAAGGTCC[A/g]G	0,4,5,4,0
gnl|UG|Omy#S34424498	860-940	0.50	ATTATGATTATAGGAGTTGGCAAGATGCCACAAACAGTACTGGGATCAGGCTAAGAGGGCAACTCTTTACACATGGA[C/a]TT	5,1,0,0,0
gnl|UG|Omy#S34424502	825-905	0.50	TcTGGGCAGTTCTGACTAATTACCATACCTGGCTCTGTAAGGAAAGCCAGTTGACCTGATGGTTCTTGGGGAGTTGTTC[T/a]	0,5,0,0,4
gnl|UG|Omy#S34424530	364-444	0.50	CATGTTAGAGACCAAGGATGGCCAACTTTGCTCC[G/a]GAAGTAGCAGCAGTGTGTGCAGGGTTTCATTCCAGCCCAGCACAC	0,4,5,4,5
gnl|UG|Omy#S34424575	398-478	0.50	TgTT-AGcTaAG-AGCTTCG-TACGG-TTGtGACTCGtGAATTTG-c[T/c]TCAaTTATTAGATATTCGTTGTAaTTAAGCTTA	5,1,4,0,5
gnl|UG|Omy#S34424575	478-558	0.50	GCTACTATATGCCTTTTTATTTTgCCCA[A/g]CGT-AAGGCATTTCGGaCTATTTGTGTTTTTCTATTTGCGGAACCAGAACG	5,4,0,0,0
gnl|UG|Omy#S34424593	1118-1198	0.50	GTTTTCCCAGAATGC[C/a]GCCGGGCCTTGGTCCCTCCCACTGGGTcGTATTTATTCGGAGGTTCCGGAGGTTCTGATTGGCT	4,1,0,5,5
gnl|UG|Omy#S34424593	518-598	0.33	cTAAGGGATTTCTTCAAgGTcTACGACGAATGT[C/t]TGGcTGcTTCAGAAGGAGCCAGGGAGGTCAAAGACTTCAAAGACTT	5,5,0,4,0
gnl|UG|Omy#S34424620	975-1055	0.50	TTAA[C/t]GGATAAGCATTTACTGGTAGTGTAGGTGGACTcGACTCCTCaCCAGCCAAACACCATTGTCTTACATCAGGTGGc	2,1,0,0,0
gnl|UG|Omy#S34424620	1095-1175	0.33	CATTACGCTATcTGACATAAGACAATGGCCGTACACCTCAGAGTGGGGTcTGAATTcTGAGCCAAAC[A/t]AGGCCAGACCTT	4,2,4,0,0
gnl|UG|Omy#S34424763	1007-1087	0.25	GTTTGTA[C/t]TCTTGCCAACTCAATTGCTGTCATTGTCAAACCAAACATTTGGCATGACAATGAATGACAATGAGTTGGTAA	1,1,2,0,1
gnl|UG|Omy#S34424763	647-727	0.25	CGGTATCcTGGTGTCTGTGAAGGCAAGGGCCGATCGCaAAC-TT-CACAAGCTGAAGGAGAGCAACGATCAACT[G/a]GTCCAG	2,1,2,0,2
gnl|UG|Omy#S34424781	783-863	0.50	GTCGTTGCACTG[A/g]AATACTGTATAGTGCTAAAAGCTGTTGAAGATCCTACATAATATAGATACTATTCAACTATAGCTAA	4,5,4,0,2
gnl|UG|Omy#S34424795	149-229	0.40	ACGTGGGCAGTGGGTATGGGGAGGCTGTGCTGACTGTCNTGAGGGCCAGACGAGAGGAGATCCGTCAGGC[A/g]CTGGTGGAG	4,1,2,5,1
gnl|UG|Omy#S34424795	389-469	0.25	ACAGAGAGGAATTACAAACACTCATCAGCTCATTGGAGGC[T/c]GCCAATAAGGTGGTACTACAGCTGAAGTGATGGCGTCGA	4,1,0,5,1
gnl|UG|Omy#S34424795	69-149	0.20	CTCGAcTCCCTCTCCTCTCTG-TTCc[G/a]GCTCGCCGTGGGAAAGAAGACCCCAGACGAAGAGGTGCTGGCATCGTTGGCAG	4,1,4,1,2
gnl|UG|Omy#S34424812	430-510	0.40	GGGTATTCCTAGGgATCACCCAGAGAGCTACCATTCCTTCATGTGGAATAATCTCTTCAAGCACATTGACATCAAAT[C/t]GG	4,5,5,4,1
gnl|UG|Omy#S34424822	791-871	0.33	AGGCTACGA[T/c]GTCCGATCTGACGTGTGGAGTTTGGGGATAACCCTGTATGAGTTGGCCACCGGCAGATTCCCGTACCCCA	5,4,4,0,0
gnl|UG|Omy#S34424826	1225-1305	0.33	ATGCACAC[G/a]CGCTGCTGGAGGTGTCTGCTAAAGCACAGGATCATAGCCACCCTCGTCTCCCTCAGCAAATCTGTGAGaaa	0,2,4,0,4
gnl|UG|Omy#S34424826	665-745	0.50	AGGGCAGGTATGGGTCACGGGGACCTGTCCATGGAGGC[T/c]TACAGCCAGGTGTGGGAGGAGTGTTACGGCCAGGTGCTGTA	1,0,5,4,5
gnl|UG|Omy#S34424835	118-198	0.20	A-GGGCCTTGcTGAGGAGAAGGGCCAGCTGGAGGAGCAGCT[T/c]AAAGAGGTCACGGACAAGTACAAGCGGGCCCTGGCAGA	2,2,5,1,2
gnl|UG|Omy#S34424835	878-958	0.50	CACGTA[T/c]AGCACAGAACCAGTTTGACAAGTCATTTCTGTCCTATTTCAGTCATCAGGATCAGATTCCTGTCCAGTCATTG	5,1,0,1,5
gnl|UG|Omy#S34424858	1139-1219	0.50	ATGACATGAAAGCCCAAAGACTGGGGACACTGAATAAGAAAGGCCTTGGTTTATAACACACGTCTTGGGGAGAAATT[A/c]TA	0,4,0,0,5
gnl|UG|Omy#S34424876	108-188	0.50	GCGCAGGTCTGTCGGGGAGCAGTACTGCCA[A/g]GAGGTCCAGCGAACAGCAGGTTTCAGTCTTAACCCTACAGAGGTGGAGG	0,1,0,0,2
gnl|UG|Omy#S34424876	148-228	0.50	CGAACAGCAGGTTTCAGTCTTAACCCTACAGAGGTGGAGGCTGCCTTCCGCCAGTCCTTCCACCAGTACTCCAAACT[C/g]TA	0,2,0,0,4
gnl|UG|Omy#S34424943	610-690	0.25	C[C/t]GGAGAGAAGGACATCCCTGAGATCCAGGCTGGCACGCCCAAACCGGCAGAGGAGGAGCCTATGGATGCCCCTGTCCCA	2,5,0,5,1
gnl|UG|Omy#S34424943	810-890	0.50	TCTCTGATGGAGAGTGTCAACAAGGACAGAGATGCCCCCTTCGCCCTGACAGAGGTC[G/c]GGGCCGCCCTCGCCCGCATGCA	0,5,0,0,1
gnl|UG|Omy#S34424948	409-489	0.50	GT-GtGAGAAGATCATGGAGcTTTTGGG-CCAGAaCGAAATcGACCACCaCC-AGCGACAGgTAGCCATCcTCAGCCA[A/g]G	2,1,0,0,0
gnl|UG|Omy#S34424948	489-569	0.33	ACaGTTTCTAcA[A/g]AGAGCTGACTCcAGAACAGAAGGC-AAAAGCACTCAAGGGCCAGTTCAAcTTCGATCACCCAGATGC	1,2,0,5,0
gnl|UG|Omy#S34424952	525-605	0.40	AGCATCTCTCCATTCCCTGTTAGCaCTAAGAACATG[A/g]TCATAGaCTTGGGaCCATTCTCAACACAgTGTGcGCTATGAGC	1,2,2,1,1
gnl|UG|Omy#S34424993	1192-1272	0.25	CGGCAGGAAGCAGATCGGGTCACTTCAAACTGCCAGTGTGAACAGGGCTTGAGGTCTAACTTTCCTGAC[G/a]AACTGTTTGT	2,1,5,0,5
gnl|UG|Omy#S34424993	792-872	0.33	CCGGACCATGAGACTAAAGCCTTGTTCACACTTAATGCcTtaatgCtcAAACAGCTGACATCGCTA[C/t]GCTGGTTGTCATAGTAAcAAC	1,0,5,5,0
gnl|UG|Omy#S34425010	471-551	0.20	CCAAAATCCC[C/a]GAGGGTGGAATcGAGCAGAtGGcAAA-GGAtGCAGGCGAGTTGCtAAGGGAGTTTGTCAAAGCGTTCATC	4,5,5,5,2
gnl|UG|Omy#S34425010	671-751	0.25	AGCCAGCTGGGACAGAGCCCAGAAGGCTGCTcCTC[T/c]TACACCTTCCCTAAAATAATGGGCAATGCAAAGGCCAGTGAGAT	0,4,4,4,2
gnl|UG|Omy#S34425015	682-762	0.40	AAGAGCTGTCAGACTTTGCCAG[G/a]AACCAGgAGGCCATcGGGTCCCGTAAGGAgCTgCAGAAaGAgCTCCAaGAgAtgA-TG	2,1,1,2,2
gnl|UG|Omy#S34425034	328-408	0.33	GT[C/g]AGCCCACCGTGAACCTCCGGGACCTGGGCTTATCAGACCTGAGGGTGGGTCAGCTGGATGAGCTGGTGAACAGGTTA	4,0,5,0,4
gnl|UG|Omy#S34425043	231-311	0.33	GAA[T/c]GTTAGCAAGCTTGCCAATCGaGCACGGTCAGAGAAGGAGGACAAGCTaTCCCAAGCaTATGCAATCAGTGCTGGGG	5,0,1,0,4
gnl|UG|Omy#S34425049	812-892	0.25	GAGAACATTTTGTTCAT[A/g]AAACACATTAGTGTCAAAGTATTCAGATTGTTAGTGTTTTGTTTTTGGACCTTAAGCTAAAT	5,2,5,0,1
gnl|UG|Omy#S34425049	892-972	0.20	TGCCTTTCATATTT[C/a]TAGTCTTACGCAAACGATATGCTAAAACACATCAGACTAATTCCAGACCCTTCTCCTTCCAGGCT	4,2,4,4,1
gnl|UG|Omy#S34425049	92-172	0.20	CAGGcTTtGGCCCCGGGCTGTGTTTCCAGGTGTGCAGTCCAGCC[T/a]CGCTCTCTGCACTGCAGCCTCACCCGAGATCCCCA	2,1,2,2,2
gnl|UG|Omy#S34425058	791-871	0.50	GGAGGAGCGCCTTGTGATGATGTCACGGCTGGA[A/g]GAGCTGGCTCGGATCCTGCGTAACGTCTTTGTGGCAGAGAAGAAAC	4,1,5,0,5
gnl|UG|Omy#S34425064	598-678	0.33	ACCTGTACCCCTGTTCTgCCAGCGAGCTCAAAGCCCTCGGATACAAGGACGTGTCCCGTGCCAAACTGGCAGC[G/a]TTGCTC	0,2,0,5,4
gnl|UG|Omy#S34425072	638-718	0.25	CTCTTTCTGAAATGACTGTGCCCATTTGCTGGAAATGCATGAGGTTGCCAACTTAACCCAT[A/c]TTAATGGATTGTGTTTAG	1,5,4,0,4
gnl|UG|Omy#S34425091	1288-1368	0.25	TTAAACACAAT[A/g]CTACAAGATTcTGGTTGAATGAGGACTGATGCACATATTACCTCCTGCTAAAGTGCTTTAAGAGTTGT	5,5,0,1,5
gnl|UG|Omy#S34425102	1017-1097	0.50	CAGTGTGAGGAAGAAGCTGGAGGAGGCTCTAATGGCGGACATGTTGGCTCATGTGcAGGAAGCAGCCAGtGA[G/a]GGCGACT	4,2,5,0,4
gnl|UG|Omy#S34425102	777-857	0.50	GGAGCTAGTGAAGACAATGGACCTGCCTAAAGGTCTTCAAGGAGTTGGACCTGGATGTACAGACAAGACT[T/c]TACTGTCAG	1,2,0,0,0
gnl|UG|Omy#S34425109	777-857	0.40	GAGAGCCGGGAGCGAGAGGAGATGTCTATCATTACTTAAGATCATCCCGAACCAAA[A/g]CTTCATCTATCGAAGGTTGGATT	5,4,4,5,5
gnl|UG|Omy#S34425118	1191-1271	0.33	CTTCGTGGTGCGCCTGG[A/g]CAGCCAGAAGCACATTGACTTCTCCCTGCGTTCACCATACGGTGGCGGACGCCCCGGC-GTG	5,4,4,0,0
gnl|UG|Omy#S34425118	1191-1271	0.25	CTTCGTGGTGCGCCTGGACAGCCAGAAGCACATTGACTTCTCCCTGCGTTCACCATA[C/t]GGTGGCGGACGCCCCGGCCGaG	1,1,2,0,1
gnl|UG|Omy#S34425148	691-771	0.33	CCCAACCAGAAtTACTACCCTCAgTGGGGCTATGACCAGTACAACAGCTAcAACTATGGTGGgTAcGG[T/c]CCCTATGGAGG	0,5,4,0,4
gnl|UG|Omy#S34425148	691-771	0.33	CCCAACCAGAACTACTA[C/t]CCTCATTGGGGCTATGACCAGTACAACAGCTATAACTATGGTGGCTATGGTCCCTATGGAGG	0,5,4,0,4
gnl|UG|Omy#S34425186	773-853	0.33	TCCAGC[C/t]GACCACCCACCGCTTCCAGCTCCCACCCCACAACAAGAGACATTTTGAACCTTCCCATCCTAATGCAGTGTTC	5,5,0,0,4
gnl|UG|Omy#S34425198	314-394	0.33	TGGGCTACCA[G/a]GCTATGGCcAACCCTGAGACCTAatGGgAGA--CTGCtGGTCTATTTGAAcaGGTCTCAGGGTTA-CAA	5,5,4,0,0
gnl|UG|Omy#S34425233	1311-1391	0.50	GCCTGTGCGGGAACCCGCAGTCCTCGCAGACAAGCCCCCTGTCTTTTCACGATGCGGGCGTCTGTCCCAGCCACCAAAAA	2,1,0,0,0
gnl|UG|Omy#S34425233	991-1071	0.50	AGGGTGGGTGAAACGGTGCGAATGAAGCCACTACCAGGGGACCGG[A/g]CAGGCCTCTGGAGACTCGGATCCTGTGTACAGAA	1,0,5,0,0
gnl|UG|Omy#S34425233	1111-1191	0.33	CTGTACCGTCGTAACAGGGTTGACCTTCGGATTGCTGAG[A/c]CAGCACCTACTCAGAACCCTGATGGTCAAAGGGGTCGCAT	4,5,5,0,0
gnl|UG|Omy#S34425233	1271-1351	0.50	CCTCACCCATCAATTCTCCCCTTAGACA[T/g]TCAGGTGACACGCCTGTGCGGGAACCCGCAGTCCTCGCAGACAAGCCCCCT	1,2,0,0,0
gnl|UG|Omy#S34425237	1041-1121	0.25	GGCAAGGAGGCATTGGTGTGGT[T/c]GTCTCCTTTCCTTGTCTCCTCTCCTGACTACTGAGCTAAAAGTGATGAATGAATCAC	4,0,4,4,2
gnl|UG|Omy#S34425246	1014-1094	0.50	CAAGGCTACAGACAGGAAGACGGACACTAACGT[G/a]TGATATGACGGACaGTCAACAACATTCACAAGAAACCCACAAGCAC	4,2,0,5,1
gnl|UG|Omy#S34425263	408-488	0.20	CAAAGAAGTAGAGGaaGAcGAGTACAAgGCtTTCTACAAgACcTTCTCcAAGGACACAGAcGAGCCCCTgTCCCA[C/t]ATCC	1,2,2,5,5
gnl|UG|Omy#S34425263	488-568	0.20	ACTTCACAGCCGAGGGTGAGGTCACCTTCAAGTCCATCCTGTTTGTCCC[C/t]GcTGccGCCCCCAGGGGCATGTTCGACGAG	2,1,1,1,4
gnl|UG|Omy#S34425263	888-968	0.20	tAA[A/g]CTGCTGCGTTTcCAGACCTCCAACAGCGACACGGTGCTGGCCAGCCTGGAGCAGTACGTgGAGAGGATGAAGGACA	1,2,1,4,1
gnl|UG|Omy#S34425271	117-197	0.33	CGaAAAATTGGATCAACATCAAC[T/g]TAAcATGGAATTTCCGATGGCCCAAGAGACtAAgCCaAGCCTGACGCCTGTGCTTTG	2,4,0,4,0
gnl|UG|Omy#S34425271	237-317	0.50	GGtATGTGCTCGGTCTGCTACAAGGAGCAcCTGAACCGtCAGCAGAGTAGT-ACccCAGCTTGAGCCAACTTAG[C/t]CCAAT	5,0,0,4,0
gnl|UG|Omy#S34425271	357-437	0.40	CAGcGaCTAGA[G/a]GCCAGTCTaGCCAAAGTAGACCCTTCATCTGGCTCTGCTgCAGACATGGCTAGAACTATTCAAGGCTC	5,1,5,5,4
gnl|UG|Omy#S34425279	1229-1309	0.25	GTTCTAGTTCAAGACTTTCTGCTTTCTAAAGTGCAGTCCCCAA[G/a]CCAAGACTACAGTATTTGTGATTTGTGAGAGGCAGA	1,2,5,5,0
gnl|UG|Omy#S34425288	1202-1282	0.33	ATGTGTGCTCTTCGAGC[T/a]TGTGCAGATCAGGAATGAGCCTGATGTATGAAGAATGGCTGTGTGCGGACACTATGAAGTCT	1,5,0,0,4
gnl|UG|Omy#S34425326	97-177	0.33	AGGAC[A/c]TCACGTcTGAAGCGCGAGTTACAGCTGCTTAGCATGGAGCCTTCACCGGGGATCACTTGCTGGCAGACCGAGGG	1,0,5,0,5
gnl|UG|Omy#S34425343	298-378	0.40	GGGTCAGT-GTGgTATTACcTCATC-AAAGAC[A/g]GTGCTGG-TCTTTcT-GAaCCTCATTTTTTGGGCAGCAGCAGGGaTTT	1,2,2,4,1
gnl|UG|Omy#S34425352	1131-1211	0.25	ACTGTCATCCCTACAGTCTTCACCCCTATTTTGACCTTGTGTGTTTTAGGCC[G/t]TTAGTGAGTTTGTCCGCAGTCATATCG	0,5,5,2,1
gnl|UG|Omy#S34425388	1142-1222	0.33	ACATGAATGAGCACTTGGCCATCTGAACTGAATGGTCCGATTGGAATCAAGAATGAGGTCAATGT[T/g]GTCCTTTCTAGGTG	0,2,4,0,4
gnl|UG|Omy#S34425436	1028-1108	0.25	TGAGGG[T/c]GGAGACAGAACCATAGAAGGGTTTAGTAAGTTCTTGGAACAGCACGCCACAAAGTTATCACAGAGCAGAGATG	5,5,0,5,4
gnl|UG|Omy#S34425480	103-183	0.33	AAATAT[A/c]ATCTTCTTTGTcCGTCCCAGgCTtGAgCTGATGGATATTATAGCTGAaAATGTaATCAGTGAGGATAAGATGC	4,5,0,4,0
gnl|UG|Omy#S34425488	16-96	0.40	TATT[G/a]CAAGCaATTGAAATTGACTAAGTTTGCAGGAGAGAAGACGGTAACAACCATCAGAAGACGCCACACACGTCTCTT	4,2,2,5,4
gnl|UG|Omy#S34425493	904-984	0.33	C[A/g]TGAGGTGACGGTGGTGGACAACTTCTTCACTGGCCGCAAGAGGAACGTGGAGCACTGGATCGGCCACGAGAACTTTGA	5,5,4,0,0
gnl|UG|Omy#S34425498	139-219	0.25	GTGGAAACCTTGATGGAGCGAGGCGCTGTGGTGAGAGGC[C/t]TGGAGAACCTCGGAGAGAAACTTCTACCGTACAAGATATC	0,2,4,4,4
gnl|UG|Omy#S34425551	394-474	0.25	GAAtGAATGAC[A/g]TCcTCAATCACAAGCTGAGAGAGTACTGTCTAAGACTGCGGAACATGGTGGCCAGTGATTcCACTAAA	1,5,4,0,4
gnl|UG|Omy#S34425551	874-954	0.25	TGGGCATCAATGACATGAATGTGTTCAACCATGAGTTGGTGTTCGGGGTGTCCGTAAAGAACCTGTCCAAG[G/t]CAGAGAGG	5,4,4,4,0
gnl|UG|Omy#S34425558	114-194	0.33	CACATCGGGCTGGGGGCCAGAACCTTCAAGAAGAGGGCTGGACCGGAGAGCAAGGACCGATC[C/t]CTCTGGACCGACACCCC	0,4,0,4,5
gnl|UG|Omy#S34425579	493-573	0.25	GT[G/a]GAGAAGATGATGTATGATCAGAGACAGAAGTCCATGGGTCTACCCACCTCCGAAGAGCAGAAgAAACAAGACATCCT	2,2,0,5,1
gnl|UG|Omy#S34425604	436-516	0.33	GCTGATAAGATGTG[T/c]GCCAAGATCCACTACATCTCCCCCAATATaTACTGCTGTGGTGCAGGAACTGCAGCGGATACAGA	0,4,2,0,5
gnl|UG|Omy#S34425605	746-826	0.25	CAGAAAGCACCCAGGAGATGAACACAATACACCTCTTCTGGTCCAGTTCTGCTCCTCTAAAA[G/t]CTTATGGACAGTATCAG	5,2,4,0,2
gnl|UG|Omy#S34425617	238-318	0.50	A-CCTGTACCGcT-GG[T/a]TCC-GGGAGAT-CCCaAGAG-TCCCAGgCAAAGGAG-AcAAATATGTcTACATCAC-GGGGTG	5,1,0,0,0
gnl|UG|Omy#S34425617	798-878	0.50	TCGGAGTCAAAGTCCTCTGCATTGAGCCAGGCTTTTTCAAGACCACCaTGAC[T/c]GACTgGATAGTcCTGGGGAAAAGCtTC	5,4,5,4,0
gnl|UG|Omy#S34425622	750-830	0.50	AcTTT-GGCATATcTCAATTcTCATcTGTTTGGATT-[A/c]ATTTACACATACTAATcTACAAGCAAGGGGGCGGCtAGATACA	0,4,0,0,5
gnl|UG|Omy#S34425653	979-1059	0.40	TCCAATCGCTGTCTTTCCACCCCTCGGAGACCCGCCTCCTCACAGCCAT[G/t]GAGGGGCGTGTCCAGGTGTGGGGGGCG-AG	4,4,5,5,4
gnl|UG|Omy#S34425653	579-659	0.33	CAGATTCTGGACGAGGCTCAAGATGGTGTCAGCAGTCTGAAGGTGTCTGAACACGAGCTGCTCACTGGGTCAGT[G/a]GACGG	5,0,4,4,0
gnl|UG|Omy#S34425871	915-995	0.33	[C/t]ATTGGTGTCATTTATTCCATGTACAAAGACTACATTGTGAAGCCAAGAGAAGAACTGAAGGCATTGCAACAGCAGACTG	0,5,5,0,1
gnl|UG|Omy#S34425885	192-272	0.33	CAGACTGCTgCATGGCTGCGGAGAGAATGAAGCACCATATTCGGCATAGGGCATACCTGGAGAGTGTTTCATTGGG[C/g]CAG	5,4,4,0,0
gnl|UG|Omy#S34425929	592-672	0.33	CTCCTTcTAaGAGGGACTtTTtATTATGATAtAAcgG[C/a]aTCTACgGTTGTAGGGGtTGGCGtGatGtgggATAGCAtCgTCTCTGACA	5,0,2,0,4
gnl|UG|Omy#S34425945	1392-1472	0.25	TGTATGTGTTATGGTAATGCGTATTTCTTTGTACA[G/t]ATTTTTAAAGCGAAAGCTGCAATTTATGTTAACCAGTGCTCTCG	0,5,5,5,4
gnl|UG|Omy#S34425960	428-508	0.50	TCAGAACTACT[T/a]ATGTGAGTTATGTCAATCATTTGAACTGCCTCATGGTGTCTAGACTGAACATGTCACTTTTCTTGGTA	1,5,0,0,0
gnl|UG|Omy#S34425963	347-427	0.40	AGCGTGTCCTGTATCCGGCTGTA[A/g]AACAGCCTGAGGAAGTAGAGGGCTGTGGGGGCTTTGACCTTCCAGTAGAGTTTCTG	2,2,2,1,1
gnl|UG|Omy#S34425963	27-107	0.40	TGCCAGAGAG[T/g]ATCCAACG-AAGCCTCTGGCTGTTGGGCCTGGACACCCTGGTGGtTGAATACTCAATCAGACACTTCATA	1,1,1,2,2
gnl|UG|Omy#S34425963	587-667	0.20	ATCTTCAT[T/g]AcAGCGAGGAAGCGGTCCAGCAGGTTGACGGCCAGGGAGAAGGTCTCTGCaCTGAAGCCAAAGAACCTGGT	2,1,2,2,2
gnl|UG|Omy#S34425963	67-147	0.40	TGGA[C/g]ACCCTGGTGGtTGAATACTCAATgAGACACTTCATAACCAACTCTGTCACGATAACCAGGTCTCCTTCTCGGACAG	1,1,5,5,1
gnl|UG|Omy#S34425963	787-867	0.20	GTCAGTCAgAGCcTTCAACTGCAC[A/g]GCAAAGGgCAGAGCCCCTGGTCCAGTCACTGTGgGAAGCATCTTGTcTTTGATAT	1,1,2,1,1
gnl|UG|Omy#S34426013	18-98	0.25	GGCTGGATTCAAAACTGCTGAGCCCTTGGAATA[C/t]CACCGGAGTTTTCTGAAAGAGAACTGCCGTCCTGATGGAAGGGAGC	1,2,0,2,5
gnl|UG|Omy#S34426030	223-303	0.33	AAGAAAGA-GGTGAAAGGGTTTCGACAGTGGGGGAAAAAGAGAAATAAGAACCC[A/g]CCTACAGGACATGACTCGGTAGCTG	0,2,0,5,4
gnl|UG|Omy#S34426030	863-943	0.20	CTTAAAGTGAAAAgGATTATCCCGAACCCCTATAAAATACGGAAACCAAAGACCAAGAAAAAGTAGAAGaAAT[T/g]TATGTA	4,5,4,4,4
gnl|UG|Omy#S34426056	505-585	0.25	GTGTTGTTGACCAGTCTAACCACTCTGC[G/a]GTGTGTCTGTGTCCTTGGGCCCAACGTCCAGGCTTGGATAAGAGTGTTCAG	4,5,0,4,4
gnl|UG|Omy#S34426056	425-505	0.25	CCTGTCTGTTCTTCCACACTGTAGTGATCCTGTATGGAGCACCGCTACTGGAGACTGC[A/g]TTGGAGACGTTCTCTCTGGCC	2,5,5,0,4
gnl|UG|Omy#S34426086	754-834	0.25	ATACGTGTGACTATAACGGCTTTAATTTCCTAACCCAAGACGG[C/t]GTGTCCCGAATGGCACCCTATGCATTGCACTACTTT	1,2,0,5,5
gnl|UG|Omy#S34426086	274-354	0.25	ATAGAGGAGAGGGACAACCTGGTCAACTGTCTGTGATCTACAGGGA[C/t]ACTGTCTCAAATAGCTCCCTATACCCTTTATAG	5,4,0,2,5
gnl|UG|Omy#S34426086	514-594	0.33	ATTTTATAATCATATTTTTCTAACCACTCAACGT[G/t]GACCAATTTAGTTTTCTCACAGACAGTGTGTTTTACCATTT-AGA	0,4,0,4,5
gnl|UG|Omy#S34426086	634-714	0.50	GTTCTGTGGAGACTTCCTGAAGCTTGTGTTGCTACTGCC[G/a]AGCGTCATCAACGTTAGGTGCGTTCTCAGCACGTTTTAAA	5,4,0,0,0
gnl|UG|Omy#S34426086	674-754	0.50	AGCGTCATCAACGTTAGGTGCGTTCTCAGCACGTTTTAAAAAGCTA[C/a]CGTATTAAGaCTGAGATGCAGT--CCTCTCTTG	4,5,0,0,0
gnl|UG|Omy#S34426086	914-994	0.25	TGTATTCATTACTCTGTCTGCTTGTCTGATGTTTTCTATGTGAGCTTGCTGTTTCCTATACGTTTCAATAGGTGCTATT[A/c]	2,2,0,4,5
gnl|UG|Omy#S34426112	766-846	0.50	CTGCCAGCCGGAAT[T/a]ATAACAGCCGACGGCCAACAGCAGAACGTCATGGTGTACACCACCTCATATCAACAGATTCCTGG	5,1,5,0,4
gnl|UG|Omy#S34426112	606-686	0.20	GTTTGCCATGTCAACCCTGGGaTTCGACATGTAcT-TGGAGCCCCTCAAACTCTACCTgCAGAAGTTCAGAGAGGC[G/a]ATGA	4,1,4,5,1
gnl|UG|Omy#S34426133	1225-1305	0.33	CAAGAAGGA[C/t]GAAATCAGTGTAGACAGCCTGGACTTTAACAAGAAGATCCTCCACACGGCCTGGCACCCCCAGGACAACA	0,4,5,5,0
gnl|UG|Omy#S34426207	319-399	0.25	GAGGAACGGACACGCTCCTAACCAGAAGATGAAGGAGGTGcTGAGGAACACTATGGAGGAGGCCAAGGCA[G/a]TCATcTcTA	5,1,0,4,4
gnl|UG|Omy#S34426211	1267-1347	0.40	TATATAATCATTGTACTGAACAATTATAAACAGGGTGGCAGAGTAATGATTTGTCCCTGT[G/t]CTGGTAAATATTCACCTGC	2,4,1,1,2
gnl|UG|Omy#S34426221	1010-1090	0.33	TTGTAGGGCTGTACAGTGATAAGAAG[C/a]TTTTTGCAGAGGCTCCAGGGGAGACAGTTCTGGCTGCAGAGGAGGAGGCCGCA	4,5,4,0,0
gnl|UG|Omy#S34426221	650-730	0.40	AAGGAGTGGTTGCCATTGTCAGCCACCTGACCAGTCATCCAGTAGTTTGCCATGTGGC[A/g]CGGAACCTTGCCATTGAGGAC	4,4,4,5,5
gnl|UG|Omy#S34485259	8-88	0.33	GGAGGAGGACATCAGCAGCTCaATGACTAACAGCAC[G/a]GCCACCAGtaAACCGCCAGTtACCCTGCGCATCGTTGTGCCTG	0,5,0,1,5
gnl|UG|Omy#S34485338	89-169	0.20	AGCACTTCCAGGGCAAGTGCCAGGAGTT[C/t]ACCTCTGAGTGCTGTAACATCCA-GAGcTGTGGTCTGGACAaCATCCGtTCt	1,2,5,2,2
gnl|UG|Omy#S34485338	409-489	0.25	CCCTCCCTGCAGGCCATGGGCTGGTtCAa-CaTcGAGGTtGGaTCCATGCACaTcCAGaGcGGaGCCTT[T/c]GTGTGCTACCA	1,2,2,2,0
gnl|UG|Omy#S34485924	518-598	0.50	AGCTGAACA[G/t]GAGTCAAAATGGTATAAAGAAAAcACTGGAAATCCACTTTCATGCTCCTTTGGGTGCTCTGGAATGGACA	5,4,0,0,0
gnl|UG|Omy#S34956122	1046-1126	0.20	CAAAACCACTCTACCTGCCAGCACGGTCAAGATGTAAACGCCACACAGCTC[G/a]ACTCAAAGGACCTGAAAAATAGTACAAT	1,2,2,2,2
gnl|UG|Omy#S34956122	686-766	0.25	TCCTGAGGTtCTGCTaGGtGCCgC[A/g]CGGTACTCCACCCCTGTGGATGTCTGGAGTATCGGGACCATCTTTGCgGAGTTGG	1,0,5,5,5
gnl|UG|Omy#S34956124	243-323	0.20	AAGACCAGCACGCGGGCTGAAAAAGCCCAGGTGGTTCAACCACCAAAGATA[A/g]TAGTTTTTGCCCCTGTTCAGGTTTTGCC	2,2,5,2,1
gnl|UG|Omy#S34956124	603-683	0.25	CTGCTGCAGGAGACCATGTaT-ATGACTGTGGG[A/g]ATCATTGAcCGCTTCCTTCAGGATAACCCAGTGtCCAAAAAGCAaCT	2,1,0,4,1
gnl|UG|Omy#S35723983	207-287	0.50	AG[G/c]TTGGATACGACAGCAGCCAGGGAAAACACTGGAGTGGATTGGGATCATCTGGaGTGGTGGATCaATtAA-TCTGGAG	1,5,0,0,0
gnl|UG|Omy#S35723983	47-127	0.50	AACAGAGAAACATGTTTCTTACATCtCTcCTCCTCCTGtCctTCCTaCCAgAT[A/g]TACACAGCATTAGTTTGACCTCCTCC	1,2,0,0,0
gnl|UG|Omy#S35723996	437-517	0.50	tC[A/t]GCCTCATCAACTGCTCCGACTTTGTTCCCTCTTGCGCAATGTGGCTCCGGGACCGGAGATATGATGACTCTGGGTTG	0,0,5,0,4
gnl|UG|Omy#S35999696	2723-2803	0.25	GAAATTG[G/t]CCATTTTAATTTATAGGATTCATATAATATTCAACAATTATAGTACCTAATATCCGATTTGGACCAAACTTT	5,2,5,0,4
gnl|UG|Omy#S36164914	1105-1185	0.25	CCCCCTGCTGCAGACCCCCAT[G/t]GAATCTTTGCCAGATGAGACCCTCACAGTCaTCAGTACCCCCCAGGAAGAGGTCCTCC	0,1,5,5,5
gnl|UG|Omy#S38675960	1660-1740	0.25	AAGCAGGCTAATGGAGTAGAGAAACT[C/a]TTTTCATGCCACTTCCATATGGAAGGGACTTTTTAATAGCAGGTTAGGAGAAC	5,4,5,0,2
gnl|UG|Omy#S38675960	1540-1620	0.25	TGAGAGT[A/g]GAGCAGTGGAGTCAAACCTTCTCCTTGATGAAAGTCAAACAGAAAACAATGGCTTCCCCATTAGTGAGGTGG	5,2,5,0,4
gnl|UG|Omy#S41649376	1083-1163	0.50	TCCACCCTGGGCTTCAAGTTCCTCACTCCAATCCTGGCATCCA[A/g]CCTGGGCATCCAGGACACCTGTGGTGTCCACAATCT	2,1,0,0,0
gnl|UG|Omy#S42160317	738-818	0.50	CCTGGGAGCCGTACCGTCCCCCTTTGACTGCTACCTGTGTAACCGTGGCCTGAAGACCCTGCACCTGCGTATGAG[G/a]CAGC	0,5,0,0,4
gnl|UG|Omy#S43287353	1855-1935	0.50	CAGCTGACATTCTGGACCAACCAGACCAACAGGATGACATGACACAGGGCGCCTCGCAGGCCGCTGATGCTGC[T/a]GCCACC	0,2,0,1,0
gnl|UG|Omy#S43287353	1935-2015	0.50	GCCCTGGCAGCCCAGTCTTAGCCCTGTGGGTTGAGCCCACA[G/a]CACGCTGTGGATGGAATCAGACATTTTGATAGACCCAT	0,4,0,2,0
gnl|UG|Omy#S43838403	175-255	0.25	CAGTCTCTGC[G/a]TCTGAGGGGCTGGTGGCCATGGTAACACTATGCCTGGTGTACATGATCATGAAGTACATGCACACAGAG	2,2,0,5,1
gnl|UG|Omy#S43838403	1535-1615	0.25	cGGTGAGGCCATCGGACGCAAcGAGGTCT[A/t]CCTCTTCTTGGCcATCCTGCTCCAAAGGCTGcGCTTCCAGGAGAAACCTG	1,1,4,2,0
gnl|UG|Omy#S43838403	15-95	0.20	TcTCcTAT[A/t]GCAAGAGAAAAAGCTTTGTATAAATATAACcTCACCTGCAAACTTCTTCGATCTCCCTGCAAGaCGGCTCA	5,1,1,1,4
gnl|UG|Omy#S43838403	2255-2335	0.33	TGTAGAAT[T/a]TTTTGCTACATTGCCTGTTCTCGTACTTTTGAGTTATTGTTCAGGTGGTCATAGATCACAGGTAGTTGAAT	4,2,0,0,4
gnl|UG|Omy#S43838403	535-615	0.33	ACAAGGCTGGGGTGTGGCGCGCCCGCCGCAAGCTAGCTATGAGcGCCCTCCGCTCTTTCGCCACaCTGGAGGGAaCGA[C/t]C	4,1,5,0,0
gnl|UG|Omy#S43838403	895-975	0.40	GCACCATGAAGAGGTTTATGGATATCAATGACCGTTTCAACA[C/a]CTTTGTGCAGAAGATTGTCAGTGAGCACTATGAaAGC	1,1,1,2,5
gnl|UG|Omy#S43838685	249-329	0.33	AAAAGAATTTACGGAGGAAGCAAAGGAACAACTGACAAACGAGGTGATTTCAGATATAACTCCA[T/a]CAGATGAAGAACAGG	4,2,0,1,0
gnl|UG|Omy#S43838787	683-763	0.33	TGTCCCCACGCAGCCACAGGTGTC[G/c]TGCTGTCACCATGAAGAGCGGCGCGCTCGGTGAAGACGCGTGCTGGTCGAGCTGA	4,2,5,0,0
gnl|UG|Omy#S45783464	425-505	0.25	TTGG[C/a]CTGCCCAGAGAACTCACCCTGTGGGTGGATCCAGGGGAGGTGTGCTGCAGATATGGAGAGAGAAACCTTGCTTTC	5,0,5,5,4
gnl|UG|Omy#S45783464	1025-1105	0.50	-TT[A/t]A-AAACTATTTTAGTAGTTTAATAGTCACTCTGGaAACTCTTGAATTTGTTTaATTCTTTTTGTGATAAGAACA-T	5,4,0,0,0
gnl|UG|Omy#S46916955	1051-1131	0.33	GACAATAGGGAGAGCTATGACACAAAGGT[C/t]GGCTACCTTAAGGAAAATGGCTTTGGAGGGGCCATGGTTTGGAATCTGGA	5,5,0,0,1
gnl|UG|Omy#S47692388	1248-1328	0.33	GCTCTGGCAACCAAGGACGTCTATGGAGATGGGATGGCTGATGTGTTCCCTGACATCCA[G/c]TCTGGTGATGTGGAGGCCTC	0,0,5,4,5
gnl|UG|Omy#S48422767	86-166	0.50	ACACTACAGAGC[T/a]TCAGAGTCCAAACGAGAGCAGTTTCGGAGATACCTGGAGAAGGCTGGTGTCCTTGACAGCCTCACCA	1,2,0,0,0
gnl|UG|Omy#S48422856	820-900	0.50	CAACGTTCGTCAACAGATCCCCATCACAGCCCAACGCCGCAGTGATCTCTACACTGTGAACGC[A/g]GTGCAGGAGGGATGAC	4,0,0,0,5
gnl|UG|Omy#S48423018	281-361	0.40	TGTGCAAACGGCAGCCAATCTCTTCAA[A/g]CAGACGTGCTACAGATACAGAGAGGAGCTGATGGCTGGCATCATTGTGGCTG	5,1,1,2,2
gnl|UG|Omy#S48423018	441-521	0.20	GGTTCTGGCAGCTCCTACATATATGGCTTCATGGATTCTAACTACAAGCC[T/c]GGGATGACCAAGGAGGAGTGTCTTCACTT	4,1,1,4,2
gnl|UG|Omy#S48423018	641-721	0.33	CAAATTCTCCAACGCCTAGACAAGGAGCAGAGGG[G/c]AAATTCCTTTGCTGTGCAGACAACGCACCCCCTGTCAAGTCCATC	0,1,5,0,5
gnl|UG|Omy#S48423167	57-137	0.25	CTGTGATATTAGAAGAGGATTCTGAGCCCCAGGAGGACCACAGTGCTGAGAGTGATGATTCTGACAGCG[G/t]GGGGTCAGAG	0,1,5,2,5
gnl|UG|Omy#S48423468	149-229	0.25	CGGGTGCAAGCAGGCTGGGAGGAAACAAGTGGCCCGTACCACGTCGAGGCTTGCGGATCACTATGGGATCTT[C/t]AAGGATC	5,4,0,5,5
gnl|UG|Omy#S48423468	229-309	0.25	TGTTCCCCATGGCCTACTTCGTCCCCCGGGTCACACTGC[G/a]CATCAGCTACGTCCAAGACAGCTCAGCACAAGTACATTAT	4,1,0,4,5
gnl|UG|Omy#S48423791	388-468	0.33	GTTAcACtTACCACGTTGGTGACCCACTTGAATCAAAATGCAACACTTCAAaATGT[A/g]GCgT-GCTGTTTTCTACAAATTGT	4,4,5,0,0
gnl|UG|Omy#S48423809	50-130	0.25	GTCTCA[T/g]AAATTTGAGGTGTAGTTATGCTGGTTTTATAATTTAATTCAAGAACCGGGTCGACCTCGTTCTTTGAACTAGT	5,1,2,0,2
gnl|UG|Omy#S48423819	115-195	0.25	TATTGGACAGGGAAAGGG[A/g]GAACCTTGTGAAGAGATTAAACGAGGCCAACATCAAACGTCTAGTAGATATACTCTTTAGC	5,5,2,0,1
gnl|UG|Omy#S48424043	255-335	0.25	CTGT[C/a]CAGGAGAGTGGCATAGGAACTGGTGACGTGAAAGCCAGTGAAAAGAGCAATGGTTGTCCAGTGATGAGCAaTGGA	1,0,5,5,2
gnl|UG|Omy#S48424146	355-435	0.33	TCCTATTTTAAAAAACaCAATATCaTGCCTACTGGGTGTTA[T/a]AGGATATTTTTTATTCAAACACaCCATAGGAAATTgAC	0,2,0,4,2
gnl|UG|Omy#S48424159	113-193	0.20	[T/c]TTTATTATATGCACATGGGCTTGTATCAGTTTACAAACTGCGCTGTCGTACTAACAATATGCCGCAGCAGAGAAGTAAT	4,1,4,4,2
gnl|UG|Omy#S48424159	233-313	0.33	GGTACCAGGACTTAAAAATC[T/a]ATGTATTTGTGTTTTGGTCACACAGGAAAAAGGAAATGAAACAACTTACTTACAATGTG	0,1,0,2,1
gnl|UG|Omy#S48424159	553-633	0.33	AGTGCTGATACTTTCTATGTTTTTGCATTTATTGAAAATACAAAATATCTACTTGGACATGGTTCATAGACTGCCTGTA[C/t]	0,1,0,4,2
gnl|UG|Omy#S48424193	204-284	0.20	AATAAAATATTTACAGAGGTCCAAC[G/t]GGATGTCAGAAGTGTATCAAAATGCACTGCTCCGGTGcCCAGAAAGCCAACACC	5,4,1,1,1
gnl|UG|Omy#S48424193	4-84	0.20	GGGCTTCAACACGTTTTACATTTGC[C/t]GATAGTCGTCCACTTCTTGAGGTAATCATGGCGAAGAATAAACAAAAAGGCAAA	4,5,5,5,5
gnl|UG|Omy#S48424254	47-127	0.33	CTTGTGCGGACGTGTCGGTACCTTTACGGAATCTCCTAAACTCGGTCCAG[T/g]GTGTTCGAGACCGAGTAAAGGATGGGGAG	1,2,5,0,0
gnl|UG|Omy#S48424294	86-166	0.20	AGCGTAGTGTTCGTGCCTGTTGGATTGgTGCGTTCGATTTAGC[G/a]CTCGCCTAGTGGgCGGAGTTTGCGCATTTTGAGACC	5,2,2,2,1
gnl|UG|Omy#S48424294	246-326	0.20	ATCCTAACGGGCCAGAGGAGGAATCTGATTGGCTGAAAGTTATGTGTGCCTGTCAGTGACCCTGCAGGGTTGAGGG[C/t]TGA	1,1,4,1,2
gnl|UG|Omy#S48424294	526-606	0.50	TGTCTTCATTCGGTGTTGCTGTTTGTAGAAGGTTGTTG[G/t]TGTTCCCAGGGTTGTGTGTGGTCCTAGTGGTGTTCAGGCTC	5,0,5,4,4
gnl|UG|Omy#S48424360	104-184	0.20	TCTTGTACAGAGCCCTAACTCGTATTTTATGGACGTCAAATGTCCAGGATG[C/t]TATAAGATCACGACAGTGTTCAGTCACG	2,2,2,1,2
gnl|UG|Omy#S48424366	103-183	0.40	AAC-t[G/a]TaAACGCAGTgAAGGTGGAGAACTTCCgCCAGTCTCTGTATCAACAGGCAGAggATCTGTTTTCaAACTACATC	2,4,2,5,1
gnl|UG|Omy#S48424366	543-623	0.50	GCtGCAGTGAAGACcAAAGTGGACGGCTTCCACACCAACATTAACAAGTACTTTTC[A/c]GAGAGGGGTGATGCaGTGGCTAA	0,5,4,4,5
gnl|UG|Omy#S48424455	715-795	0.33	ATGGTTTTATTGAAGATAAATG[C/t]GTCTTTCATTAATGTGGAACAATCATTCCAGATCATTCCAGAAGTGGgTTAAGAAA-	4,0,4,0,5
gnl|UG|Omy#S48424502	50-130	0.20	GTGTGGGACAgGAG--TTTCaGA-TTTcAA[G/a]ATAAaATGGATGGTGAAGAGAAGACCTACGGTGGCTGTGAaGGCCCAGAT	1,2,5,5,5
gnl|UG|Omy#S48424788	137-217	0.33	TCTTCCATACAAGC[A/g]ACGCAGTTCTCAGGTCAAAATCAATTTCTCGTTGGTTGTATCCTTTTATAAAGAGGAACACCTAT	0,5,5,0,1
gnl|UG|Omy#S48424788	817-897	0.25	CATCTCTTCTCGACAGCGCATCTCTTCGGGAGGATGAGCTGGCCAATCTACTCGCACCATTATGTTAGGGT[A/c]CTTAACTT	5,5,5,0,1
gnl|UG|Omy#S48424825	393-473	0.33	CTGACTGACCTGTCCAAGTGCTGTGGCCTCTGTGTCTGCCCCTGTGACAGGGTGACATCCATAGAGCATGATTC[C/t]AAGTA	1,5,0,5,0
gnl|UG|Omy#S48424883	152-232	0.25	GCTACCAGACCCTGAAAGTCCA[T/c]GCAGAGCAGAAAATTGGCCTGGCGAATGGAGAGATTGCAGAGGTTCGCTCCAAACTA	1,1,4,0,2
gnl|UG|Omy#S48424883	592-672	0.25	AGCATGTGTGAATAT[C/t]GCTTTGTAAGTGTTTTGCTGCTCTTGAtTGGAGATTGAGAAATGTAATAGTACTTCACTGGCTC	1,2,4,0,1
gnl|UG|Omy#S48425312	144-224	0.33	CgGC[A/g]GACAGGAACGTGGAGATATGGAAaATcAAGAAacTGATtAAAAGTtTGGAAGCTGCcCGtGGtAATGGaACcAGT	0,4,4,2,0
gnl|UG|Omy#S48425312	784-864	0.25	CGTtGCtGGaATGGTCcTaGCaGG[T/g]TCtGCcGACTTCAAGACTGAGCTCAGCCAGTCCGAcATGTTTGACCCtAGGtTAC	2,2,2,4,0
gnl|UG|Omy#S48425634	872-952	0.20	CTATGGTACCAGTTGGG-AAAGTCTACAGAG[C/t]AAACAAATACACAAACTGCACATATTCATTCTCATTGAAAGCCAATGT	2,5,4,5,2
gnl|UG|Omy#S48425824	149-229	0.50	GAAGGAGGGcGGTGACTGTAAGGATCTGATGGAGGCgTTTGCAGCCTGTCTGAAGAGtG[T/c]gGCGGAGGcGTCGTGAGGAG	0,1,5,0,0
gnl|UG|Omy#S48426476	357-437	0.20	AAATGGCCATCACGGTTGCCATGGATCCCAGTCCAGCATTAGGGGAGGGGCATCTCGTAGGGACGTGGTGAGAAG[C/t]GATG	2,1,1,1,1
gnl|UG|Omy#S48426476	477-557	0.20	gCAGACCTTCATAAACATCACCTCACAGTCCATTGAGAAACCCACCTCAAACGTGGAGGGGTCTTTG[G/a]CTCCATCCGAGA	1,2,4,4,1
gnl|UG|Omy#S48426476	637-717	0.20	CTGCATGGAGGGCAGGTGACC[C/t]GACTCCAGCTTGGACCACACTGGCACATCGTTTAATGTGATTTCAAAAGCTCCTGTTG	1,1,1,1,2
gnl|UG|Omy#S48426497	179-259	0.40	TATTCTACTTAACTTATATCTAATTTCCCTCACAAAAATAATGAATGCTTGTTTTTAT[A/t]TAATGTAAACACTATCCACAT	1,2,5,1,5
gnl|UG|Omy#S48426497	419-499	0.20	ACAGACCCAGCA[G/a]GAAGAGAACAGCGTACTTGAATTTGGGATAGTCgTTCATCAGAATGGTAACGATTCCGATGTATGGC	2,1,5,5,2
gnl|UG|Omy#S48426790	412-492	0.50	CCTGCAC[T/c]GCGTTCACAGTGTAGAGATCACTGCGGCGTtGggCTGTGATGGGGATCTGTTGACGAACGTTGGCCAAATAC	5,0,0,0,4
gnl|UG|Omy#S48426846	126-206	0.40	TCATCAGGAAACAGCAGAGACAGTCTCCTACTCAGGTCATCCCTTTGTCTGACTACTACATTATAGCCGG[A/g]GTGGTGTAT	5,5,5,4,4
gnl|UG|Omy#S48426974	495-575	0.40	GAGGTGTTTGTgGAcGATGAgACCAAGCTGACGCT[G/a]CACGGcCTGCAGCAGTACTACTGCAAGCTGAAGGAtAGCGAGAA	1,2,2,5,4
gnl|UG|Omy#S48426974	575-655	0.20	GAACCGCAAGCTCTTTGACCTGCTTGATGTGCTaGAGTTCAACCA[G/a]GTGGTGATCTTTGTCAAGTCAGTGCAGCGCTGTG	1,1,1,2,1
gnl|UG|Omy#S48427476	279-359	0.33	ATGACTGAAACAAtCTCAGAcGCTTcTgTgGgAGTTCTGACAACAACTTCTG[C/t]ACATATGACTGAAACAAcCTCAGAtGC	1,0,5,0,5
gnl|UG|Omy#S48427476	439-519	0.33	CTGCACATATGACTGAAACAATCtCAGACGCTTCTGTGGGAGTTCTGACAACaacTTCTG[C/t]ACATATGACTGAAACAACCTCA	1,0,5,0,5
gnl|UG|Omy#S48427476	559-639	0.33	TGACTGAAACAATCTCAGACGCTTCTGTGGgAGTTCTGACAACAACTTCTG[C/t]ACATATGACTGAAACAAcCTCAGAtGCT	2,0,4,0,4
gnl|UG|Omy#S48427540	22-102	0.25	CAGCCAGCCATCAACACTGTTGAGCAAACAAGCTC[C/t]GTTTTGGAGACTGGTGTTTGGAATCTAACATTATCATGGTCAAC	2,2,5,0,4
gnl|UG|Omy#S48427542	13-93	0.25	GATAGGTGTGGATGAGGAGTGTGGTCCCCAGGTGTACAA[G/a]TGTGACCCTGCAGGCTACTACTGTGGGTTCAAGGCCACTG	2,2,0,5,1
gnl|UG|Omy#S48427602	505-585	0.50	AGAGACTGAAGAGGAAGCGAGATA[G/t]CTCACTGGCTCCTATACAGTCAATGAACTAAGTAGACCAGACCCAGTTGCTATTG	5,0,0,0,4
gnl|UG|Omy#S48427802	254-334	0.20	CTTTAGAGAAATTTCATCATGAAATATGGTCTTAAAGTCTGTTAGAGAAAGAGAGAGAGGGGCCACTAT[G/a]GAGTTTAACA	2,2,2,1,2
gnl|UG|Omy#S48427802	774-854	0.20	GA[A/g]CAgGTGACCAATGAGATGGCTCCATCCGAGCTGCCACAGGCCAGGATCAGACCAAAGTCATAgGGACCCCAGCACAC	1,1,1,1,2
gnl|UG|Omy#S48428202	348-428	0.33	AAGCAGAGCAACAACGGTCCTGTGGTGATTGGGTTTGCTATGTACTACTTCACCTATGACCCCTGGAT[T/c]GGCAAGCTGCT	1,2,5,0,0
gnl|UG|Omy#S48428894	125-205	0.33	TCTGGAGGGTCTGCTTGAGGGAGGACATACCAAGGCACCTAAGCCTATGAAGACAGGGACCACCATTGCTGGA[G/a]TAGTGT	4,0,5,0,5
gnl|UG|Omy#S48428973	589-669	0.20	GTTTCAGTGTGAATCTCTCGGGGCAACTGTATGACCTCAACAGCCTTCAAGAGGACCAATTCATGCCCAGTGA[C/t]ACACAG	4,2,4,4,1
gnl|UG|Omy#S48428973	789-869	0.33	GAGCC[A/g]GTGAAGGAAACTGTGAAAAGGGtGTTCACAAAACTAGAGGAGAGTGGCTGGATCTCAGAGGAATATGAGAAGTT	1,2,0,0,5
gnl|UG|Omy#S48429003	310-390	0.33	GAACAATCGCTGTCCACTGTGCCAGCAGGACTGGGTCGTACAGAGAATCGGCAAATGAAGTCCCT[G/c]TAACTTCCCCATCC	4,5,0,0,4
gnl|UG|Omy#S48429544	137-217	0.33	CAAGTCAATTAAGGAAGGATCTGCTCTCAGAATA[C/t]CAGGAGCTGACGTTTCTTACAAAGCaAGAAATTATTCTGGCACAC	0,2,1,0,4
gnl|UG|Omy#S48429544	417-497	0.25	TTCAGCTACACTGGAAATCAAgTCCCACTACGCATTCCGCATTTTTGACTTTGATG[A/g]TGATGGCACTCTGGATGGTGGGG	0,1,1,5,1
gnl|UG|Omy#S48429568	603-683	0.33	TAACAAACTCAGCAAGCAGCCAAGTAATAGTTAGATGGCTGTTTTGGCATTATTCCTCA[A/t]ACCAATGGGTCTGTGATCAT	4,1,0,0,2
gnl|UG|Omy#S48429744	411-491	0.20	GAGCGCTCACCGTGGCGAGGTCATCTGCACTGTCACCACCGC[A/t]CATCCCCTGGATGAGGCTAACCTGGCAGAGCTGAAGG	2,2,1,2,2
gnl|UG|Omy#S48429744	491-571	0.20	TGGCTCTGAACGGCTTCCTGGCAAAGGGAGA[G/a]ACACTCATATTAGAGACCAAGTCTGATGCCTCCATCCTGGGTGGTATG	1,2,2,5,2
gnl|UG|Omy#S48429744	611-691	0.40	AGACAAAGATCCACAAACTGACCAAGATCATCAGAGATAGTTAAGTCCATTG[C/t]CCATTCCaGAGAGTCATGGGAATGTTT	1,2,1,5,1
gnl|UG|Omy#S48429910	82-162	0.33	TTTATTTACTGTGCGAGATGGCCATCATTCGTATGTTGTTCTCTTTCCTGAACAATCCACGAGT[C/a]ATTGAGAAACTAGCG	0,1,2,4,0
gnl|UG|Omy#S48430425	342-422	0.33	tggCAGAAAGCTTA[A/c]ATTCTTGTTAATCTAACTGCACTGTCCAATTTACAGTAGCTATTtcAGTGaAAgAAtACCATGCT	5,2,1,0,0
gnl|UG|Omy#S48430611	56-136	0.20	TCTGTTGTTTCTAGTCCTAGACACAGTTGTTTCAATTA[A/c]TGGTAAATgtATCATCAAATGTGGCTAGTTTTTGGCTCCAA	4,5,5,5,5
gnl|UG|Omy#S48430935	754-834	0.20	ACCATTTTAAAGTAGTCAACTGAGTGGA[G/t]AGCAATTGGCCAATAAGAAAATGTACTACTTTaaAaTGGATATGGACTCAA	2,1,1,1,4
gnl|UG|Omy#S48430935	834-914	0.20	TGGCACTGCTCATTCTGTCACATACGCT[A/g]TAATGGCATAGATACAAAGATGAGTCCTCTATCTACCTCTATGGTCACACT	1,2,2,2,5
gnl|UG|Omy#S48430963	357-437	0.50	TAACCTC[C/a]CGATTATTAACAAATCTACTTGCAGCAATTAGGTGTGGTGGTGGTATGGACTTCTGCTGTATTGCTGTTCTT	5,4,0,4,5
gnl|UG|Omy#S48431083	342-422	0.25	CAAGAGAGAACACCAGAATGAG[C/t]TTGTGGAGTTTCTGTTATCTTACACACTGTCTTAGAACAACTCTCTGACCGGTACAT	0,4,5,5,5
gnl|UG|Omy#S48431320	330-410	0.40	CTATAGATTCTGTGACAACGTGTGGACCTTCGTTCTGAATGACGTGGAGTT[T/c]AGGGAAGTGACAGATCTGGTCAAGGTGG	4,2,5,5,4
gnl|UG|Omy#S48431599	408-488	0.25	GGCTACAGCGTTTACAGGACCGTGATAGAGTACTATTCTGCTAGCAATGG[A/c]GAACCGGATGAAGACGCCTATGATATGAG	2,1,1,0,1
gnl|UG|Omy#S48431810	100-180	0.20	TCGACcCTcGAGC[A/t]ACATCTtGATGATACCATGAAaAATCCAGCCATTaTCGGAGTTCTCTGCAccGACCAACAgGGACA	5,2,1,5,5
gnl|UG|Omy#S48432009	721-801	0.40	CCAtGATTTTGGAATGAGATGTTTTGC[G/t]GTGTTCCTGTACTTTTGGTCATGTAGTGTGATGGTGTACCGTAGACGACGAC	4,5,5,5,4
gnl|UG|Omy#S48432524	714-794	0.50	GACATACAAGCTAAATCaGCACCTGAAGGAGCACATAATTGTCCACCACAC[G/a]GCaGAGGGGCACCCCTGTGACCAGTGTG	0,2,1,0,0
gnl|UG|Omy#S48432677	282-362	0.20	GACAGGAACAcTCTGAAGGAAGTGGCTGCTGTGGATGGTCTGTACAAAATCCGAGTGCCCAGAGTGTCTTTGAC[A/t]GACAG	4,1,1,4,2
gnl|UG|Omy#S48432714	172-252	0.25	AGGAAGAGGACTGGTGACCGTGACTCCAAGAAGCAGAAGACTGC[C/a]GGAGATGAAGCTGTTGTGTCATCGAGTGCGCAACC	1,4,4,0,5
gnl|UG|Omy#S48432714	692-772	0.33	GGGACTCCACCGGAGAGCCCACTGAAGTTGGTCTAACCACTGACACCCTCTACTTGTACCAGTGGGTAAAAGCCC[G/a]CAGT	4,4,0,0,2
gnl|UG|Omy#S48432714	52-132	0.33	AGCCTAGATGTCAATCtAGATCAGACCATATAGTTTCACGACAGTGTT[G/t]TACAGGTTGCATTGATTATGCAGAGGACTGG	5,4,0,0,4
gnl|UG|Omy#S48432929	386-466	0.25	CAGGGGACAGGGTGTCCTGTTGTGTCAATTGACTTCAAGCCTCTGTCCTTTCACTAAGAGGTCACAGGAC[A/g]ACACAATGC	2,5,5,0,4
gnl|UG|Omy#S48433005	249-329	0.40	AGCATCCCACAGAACAAGTCCGTCAGCCAAGTGGAAATTCTGCAACACGTTATCGACTACATATTCGACCT[C/a]CAAATCGC	5,2,4,5,4
gnl|UG|Omy#S48433261	184-264	0.33	TTCTAAGGCCCCGGGCTTTGCCTGTAGCCTCTGGTTCTCCAAGTGTATGC[A/g]AGATAAATAGGGAGTCTTTGACTGTCCTG	0,5,0,4,4
gnl|UG|Omy#S48433261	784-864	0.25	TCAACTAATTAGATTCCA[G/a]CTTAATTTAGACCTGGACGTCTGACAAATTACACAAATGCCATATAATGCTAAAATATCTA	0,1,5,2,5
gnl|UG|Omy#S48433423	84-164	0.20	GGTATAGAGGAAGACG[C/t]GAATTGCGGACTCTCATTTCACCAGAAGGCCGATTTTCATGATTTTAAGAGAAAACATATTTA	2,1,5,5,2
gnl|UG|Omy#S48433423	364-444	0.40	GACAGCATGTGCCAACTTTACATCCAACCTC[G/a]GAAGAGCTGACGATTGCTGGCATGACCTTCACCACCTTTGACCTTGGA	5,1,4,4,2
gnl|UG|Omy#S48433423	404-484	0.33	GACaATcGCTGGCATGACCTTCACCACCTTTGACCTTGGAGGCCATGCACAAGC[T/c]CGCAGAGTGTGGAAAAACTACCTCC	4,5,0,0,5
gnl|UG|Omy#S48433423	684-764	0.25	ACaGGCAAGGGCAACATTCCCATGAAGGAGcTGAACACGAGACCACTGGAGgTGTT[C/t]ATGTGCAGCGTGCTGAAGAGGCA	4,2,4,4,0
gnl|UG|Omy#S48433539	344-424	0.25	TGGATGATTTCTCTGGGTCCAACGAAGCCAAACTGGAGGAGAAGGTCAACACTCTGAGGT[C/a]ATGAGGAAGAGGCTGACAC	2,2,1,0,2
gnl|UG|Omy#S48433604	93-173	0.33	TAAACTATAAGGGGGAATATAAATGTAACATCAACCCTTCCCACATGGTTACAGTACAGT[A/c]ATTTTGTTAGGACCAACCA	4,1,0,0,5
gnl|UG|Omy#S48433604	333-413	0.25	GCCAAATCGTGACCATTTAAAA[T/c]AGTTTAATTAAAAGAGGCTTGAGTTTCTCTTTAATAATCTATGTGCAACCTTCACTT	5,1,2,0,2
gnl|UG|Omy#S48433944	316-396	0.50	ATCACcTCAGCGTACTACCGGGGGGCgGTgGGGGCTCTCCTAGTGTAcGACATtGCCAAGCATCTaACCTATGAAAA[T/c]GT	1,2,0,4,5
gnl|UG|Omy#S48434162	230-310	0.50	CAACAAACATT[A/g]GAATTAGTCTCTATAGCaTTATGCAACTGAATTGACACCTCTGTTATTCACATACAATATTTTATATT	4,0,2,0,0
gnl|UG|Omy#S48434301	175-255	0.33	TGTCTGGTGTGGATATAATACCAGTCTGTCTTTGAGATGGGGTCCAGAACTCTTCTACTTATTCTGGGTCTT[A/c]ATTTCAG	0,4,4,0,2
gnl|UG|Omy#S48434366	72-152	0.25	AAA[G/c]TATACTGTTTTCTCTATGATATGAGTCGCTAAAGTGGATAATCAAGTATAGAcTGACTTTAATTAATCATATATGA	1,2,1,1,0
gnl|UG|Omy#S48434366	752-832	0.25	CTAACTGCAAAGGTTCCTAATAGCCTATAAAGAAATATTCTCCTTGTTTGTCTTGACACAAATGGC[C/a]CATTTT-CAaTTTT	0,2,1,5,5
gnl|UG|Omy#S48434461	144-224	0.50	AAGACcTG[T/c]CTGCTCATCGTaTTCAGTAAAGACCAGTTCCCaGAGGTCTACGTGCCCACTGTCTTCGAGAACTATGTCGC	4,2,1,0,5
gnl|UG|Omy#S48434757	397-477	0.33	GGCatTC[C/g]TCATGAGAGCCAGTTTCATgATAGCGCTTgATGgTTTTTgCGACTGcACTTGgAgAAACTtTcAAcGTTCTT	0,5,5,0,1
gnl|UG|Omy#S48434883	420-500	0.33	GCC[A/c]AAGAGCTAGTGGGATGAGCCTTCAAGCCCCCAGGgGGCTGCAAACCCTTGCTATTTTAATAGCCTCCACTATGGGA	0,2,0,4,1
gnl|UG|Omy#S48435202	356-436	0.33	ACCCTGGTCTACAAGCATGTCTTCACCAACATTGGCAATGCTTACAGTCCGGTGACTGGCATCTTTAAGGCGC[C/t]GGTGAG	1,0,5,0,2
gnl|UG|Omy#S48435324	786-866	0.33	CTCACCGTGCAGTACCaGCACAAACA[A/g]GACTGTTGTTTTGGGTGACGCACACAGAGACAGTAGGTAGGtTGGTATGTCTT	4,5,0,0,4
gnl|UG|Omy#S48435596	425-505	0.25	TtTACACAAtACAGAAGCAGCTTGA[T/g]TTCAGTTcATTTCCATaCACTAGCCTATTTGAGATGTGtATATCaATAACACAT	4,1,0,5,4
gnl|UG|Omy#S48435625	7-87	0.33	GATGACACGAAGGTCTT[C/a]TGTTGTCCCCTCTTAAATAAAGCTCAGCAGGGGGCGCGGAAGAGGGGAGACTTTCATCGGCA	0,5,4,0,2
gnl|UG|Omy#S48435708	210-290	0.33	GCAAAGACCGTGGACCACAGGA[G/a]TATGTGGAAAAGAACCCAAATCCCAACTTAAATTCTTTCACACCAGTTGACCTGAGT	4,2,0,0,5
gnl|UG|Omy#S48435907	342-422	0.33	CCCCCTCTC[C/a]CCCATGCCAAGCATGGTTTTTACAAGGCAAAGAAAGAGCAAGAGTGCAAACGGTTCTCCTCTCCCTCCTT	5,0,4,0,5
gnl|UG|Omy#S48435907	542-622	0.25	CCTGTATCAGGTTGAAACAAATCAAAAAGTT[C/a]TCCTTCCACTCTTGGTCGTTCTTTGCATCATTTGAAAACCATGCTTTT	2,5,5,0,1
gnl|UG|Omy#S48435908	775-855	0.25	TCAGAACGAATTTTAACCTTAGAGGGAGAATATTTC[C/t]CTATGG-TTGTtGGTTTGTGCTTCATGGTCTCTCCCTCTCTTGC	4,1,4,0,5
gnl|UG|Omy#S48435944	622-702	0.33	TcTTTGTCTATGGAGATTGCATGGCTGTGTGCTc[G/a]aTTTTATaCaCcTGTCAGCAaGaGG-TGTGGCTGAAgTAGCCGAAT	0,4,0,5,5
gnl|UG|Omy#S48436195	152-232	0.50	AACTgTTCAATC[G/a]CCGAGTGAATTGTTCTCTCAAGTCAAGTAGACGGTGGAAGCAGTGCACCTCTGTTCCTTAGTTTTGG	0,5,4,0,0
gnl|UG|Omy#S48436240	60-140	0.50	CGCTGCTTTTGCAGCCAGGCTAAATCCTCTAAAAaTCGGGGAATTCTGT[G/a]GTGAATTTGCTCAGCAGAACTGCACAACGCA	0,5,4,5,4
gnl|UG|Omy#S48436377	150-230	0.25	CAAACTCGGTGCTGTGGGTGGACCTTTCTTGT[C/t]GGACTCGGTCAAGACTGAGACTAGACATTGCCATACTCAATTAGTAC	2,1,0,5,5
gnl|UG|Omy#S48436410	754-834	0.50	GGTGGATGCTTCTAAAGTGTCCAGCTACACCAAAGGTCTGGGCACCACCTTCCAACAGCTC[A/c]GAGAACACATCAGTGACC	0,0,4,0,5
gnl|UG|Omy#S48436562	90-170	0.50	CAGTATGGATGTGAACCAAGAGCTGACCAAGCTAAAGAC[T/a]AAAATTCAAGAGACCAGGGAGAAGATCCTAGCCATGCCTG	0,1,0,0,5
gnl|UG|Omy#S48436681	672-752	0.50	GCACCTGATTGGCAATGATGTTTAGATATCCTGTGGtATTCAAAcaTTGCTCCACTTtTATCA[A/t]GGGGcCCAgTgTGTGg	5,0,0,1,0
gnl|UG|Omy#S48436823	719-799	0.33	CTTTTAAC[C/g]TATGGAACATACTGCCCCTTTTTATAGGAATATACTGACATGTCTAAAAATAGAAATGGGTCTCAACCTTC	5,5,0,0,1
gnl|UG|Omy#S48436825	360-440	0.50	ACTGCTCTACTCCTCCTGGGACTGCTCTGCTCCCTgCATA[C/t]GACGTCTGCA---GGTGTCAttaaGTTGGAAACgTcAAC	1,0,0,0,2
gnl|UG|Omy#S48436825	760-840	0.33	CAATGTAATGTACTAGGTTAATAtCCTATCTGAGATTGGTATAGAGGAGGTTCA[A/g]TGTAATGTACTAGGTTAATATCCTA	4,4,0,0,2
gnl|UG|Omy#S48436825	840-920	0.50	TCTGAGATTGGTATgGAttAGGTTCAA-TGTAaTGTACTAGGTTAATATCCTATCTGAGA[T/c]TGGTATAGAGGAGGTTCAAT	0,5,1,0,0
gnl|UG|Omy#S48437463	77-157	0.33	GGGCTCTCTAGCGCCCCTTGTGGCTGTAAGGC[T/c]GAGTGCAGCTCTGTACGGTATACAGCAGCAGAGCCGATAGGCTAGCT	1,2,5,0,0
gnl|UG|Omy#S48437463	197-277	0.25	CCCAGAAGG[A/g]TAATATGCAGTAATGTTTCTAGAtAACTCTTTACACACCTTAATGCAGCCTCGTTCTAATGAATCCTCTT	1,5,5,0,2
gnl|UG|Omy#S48437464	183-263	0.50	AGTCATTtAgGTTTAATACATACAACTCAGGTCCATTGAATG[T/a]AAATACCCTGCATCAGTTTCACTGCTAATTAAGGCTA	0,1,0,0,2
gnl|UG|Omy#S48437464	543-623	0.33	ACGACAAACTCAAAACAAACCTCGTTCTATACCCAGGA[T/c]GGTCTCAGATGGCACCCGGTTCCCTAGaTAGTGAACGGGAC	2,0,0,4,1
gnl|UG|Omy#S48437544	413-493	0.50	GACCAAGACAATAACTGCACACTGAAACTCAACAATGTGACTGAAGATGACAGTGGCAGATTCTTCTTCAGATTT[G/a]AGGC	4,5,0,0,0
gnl|UG|Omy#S48437655	205-285	0.25	AGTGTAATGTGACCTTTG[G/c]GGAATATTACTGTGATATTTGTCACCTGTTTGATAAAGACAAGAAGCAGTATCACTGTCAG	1,4,0,4,5
gnl|UG|Omy#S48437655	45-125	0.25	aTaCGCaGcTGTTTtTTGAAAGCTCCaTGTTGTGGTAAA[G/c]CgTAtGTTTGTCGCCTGTGtCATGAtGCTGAAGAGGACCA	0,5,5,5,4
gnl|UG|Omy#S48437675	213-293	0.25	AACAgAAGCTCTTCACAGAAGTGGAGGGAAC[A/g]TGCACAGGAAAATATGGgTTCGTCATTGCGGTGACCACCATTGACAAC	1,5,5,0,2
gnl|UG|Omy#S48437834	210-290	0.50	CTGTAAGCTTAATATCATACAACAAAcATT[G/a]GAATTAGTCTCTATAGCATTATGCAACTGAATTGACACCTCTGTTATTC	4,0,2,0,0
gnl|UG|Omy#S48437909	217-297	0.33	GATCAAAGCTGTCCTTCCAGGTACCTGCTTTTTGTGTAAGcgCATaATCAAAAA[T/g]ATCAAGACCAAGCTGAATGGTGATA	1,2,0,0,4
gnl|UG|Omy#S48438037	80-160	0.50	TTTAAGTATCGTCGcG[G/c]GGAGCTCTTTCACAACATGGGGCTAACAATTTCGTCGATATTTTCCAGGCTTTTTGGCnAAAAA	5,2,4,0,4
gnl|UG|Omy#S48438086	49-129	0.33	CTAGCTTGTCGTAGATTTTACGATTATCAGGGTCAGTTAGCTACTAGATAATTGAAACA[G/t]TTACTGCTTAACTCAGGAAA	4,5,0,0,4
gnl|UG|Omy#S48438086	249-329	0.33	AATGCAAGGAGGGAGAAAATCCAACTGTTCCCCGAAACAGTGGACATATTGACTTCTCTACATG[T/g]CCAAGGGATCCAGAT	2,1,0,0,4
gnl|UG|Omy#S48438155	406-486	0.20	[A/g]GAAGGCACAGAAATCGACACAATTCAACTTCAACTGAAGATCAAATGCACCAGGAACCCCAGAGCCACCAAAGACTCCG	2,1,1,4,4
gnl|UG|Omy#S48438155	126-206	0.20	ATGACACATGGAACTTGCAGAAATTTCA[A/g]AAGAATTTCAGAATCGACGTGGTGCAAATGGATGAGaCTTCTCTGGAGTTC	2,2,2,2,1
gnl|UG|Omy#S48438155	326-406	0.25	GAGATCCTTGCCCACAGGCTGGGCTTGATCCCTATCAAGGCTGACCCACGACT[G/a]TTtGAGTACAGAAGcGCAGGGGACGA	0,1,1,4,5
gnl|UG|Omy#S48438155	46-126	0.20	TCGGAATAGAGTGATATTAGGTGAATTTGATATAAAAAATGT[T/g]cATACAACAGATTACCCTGGCAATTATCCTGGCTACG	1,1,1,1,2
gnl|UG|Omy#S48438383	230-310	0.25	ATAGCACGACGTACAGTGTGCCTTT[A/g]CAGCATGACcTCTCACAGACTGGATGCACTTTATTCCACAATCATCAATATCAT	4,1,0,1,5
gnl|UG|Omy#S48438438	761-841	0.50	CATCAAGGATGTTTAAAGT[T/c]AATCCAGATGTCAATAAAtTAACCTTACCTTGAACGAGTCGTAAGTAGCTAGTTAGCCAT	0,1,0,0,2
gnl|UG|Omy#S48438637	180-260	0.20	CCAGCTCAAAGCAATACATTAAAGCAAAGTTCCAAGGTCTGAAGTTTGAGTGGCAGGTGAACGACATGTCgGA[C/t]GCCAAA	2,2,2,2,1
gnl|UG|Omy#S48438637	620-700	0.25	AGTGTGGTAGTTGATTTGGTCTTTGTAGAAACATGCCTTGGTCAATGAAATAGTTACTCATGTAGTTGATACATTT[T/g]ACA	5,1,0,5,5
gnl|UG|Omy#S48438698	637-717	0.40	TCAAaGCTGGC[A/c]GGTCCTTTGGGGTtAGCGGCCGTCAAGTATTTGAGTTtTGcCCaGATCTGGCTGATGATGACGATGAG	2,1,1,2,2
gnl|UG|Omy#S48438957	466-546	0.20	GTTTACCT[C/t]GTGTTTTTAAAACTAAGTTAAGCACGTAATCTCCTCTATTACAGCAGGTCTGTACAATGGGTGATCCTGCA	2,2,4,5,2
gnl|UG|Omy#S48438957	306-386	0.33	TATATTTTCATGTAGTGTTAAGTGACTACAGTAGATCATGCTTTATATTGATGTATAGATGGCAAA[A/g]TGATAGCCTTTTC	2,4,0,4,0
gnl|UG|Omy#S48438957	626-706	0.33	ATAATCTATCCCCACA[T/c]TGTTGGGTTCCCGaGGAAATGAATGCATCtAGTATTTGTGTACATTgTATTTAGCTGGGGGAT	0,4,2,4,0
gnl|UG|Omy#S48438957	746-826	0.40	TCTGCTCCGGCGTCTTCTGTATGTTATCCGTTTTAGCATGTAGGAATGTTTTC[C/t]TCTGTATAACTTTGTTACACTCTCCT	4,5,5,5,1
gnl|UG|Omy#S48439556	356-436	0.33	[C/a]GACGAGCACATTTCCTTCACAACTTCCAAGATCGGTTCCTTGATTGATGTCAACCAGTCAAAGGACCCAGAAGGCCTCC	0,5,5,0,4
gnl|UG|Omy#S48439556	116-196	0.40	CAAGGGaAAGTTTGGACACGAGTTCTTGGAATTTGAGTTTAG[A/g]CCaGACGGTAAgCTGAGaTACGCGAACAACAGCAACT	2,1,1,1,2
gnl|UG|Omy#S48440102	127-207	0.20	TCTTCCAAGGAATCATA[C/t]TTGCCTCAGCGGTGATCGGATTCGCTTATGGCCTCATCATTGAACAGTTTGGGTGGACTGTG	1,2,1,1,1
gnl|UG|Omy#S48440564	641-721	0.50	GGAATCCGGTTTCTCACGTGACC[C/a]ctcttctcatctgctccactcttctctcttctcAAAGCAATGAAATTCAGCGATTT	0,0,0,1,2
gnl|UG|Omy#S48440564	401-481	0.20	TGGCGCCTGGAGTACTGTATCAAGAACGGGCATGTGCATAAGGTCAAC[G/a]AGCCGTCCTATCTGATTTCATTAAACGTTGA	5,5,4,2,5
gnl|UG|Omy#S48440597	316-396	0.20	TAACATATTTGTCcCCCTTGGCTTTGTTAT[C/t]GGGATCTACATGGACAGAGCACAGGACCAGAAGCTGACCGCTTTCAGGA	1,1,2,1,1
gnl|UG|Omy#S48440633	67-147	0.33	TGAAACGAGAAAGTGAAGAAGAGAAAATTACCTTCAATCTGGCCAAGGGCTCCTGTTCCTCTGCGGATGGCC[C/t]ATCTAAA	4,5,0,5,0
gnl|UG|Omy#S48440633	627-707	0.25	TACGAGGATTTCTCCAAAATGGCCTGATCTATCATGACTTCCGTTA[C/a]ATGACAGCGTAACCCAAGAGCCCCTACCCTTCC	4,1,0,5,4
gnl|UG|Omy#S48441107	192-272	0.33	GACAGAGATGACAACCATGCCGAGATCAAAGCTGTCCTTCCAGGTACCtGCTTTttGTGTAAGCGCATaATCAAaAA[G/t]aT	1,2,0,0,4
gnl|UG|Omy#S48441251	764-844	0.33	CTGAAA[C/t]ACTGTCATGATGACTAGATCTCTCTACTATTGTGAAATGAGTTGAATTACTAATGATTAATAGAGGAATAGTT	4,5,0,0,2
gnl|UG|Omy#S48441251	84-164	0.33	GGCTGTGTAAACAAACTGAATCACTGTGGTATTCgGAC[C/a]AGGAACCAAGCTCATTGTTACTGATGGAGATCTGGCTACAC	4,0,5,0,5
gnl|UG|Omy#S48441251	444-524	0.50	GAAAGAGATCAGAAAGACTAGTTG[C/t]AGTCTGTAAATCAATAGTTTCAGACAATCAATACAACTGGTAGTTTGTTAATGCT	4,0,0,0,2
gnl|UG|Omy#S48441251	644-724	0.33	GCAGTGAATAGTATGAC[A/g]ATAACCAATGTAATGTCAAATAGTTGTTGAGGGTTGTTTCTCATCACAAGTTACTATTGATG	2,4,0,0,1
gnl|UG|Omy#S48441251	44-124	0.33	GTTCCTGTCCTCTCAGTAGAGAG[A/t]GAGGAGGTTATTGTACGGCTGTGTAAACAAACTGAATCACTGTGGTATTCgGACaA	1,1,0,0,5
gnl|UG|Omy#S48442122	516-596	0.33	AGcTTGGAGCTGTGCTTTGGGTCcTTGT-C--cTGT--GAcGAAATTGGCTCC[A/c]ATTAAGCGCCGTCCaCAGGGTA-TGGc	5,4,0,0,2
gnl|UG|Omy#S48442122	636-716	0.25	ATCCCTTTTAtCCTGTgCAAATCTCCC[A/g]CTTTACCACCACCAAAGCACCCCCAGACCATCACATTGCCTaCACCATGCTT	0,4,4,5,4
gnl|UG|Omy#S48442190	529-609	0.20	GTCCCAGAAAATCCTATTTTAAACTGATCAGGAGTTGCT[C/a]GTGATTTTGAGGATATGGCAAGCAGCAGCGGCTCTAAAGC	4,1,1,1,2
gnl|UG|Omy#S48442288	82-162	0.25	TGGAcGACCTAGATATCAGTGTG-TTaCTTTGCAAaGATGAACCCAAcACAaCC-CTCAC[C/t]GAACTCATGAaGAAGGAGGGA	5,1,0,5,5
gnl|UG|Omy#S48442314	269-349	0.50	GTAGTTGAC[T/g]ACACTTGCTCGTtCAGTGGCTTGGCCTAGGTACAGTAAGATGCCTTGCCCAGGGCTGTCTGCTAGAGGCT	4,2,5,0,1
gnl|UG|Omy#S48442381	350-430	0.33	AGTCAGCCCACATAACTCTATTCCACATCAAGTAACTCCCAAAAGCAATAAAATCAGATTTAAAAAAGACAAA[T/c]ACACCT	5,4,0,0,5
gnl|UG|Omy#S48442494	543-623	0.50	GATATTCCTTCTCCCTCTAAATAAGTGTTTT[C/t]GTTAAGATTGTTTTGTGGAAGATCTCATTTTTTCGTCTGTCACCATGG	2,4,0,0,0
gnl|UG|Omy#S48442495	329-409	0.33	AAGCATTTCATATTAAAAATAGTTACTGAAAGGACGTA[A/c]GTGTGTAGAcGTCCTGCACAAGACAAAGGCAACATTCTTTT	0,1,4,0,5
gnl|UG|Omy#S48442512	257-337	0.33	GCTACGTTCATGAGAACCATAGGATCCTATGGCTCTAACTACGAACTTAGCCTTAAGATGCTTTTGGGAAAC[C/t]GGGCCCA	0,4,1,0,2
gnl|UG|Omy#S48442512	457-537	0.33	TGAATATCTGTACGTCTTAATGGATACATTTTTAGGGA[T/c]GTTGAATTGAAAGTTGCACAGTCCAAATAACAACCATTTTA	0,4,4,0,2
gnl|UG|Omy#S48442702	236-316	0.20	GAGAGCAGTGTGGCCCTTGACAACATGAATGCTGACCAAGTGGCTAAGG[C/t]GCTGGAGACAGTTGTGACATCATAAGCATG	2,2,4,5,2
gnl|UG|Omy#S48442728	33-113	0.33	CCCACCCATGAAAATGTGATCCCACCATTATCTTCTCATCTTAACAACAACGATATCAGTCTGCAAAGGAGTGCTTT[A/g]AT	2,4,0,0,5
gnl|UG|Omy#S48442728	153-233	0.20	TAAC[A/t]ATAACCAAGAGAAGCAATGTCGCTCgCTAAGGACCTAATGCACCCTACTTTGctGGCTGAGAGGCAAAGACACAA	4,1,4,4,2
gnl|UG|Omy#S48442728	113-193	0.25	ATTCTATTCAAAGTTGAAAGTACAGTGCCAGTGAGTGAAATAACAATAACCAAGAGAAGCAATGTCGCTCAC[T/c]AAGGACC	2,1,2,0,2
gnl|UG|Omy#S48442758	440-520	0.33	TCCAGGGCACTTGAAGCCACCACTGTGACATGGTCAAAGGC[A/t]AAGCATTGTCAAAGGGTCCACAGTACTATAAGTCTCTC	2,2,0,0,1
gnl|UG|Omy#S50699781	946-1026	0.40	CATGTTCAAGGAGTTTGAGAAGAGGAAGATGTTGTAAACGGCGAGAGGCAACACCCCCATCTCCCCTAA[T/c]GAAGCCGAGC	1,2,5,2,4
gnl|UG|Omy#S50699781	1146-1226	0.50	ATGAATTCATACCTTTACACGAGAGTAATTATATCAGTATGTCTTGATGGTGTCTTTTTCAAAACATGATAACAT[G/a]CTTG	5,1,0,4,2
gnl|UG|Omy#S50699781	1226-1306	0.33	TCGTAGACTTAAATAAAAGTGTCCTTTAGAGGACAGTTATTG[C/a]CATCCGTTATGGTAGCTTTTGATGTGTCTATCTTAGT	0,1,0,5,5
gnl|UG|Omy#S50699781	26-106	0.40	TTTGCCCGGCTGCTcTTGCAGCAAAATGGgGTAAGGAaCTG[T/c]TATACTGCTTCAAGgAAGcACCTCTACATTGAcAAAGA	1,2,2,2,4
gnl|UG|Omy#S50699783	460-540	0.25	GGCAATTACCTGCTGCTCAGCTGCAAGGAGGTGGGCCGCAAGCCCCCCACCTTTAC[C/t]GACGCTTCCATCGTCGCCACAGA	2,0,4,1,1
gnl|UG|Omy#S50699783	540-620	0.20	GCTGCTCAAC[A/g]TGGGCTaCGAGTTTGACCAGGGTGCTGTaATCTACAACAGATTCAGGTCTGTGATCTCCTACAAGACTG	2,1,1,1,4
gnl|UG|Omy#S50699783	780-860	0.20	CAGGATGACCGCTATGGACAGCGCCAGCAAGAACGCCTCTGAaATGAT[T/c]GAtAAGCTGACCCTCACCTTCAACCGTACCA	2,1,1,1,1
gnl|UG|Omy#S50699783	900-980	0.20	TGGAGCTGCTGCCCTATAAATGGAtGAGGTCCTCCTGCCATCCATCG[C/g]CAGTGGTTCTGGAATACATGCTTCTAAATACT	1,2,5,2,2
gnl|UG|Omy#S50900457	304-384	0.20	ACTCCACCCCAGGACAAAGAGAAGAGGAACATTG[C/t]GCTTTCACCTTTTTCAATCATTTTAAATGGACTTTTCATCCTGAT	2,2,2,1,2
gnl|UG|Omy#S50900463	1120-1200	0.33	TGCCCACCATTGACGATTGATTGAGAGAGA[A/g]ATGCTCTGAGTGGGTCACTAATGGAGGCCACAGGCGAAGTGAGATCCCA	0,2,4,0,2
gnl|UG|Omy#S50900463	80-160	0.40	GTTAAGTTATATTTA[C/a]ATAATAGTAACGATTGGATTTTAAAAAGCACTGAAATAGATTCTCAAATATTACATTCAGTAAA	1,2,4,4,2
gnl|UG|Omy#S50900477	1131-1211	0.50	GATCTCAGAAAGCCCTTACAGCATGGGTAATGACCTGACTGGCTC[G/t]TGGGGGCCTGAGCCAGCCAGACTAGTTGAAATCA	5,4,4,0,5
gnl|UG|Omy#S50900489	1543-1623	0.25	ctgctttgctttatcttggccaggtcgcagttgtaaatgagatcttgttctcaactggcc[t/a]acctggttaaataaaggtg	5,2,4,5,0
gnl|UG|Omy#S50900534	56-136	0.33	TAACTGCGACTGTTTTCCGCGTTGTGTACAATTAGACATTTAGG[G/a]TAATCGCGCATTCTTTCAACTATTTAATTATTGCC	4,0,0,4,5
gnl|UG|Omy#S50900534	176-256	0.25	AATAaATTCCCAT--CACAAGATGACTTCaATAGACATTCGCCC[G/a]GAGTCgAAGaAAcA-GGTtGATGAtTTCTGCACTCA	4,1,1,0,2
gnl|UG|Omy#S50900535	1161-1241	0.50	TTGAACATGGACAGAGTcTAGGGGGAGTTcTTCGTACTCCCAAATGCTCCTGCTGTG[T/g]GATGGAGAGGGTTGAGAGCTCA	5,4,0,4,2
gnl|UG|Omy#S50900536	1330-1410	0.20	GAACCTGAGTGCTGGACACCAATTCATGTTTCTATTTCTGAAT[T/g]GTTCAAGAAAATGAGGACCATTTTAGTCTCCATGGG	5,1,5,2,2
gnl|UG|Omy#S50900536	330-410	0.40	ATGGTTGACATCGA[T/c]AACGTACACTAAATCACAAGAGTAGAGATTTGAACCCACAACAGCTTGGTTGCAGGGCTGAGATT	5,2,4,4,2
gnl|UG|Omy#S50900536	1130-1210	0.33	ACCAtTTTTATACACCACATGACTACAGGCATATTCTTCAGCCAGAAAATATGTGCAAGTGTGCATTAT[A/g]TAACTCAGATA	0,2,4,4,0
gnl|UG|Omy#S50900541	705-785	0.20	GACATGGAGTTCACCATCTA[C/t]GACGATGATGACGTGGGTCCTTTCCTTGAGGGTCTGGAGGAGAGGCCACAGAGAAAGGT	2,1,5,2,2
gnl|UG|Omy#S50900541	785-865	0.20	TATCGGGGCTGCAGATGAGCCTGCGGCAGACAAACCGGATGAGCCAATGGATATCTGAGACTGAGGATGCAGAATGA[T/c]GA	1,1,4,1,2
gnl|UG|Omy#S50900545	944-1024	0.40	AGAAGTAACTTTGCAAAGAAGACTCAATGGACCAGAAGTGTCTCATCTGTTTAGCTAGCATACTTGAAGATAATAGT[T/c]GA	2,2,4,5,4
gnl|UG|Omy#S50900545	784-864	0.20	AATGCTGGAGGACTCAACTGTAAAAACACGTGCGTGTCGGCGGGAGACAGCCCCTTCTGCTGCTCTACGGA[T/c]GAGGCCAA	1,2,5,5,2
gnl|UG|Omy#S50900545	464-544	0.20	TGTGTTCGCGTGGTGAAGTGATCAAGGTGAAGGTACTGGGGGTTTTGGCCAT[G/a]ATCGACGAGGGGGAGACTGACTGGAAA	1,1,5,1,1
gnl|UG|Omy#S50900545	584-664	0.40	TGAAC[G/a]ACATCAGTGACATCCAGAGGCTGAAGCCAGGTTACTTGGAGGCCACGGTGGACTGGTTCAGGAGGTACAAGGTA	2,2,4,4,4
gnl|UG|Omy#S50900545	624-704	0.33	CTTGGAGGCCACGGTGGACTGGTTCAGGAGGTACAAGGTACCAGACGGGAAACCAGAGAACCAATTCGCCTTCAACGGA[G/a]	5,5,0,4,0
gnl|UG|Omy#S50900550	231-311	0.20	aGAcCCTGA[C/t]GACCAGTTCAAGcTGACcGAGGACACGCGaCAGCTGGGCCTGGTGGTgTGTcGAGGGACcTCaGTGGTGC	2,1,2,2,2
gnl|UG|Omy#S50900554	487-567	0.50	CTGTCATCTTCGGCTCGGGGTGTCAGAGACGTGTGCAGACAGAGCGACCACAGCCTCAGACTCTTCAGCT[T/c]GACTTCCTG	4,5,0,5,4
gnl|UG|Omy#S50900554	687-767	0.33	TCTGGCAGACAGCGA[A/t]CGAAGGAATCTCTTACCACTCAAAATGTACTGCCACTACTTTAACAAGAATCTGAAGAATGTCA	0,4,5,0,5
gnl|UG|Omy#S50900561	60-140	0.40	TTCACTAAACCGTTCTCAAAATGTCGAGATCATCTGTACTGAAAATAAAAACT[A/g]TAAACGCAGTGAAGGTGGAGAACTTC	1,2,1,4,2
gnl|UG|Omy#S50900561	540-620	0.50	GAATAGCTGCAGTGAAGACCAAAGTGGACGGCTTCCACACCAACATTAACAAGTACTTTTC[C/a]GAGAGGGGTGATGCAGTG	0,5,4,4,5
gnl|UG|Omy#S50900574	895-975	0.20	CCTTTACTGAAACAAATGAGTTGGACTAATGTTTAAAGTTTGGAAGAAATATCAATTA[T/c]GATAACCTAGCTTGTAGGTTC	5,2,4,5,5
gnl|UG|Omy#S50900574	175-255	0.50	AGAAGACG[A/g]CTGATGAGAGATTTTAAGCGGCTACAAGAAGACCCTCCGGCTGGTGTCAGTGGTGCCCCTTCCGAAAACAA	0,1,5,5,4
gnl|UG|Omy#S50900574	95-175	0.33	AAcAC-TTTtGtTGTAAAtAAAgCAGTAC----ATTTGTgTTACCgTTATAT--ATTT[A/c]GTTTACGATGTCTACTCCgGCA	0,5,5,0,4
gnl|UG|Omy#S50900584	221-301	0.50	AAGCTTCCACGGAGCAGCTCAGGACCCCGAGGCCTGTCCGGGTGGGCCTCATTCAAAACCGCATCGTC[C/t]TGCCCACTGAT	2,0,0,0,4
gnl|UG|Omy#S50900593	323-403	0.20	CATCCTGGCTGAGGAGGACTTCCTGCTTTCCCAGGCCACC[C/t]TTCTGGAGCAGGTCAGCAACCTCCAGCCACTATTGGACA	5,5,5,2,4
gnl|UG|Omy#S50900597	143-223	0.33	CGGGAATACTTGAACTGAA[C/t]CCGCATATTCTCACAGAATTCAACAACTCTCACGAGtCAACTATGGCAGAGACGGCGGCA	5,4,5,0,0
gnl|UG|Omy#S50900600	827-907	0.25	ATCTTGaTAATGGTAAAGGCCTGAATATCTGTGTTAAG[G/t]TAAACCTGCATTGTACATATCaTTTAGGACAAATAACTGCA	4,2,4,0,1
gnl|UG|Omy#S50900604	206-286	0.20	AGTACGAAACTCCACAAGAGACTGAGTATTGTGAAGGG[G/a]GCGGAGGTGAAACCAACCCCCTCTAAAGGAAACAACCATCC	5,1,4,4,4
gnl|UG|Omy#S50900604	726-806	0.50	tTTGAAGGGGCCaTCGAGTATTGAGTTGTGTGTGATTCTTGTCTTCAGAACTGAGACGCACGTTTCTCCC[A/g]TATACTGTA	0,2,4,0,0
gnl|UG|Omy#S50900605	78-158	0.25	AACAACGATATCAGTCTGCAAAGGAGTGCTTT[A/g]ATATTCTATTCAAAGTTGAAAGTACAGTGCCAGTGAGTGAAATAACA	2,1,5,0,2
gnl|UG|Omy#S50900605	118-198	0.25	ATTCAAAGTTGAAAGTACAGTGCCAGTGAGTGAAATAACAATAACCAAGAGAAGCAATGTCGCTCAC[T/c]AAGGACCTAATG	1,2,1,0,1
gnl|UG|Omy#S50900605	718-798	0.33	AAAAATTTATTAGACTGAAAGCGGGAAAAGTGAATGAAACATTT[T/c]AACACAGACTGTCAAATAAGGATGAGAAGCCTTGA	0,1,4,0,5
gnl|UG|Omy#S50900626	498-578	0.33	GAGAAGGATCTCACAGAAAGTCTGGGGAAATCCAGGGAG[C/t]TAACTAAAGGTGGGAATTCCACAAAAAA-CACAGACGACT	4,0,5,0,2
gnl|UG|Omy#S50900632	34-114	0.20	GTCCTTGAAAATATAACACACACAGCCAG[T/a]TTATTTATCAAAACACAGGGCTACAACCATGGCAAGAAGATTAATATACC	1,2,5,5,2
gnl|UG|Omy#S50900632	754-834	0.25	TGGAAACCTAGCTACTGTCATTGTAAGAATGGAACATGTGACCAATAGCTGTTCAG[A/g]CATAATATTAATTGGTGAAATAA	5,2,0,4,5
gnl|UG|Omy#S50900634	86-166	0.20	ATTCTTT[G/t]GACCTCTTTTGCAGGGTATACCTAAACATGGTCCATCTATCATCCTTCCTACTGAAGACGTACCATGGAGGA	4,1,1,5,1
gnl|UG|Omy#S50900634	126-206	0.20	CCATCTATCATCCTTCCTACTGAAGACGTACCATGGAGGACACATTGTCATCAGATTGGC[A/t]ATGGCTGGCCACAAACAGT	5,2,2,4,2
gnl|UG|Omy#S50900634	246-326	0.25	GCGAGCACGAGA[C/t]AGTAAATACATAGAACAaCTgGGCTCTTATGACCCCCTGCCAAACATCTACAATGAGAAACTGGTCA	4,1,4,0,5
gnl|UG|Omy#S50900634	606-686	0.33	AAAAGGTTAACTGTTTCCAAGTGAAAGCCTTTGTTCTATATGAACTATGAATATTCTTAAGCA[G/t]TGCTTTTCCTACAAAt	5,4,0,0,5
gnl|UG|Omy#S50900639	975-1055	0.20	CTGGAACAAAGGCTTTACTAAAGTGAACAGAAACGTCTATGATGGAAAAGAGTTTCAGGTCTATTTTCAACAT[C/t]GCTTGA	1,2,1,1,4
gnl|UG|Omy#S50900639	895-975	0.25	ACCTGTACAATGTGTTGAAGGAATATTGGTGAATGGGGTGCTCT[A/c]CTGCTGGTGCCATTAGATTGAATTGCTTTGTGTCT	1,1,2,0,1
gnl|UG|Omy#S50900660	660-740	0.40	TCAAATAGGTATACCTTTGTCCAGTAAAATATAAAGCATATTCACTCTGTTGGTTAGTCAAAGCAGGCAGAGGTT[C/a]TTTT	5,1,1,1,5
gnl|UG|Omy#S50900660	900-980	0.33	ACTGTTAGGCCTGGaaaaaaaaGATTGCTGTTTTGTTTGAATGTTTC[C/a]CTGCTGTCCCAATTtGATTTTTAATCTCTATG	0,1,4,0,2
gnl|UG|Omy#S50900667	875-955	0.20	GTTCTTCATGCATGCAGCTTG[T/c]GACTGGAGCACTCCCTCCAGCCAATCCGAGCGTGCTGATTCCACAGGGGTGTCGTTGG	1,2,2,2,2
gnl|UG|Omy#S50900668	1030-1110	0.20	TATAATGTTTTCATGAACACCTGAGGTGAACATAAATCCCCTTTCAATTGGGAAAGTGATAATAGATTCTGTAACAGTC[G/a]	2,5,4,5,2
gnl|UG|Omy#S50900668	790-870	0.50	GAACC[T/a]TTGCAATATAACCCTCTTATGTAATAGTaCACATCATTCCTAGAGCCATCTCAGTATTTTTCAGTTAAACAGAt	5,1,0,0,0
gnl|UG|Omy#S50900700	557-637	0.50	CGATGACCTGGAAGCAGAGCTGGATGCCCTGGGAGATGAGCTGCTGCTAGATGATGACAGCTCCTACCTGGATGA[G/a]GCCA	0,4,4,5,2
gnl|UG|Omy#S50900708	1145-1225	0.40	ATTCTATTTCTGTATTTCTATGATCTCAACCATCATCACCCAGTCACCACGACTGGTCACACGGATCTATGGATCC[A/c]CTT	5,4,4,4,5
gnl|UG|Omy#S50900708	705-785	0.25	[T/c]GTCACCATTATGGATGTGTTCGACCAGAGTGCCCTGTCACACGAGGCGAAAGAGGAAATGTATAAGCTGTATCCAAATG	5,1,4,0,4
gnl|UG|Omy#S50900723	10-90	0.25	AAGCAGAGTGCAAGCGGGGCAGACTGTCAAGACAGAAC[C/t]AAGGTCTTCGGGAGACTCCCAATGCGCCAACCATGGCCTAC	4,4,4,0,5
gnl|UG|Omy#S50900737	552-632	0.50	TTA[G/a]TGACTCAGTTTCACCCTCTCTTTGTTCATGGGATCAAAACATTGTTTCCTCTCTTGTGCTAGAGGTTGGTCATAGA	2,4,0,0,0
gnl|UG|Omy#S50900737	32-112	0.33	AATGTCTGCCATTTTTAACTTCCAGAGTCTTCTGACTGTGATTCTTCT[A/g]CTCATCTGTACATGTGCCTACATCAGAGCTC	5,0,5,4,0
gnl|UG|Omy#S50900746	125-205	0.40	AAC-t[G/a]TaAACGCAGTgAAGGTGGAGAACTTCCgCCAGTCTCTGTATCAACAGGCAGAggATCTGTTTTCaAACTACaTC	1,5,1,4,2
gnl|UG|Omy#S50900746	565-645	0.50	GCTGCAGTGAAGACcAAAGTGGACGGCTTCCACACCAACATTAACAAGTACTTTTC[A/c]GAGAGGGGTGATGCAGTGGCTAA	0,4,5,5,4
gnl|UG|Omy#S50900749	939-1019	0.25	CCTGAGTTGACTAGGTGATGTGCCCTTAAGCAAGGTGCTTAACCCTAATTGCTCCTGTGAGTCGCTCTGG[G/a]TAAGAGAGT	4,4,5,0,1
gnl|UG|Omy#S50900749	59-139	0.50	GAACCCAACTATT[A/g]TTCCCCCAAACATGCCTATCTCAGTCACGTCACCATCAAGGGAACTGCATTCACACAACATGGACA	4,2,1,0,2
gnl|UG|Omy#S50900749	659-739	0.50	AAACTGGACCGAGGCTTCCAACAATGGACCGCAAT[A/g]TTAGACAGCCAAGAAGGGTTTGCAAATGGGATTCTTAAGAAGAT	4,5,5,0,4
gnl|UG|Omy#S50900749	859-939	0.33	AAAGATAAACACAACAGGGGCAGCAGCAGCTAGTGGTTAAGAGCATTGCGACAGTAACT[A/g]AAAAGTCGCTGGTTTGAATC	5,4,0,0,4
gnl|UG|Omy#S50900758	627-707	0.40	AATGTAATC[G/a]GTTTCACTTCTTCCAAGCTTGGCCACCTGCATCTTTAGCATCTGTATCTGTAAATCCAGCTTCTCTCGTT	1,2,2,4,1
gnl|UG|Omy#S50900758	667-747	0.20	ATCTTTAGCATCTGTATCTGTAAATCCAGCTTCTCTCGTTGAGGTTCT[C/t]TCTTCCGTTCCCTAAATTCTCTTCATACAGT	5,2,2,5,1
gnl|UG|Omy#S50900758	507-587	0.20	TCTTTGAGATTCAGTCAGGAAACACATCATCATTAGATCAATAGCTACACTA[C/t]ACATACCAACATGATGTTGTGaCGGCC	1,2,2,5,2
gnl|UG|Omy#S50900759	104-184	0.20	TCTTGTACAGAGCCCTAACTCGTATTTTATGGACGTCAAATGTCCAGGATG[C/t]TATAAGATCACGACAGTGTTCAGTCAcG	2,2,2,1,2
gnl|UG|Omy#S50900762	14-94	0.20	ATTGTTG[T/c]CTTGCCTACTAAGTGTAAACTCACAAGTTGTTAAATCAGCCCCTGGAAAATGCAAGCCATCAAGTGTGTGGT	2,5,2,5,1
gnl|UG|Omy#S50900762	374-454	0.33	CGACACCACTGCCCCTCCACACCCATCATCCTCGTGGGCACtAAGCTGGATCTGAGGGA[C/t]GAGAAGGAAACCATTGAGAA	2,1,0,0,4
gnl|UG|Omy#S50900762	894-974	0.25	TGCCTACCTTTCCCACTGGTTGGGGATTGAGGCATATAGCTGGATCTA[C/t]GATTCTTCTCAATGTTAGACCACTGTTCAGG	1,4,0,5,1
gnl|UG|Omy#S50900764	21-101	0.20	GTGGAAGAACGTGTGCTGCTAAGGTCGTACAGAACCTAGTCTGTCG[G/a]TCTGCGTGTGGGAATGTGTGGTTAGTTTAGATA	1,2,1,1,1
gnl|UG|Omy#S50900791	88-168	0.40	AGCATTAGTTCTTC[T/g]TCCTCAACTCATCAGCAGTTAGAAAAAAACGCGCCTAAGAAACGAGAAGAAAGCAAAGCCAGCAT	1,2,4,2,5
gnl|UG|Omy#S50900801	30-110	0.40	GTTGAGCGTTTTTGGATTTGGTTGGTAAATGTATTTACATATACCGGATAACAAC[A/g]TCGTATTTTAAGTGGATATTAGCT	4,1,2,1,2
gnl|UG|Omy#S50900801	1190-1270	0.20	GGGCTCCTTGTCTCCtGCAGTGACAATGGGGAGATAGCC[G/a]TCTGGAACTACCAGTCTGAGGTCTGAGAAAATGTACAGTA	2,1,1,1,1
gnl|UG|Omy#S50900801	150-230	0.40	CTTGGAGATACGGTTTTGTTGGTATCATTCATAGCTACGACTAGTTT[G/a]GTGGCTGCACATtGTGCTTATCAGTTGCCAGT	1,1,5,1,2
gnl|UG|Omy#S50900801	750-830	0.50	TGGCCTCGTGTAGCTACGACAACAATGTGTG[T/c]GTCTATAAAGAAGAGGATGATGACTGGGAGTGCAGGGCGACCTTGGAG	2,5,4,0,1
gnl|UG|Omy#S50900807	262-342	0.40	CCGAGGACATTGAGTACTTCATCATGATCAAGGACCTGCAGGTTATGCTGGATGAGGAGAAGGAGCAGATGCTGAGTTC[C/t]	1,4,1,5,2
gnl|UG|Omy#S50900812	53-133	0.50	CGACTGGAACAATTTTTGTCTA[C/a]TTAGTTTTTCTTTGGGAGTGTCTCAAAGTCGATTGAAAAATGCCAAAAGTAAGGGCA	4,2,0,0,0
gnl|UG|Omy#S50900819	192-272	0.25	GGTGATGATaGCTGCGtTGGACTGCAGTCGGGATGATTTGGCTTGGACTTGTCTACA[G/a]GAACTGAAGAGGCAGTTTCCAG	2,1,0,5,5
gnl|UG|Omy#S50900849	56-136	0.40	TTGGCATCTGGTCTCCTGGCCCTGAAGTTTCCCATCATCTTGCTCACCATGACCAAGCTaCTGGAGTGGGTGTTTGG[C/t]GT	4,5,5,5,4
gnl|UG|Omy#S50900861	1036-1116	0.33	AGTGTACATCATTAATTTGTGCTATG[A/g]CATTAATTTATTGTGTGTAAAACATTTTGTtTGTCTGTCTCGCCCTCTCTCTT	0,2,5,0,4
gnl|UG|Omy#S50900861	356-436	0.25	CAAGGTCTGCTTCAGCAATGAGTTCTCTACCTTCTCCCACAAGACC[G/a]TCTACCTGGACTTCAGGTCTGGAGAGGAGAGAC	2,0,4,1,1
gnl|UG|Omy#S50900863	363-443	0.40	GATGAGAGCTGAGAACTTCTTCATCCTGAGGAGGAAACCGGTGGAGGGTTATGA[C/t]ATCAGTTTTCTCATCACCAACTTCC	1,2,2,1,1
[truncated: 5,414 more rows]
