# Supplementary material for: Identification of single nucleotide polymorphisms from the transcriptome of an organism with a whole genome duplication
Source: BMC Bioinformatics. 2013 Nov 16;14:325. doi: 10.1186/1471-2105-14-325 (PMC3840595; doi:10.1186/1471-2105-14-325)
Supplement: Additional file 2 — Perl Scripts and Instructions. This file must be decompressed before it is opened. It contains a folder with the various Perl scripts used for SNP discovery and instructions on how they may be used. The instructions may be opened with a text editor (e.g. notepad ++). [file 1471-2105-14-325-S2.zip]

Archive with 16 entries (15 files):
- Final_Scripts/Rename_Fastq.pl
- Final_Scripts/Rename_Fasta.pl
- Final_Scripts/samAln2SNP4.pl
- Final_Scripts/blAln2SNP4.pl
- Final_Scripts/concatenate.pl
- Final_Scripts/SNP2DGL2.pl
- Final_Scripts/SNPStats.pl
- Final_Scripts/DupEvidDistribution.pl
- Final_Scripts/GetSAMseq.pl
- Final_Scripts/SAM2Dup.pl
- Final_Scripts/Blast2Dup.pl
- Final_Scripts/GetParalogCounts.pl
- Final_Scripts/modDGL2Fin6.pl
- Final_Scripts/Genotype.pl
- Final_Scripts/Instructions
- Final_Scripts/
