# Supplementary material for: Identification of single nucleotide polymorphisms from the transcriptome of an organism with a whole genome duplication
Source: BMC Bioinformatics. 2013 Nov 16;14:325. doi: 10.1186/1471-2105-14-325 (PMC3840595; doi:10.1186/1471-2105-14-325)
Supplement: Additional file 2 — Perl Scripts and Instructions. This file must be decompressed before it is opened. It contains a folder with the various Perl scripts used for SNP discovery and instructions on how they may be used. The instructions may be opened with a text editor (e.g. notepad ++). [file 1471-2105-14-325-S2.zip › Final_Scripts/Rename_Fastq.pl]

#!/usr/bin/perl   
 use strict;    
 use warnings;
###############################################################################################################################
###############################################################################################################################
###Reference sequences are retrieved from fasta file###
open(IN, "<$ARGV[0]")|| die "Can't open fastq file\n";	
my $position = 1;
while (<IN>){
	chomp $_;
	if ($position == 1){
		my $new_name = substr($_,1,index($_, " ")-1);
		print "$new_name\n";
		$position = 2;
	}elsif($position == 2){
		print "$_\n";
		$position = 3;
	}elsif($position == 3){
		print "+\n";
		$position = 4;
	}elsif($position == 4){
		print "$_\n";
		$position = 1;
	}
}
