# Supplementary material for: Identification of single nucleotide polymorphisms from the transcriptome of an organism with a whole genome duplication
Source: BMC Bioinformatics. 2013 Nov 16;14:325. doi: 10.1186/1471-2105-14-325 (PMC3840595; doi:10.1186/1471-2105-14-325)
Supplement: Additional file 2 — Perl Scripts and Instructions. This file must be decompressed before it is opened. It contains a folder with the various Perl scripts used for SNP discovery and instructions on how they may be used. The instructions may be opened with a text editor (e.g. notepad ++). [file 1471-2105-14-325-S2.zip › Final_Scripts/Rename_Fasta.pl]

#!/usr/bin/perl   
 use strict;    
 use warnings;
###############################################################################################################################
###############################################################################################################################
###Reference sequences are retrieved from fasta file
open(IN, "<$ARGV[0]")|| die "Can't open fasta file\n";	
while (<IN>){
	chomp $_;
	if ($_ =~ /\>/){
		my $newname = substr($_,1,index($_, " ")-1);
		print ">$newname\n";
	}else{
		print "$_\n";
	}
}
