# Supplementary material for: Identification of single nucleotide polymorphisms from the transcriptome of an organism with a whole genome duplication
Source: BMC Bioinformatics. 2013 Nov 16;14:325. doi: 10.1186/1471-2105-14-325 (PMC3840595; doi:10.1186/1471-2105-14-325)
Supplement: Additional file 2 — Perl Scripts and Instructions. This file must be decompressed before it is opened. It contains a folder with the various Perl scripts used for SNP discovery and instructions on how they may be used. The instructions may be opened with a text editor (e.g. notepad ++). [file 1471-2105-14-325-S2.zip › Final_Scripts/samAln2SNP4.pl]

#!/usr/bin/perl   
 use strict;    
 use warnings;
###############################################################################################################################
###############################################################################################################################
###This script identifies variant nucleotides compared to a database sequence and gives them a score based on the quality file.

if (scalar @ARGV > 0){
}else{die "No arguments found\nExample arguments: \" -i alignment.sam -o output.txt -split 0 -inscore 0 -dbfasta database_fasta_file\"\n"};
################################################
################################################
###This part partitions the arguments
my $useralignment = 0;
my $finalfile = "variants";
my $argument = 0;
my $qualityfile = "na";
my $split = 0;
my $indelscore = 0;
my $dbfasta = "db_fasta_file";  ###Reference Sequence
foreach (@ARGV){
	chomp $_;
	if ($_ =~ /\-/){
		$argument = $_;
	}elsif($argument eq "-i"){
		$useralignment = "$_";
	}elsif($argument eq "-o"){
		$finalfile = "$_";
	}elsif($argument eq "-q"){
		$qualityfile = "$_";
	}elsif($argument eq "-split"){
		$split = $_;
	}elsif($argument eq "-inscore"){
		$indelscore = $_;
	}elsif($argument eq "-dbfasta"){
		$dbfasta = "$_";
	}
}
#############################################
#############################################
open(my $tempvar, ">", "$finalfile.temp") || die "Can't open file";             ###Temp file to store huge amount of variants.
&sam($useralignment, $dbfasta);
sub sam {
################################################
###Notes on Alignment File (SAM)
################################################
#Fasta
#>12:218.72058:{WR;16343;64}
#TTCATCCTGACATGACCCTCCAGCATGACAATGCCACCAGCCATATT  (READ/Query)
#>38:4.510731e+00:{WR;5079;12}
#CTCATCCTGACATGACCCTCCAGTATGACAATGCCATCGATCATACT  (Reference/Database)

#12345678901234567890123456789012345678901234567
#TTCATCCTGACATGACCCTCCAGCATGACAATGCCACCAGCCATATT
# |||||||||||||||||||||| ||||||||||||     |||| |
#CTCATCCTGACATGACCCTCCAGTATGACAATGCCATCGATCATACT
######################
#Header Lines (SAM Format)
######################
#@HD	VN:1.0	SO:unsorted
#@PG	ID:novoalign	PN:novoalign	VN:V2.08.03	CL:novoalign -r E 20 -t 250 -d Genetic_Map_With_Marker_Sequence_TL_WR_MiSeq_Count_2_DB -f Genetic_Map_With_Marker_Sequences_TL_WR_HiSeq_Count_3_Trim_47 -o SAM
#@SQ	SN:35:8.320271e+00:{WR;12302;7}	LN:47	AS:Genetic_Map_With_Marker_Sequence_TL_WR_MiSeq_Count_2_DB
######################
#Alignments (SAM Format)
######################
#12:218.72058:{WR;16343;64}	0	38:4.510731e+00:{WR;5079;12}	2	6	1S35M11S	*	0	0	TTCATCCTGACATGACCCTCCAGCATGACAATGCCACCAGCCATATT	*	PG:Z:novoalign	AS:i:160	UQ:i:160	NM:i:1	MD:Z:22T12	CC:Z:43:10.623846:{WR;11298;7}	CP:i:2	ZS:Z:R	ZN:i:4	NH:i:4	HI:i:1	IH:i:4
######################
####Tab 1 = 12:218.72058:{WR;16343;64}  			 = Read (query) Name (Max 254 characters)
####Tab 2 = 0			       				 = Bitwise Flag
####Tab 3 = 38:4.510731e+00:{WR;5079;12} 			 = Reference Name
####Tab 4 = 2							 = Leftmost clipped position
####Tab 5 = 6							 = Map Quality Score (Higher = worse)
####Tab 6 = 1S35M11S						 = Cigar (Clipping and SNP Info)
####Tab 7 = *							 = Mate Reference Sequence Name
####Tab 8 = 0							 = Leftmost Mate Position of clipped sequence
####Tab 9 = 0				 			 = Inferred Insert Size
####Tab10 = TTCATCCTGACATGACCCTCCAGCATGACAATGCCACCAGCCATATT	 = Read (query) Name (may be "=" if it match to reference)
####Tab11 = *							 = Query Quality
####(All mapped reads are represented on the forward genomic strand)
######################
#Notes on Cigar
#M = Alignment match (match or mismatch)
#I = Insertion to the reference
#D = Deletion from the reference
#N = Skipped region from the reference
#S = Soft clip on the read
#H = Hard clip on the read
#P = Padding (silent deletion from the padded reference sequence)
#Example:
#RefPos:     1  2  3  4  5  6  7     8  9 10 11 12 13 14 15 16 17 18 19
#Reference:  C  C  A  T  A  C  T     G  A  A  C  T  G  A  C  T  A  A  C
#Read:                   A  C  T  A  G  A  A     T  G  G  C  T
#POS: 5
#CIGAR: 3M1I3M1D5M
######################
#Examples of SAM Alignments

#DB Seq:
#         10        20        30        40        50        60        70
#12345678901234567890123456789012345678901234567890123456789012345678901234567
#GGAAGAGAAAGCATAAACTGGTTGTGCTCTTGTGATTCCTGCGTTCAGATGTGTGATGTAAGGTGAATAAAATTCTG

#Example Perfect Alignment:
#ARL1	0	ARL1	1	150	77M	*	0	0	#GGAAGAGAAAGCATAAACTGGTTGTGCTCTTGTGATTCCTGCGTTCAGATGTGTGATGTAAGGTGAATAAAATTCTG	*	PG:Z:novoalign	AS:i:0	UQ:i:0	NM:i:0	MD:Z:77

#Example One SNP:
#ARL1	0	ARL1	1	150	77M	*	0	0	#GGAAGAGAAAGCAAAAACTGGTTGTGCTCTTGTGATTCCTGCGTTCAGATGTGTGATGTAAGGTGAATAAAATTCTG	*	PG:Z:novoalign	AS:i:30	UQ:i:30	NM:i:1	MD:Z:13T63

#Example One Deletion:
#ARL1	0	ARL1	1	150	13M1D63M	*	0	0	#GGAAGAGAAAGCAAAACTGGTTGTGCTCTTGTGATTCCTGCGTTCAGATGTGTGATGTAAGGTGAATAAAATTCTG	*	PG:Z:novoalign	AS:i:46	UQ:i:46	NM:i:1	MD:Z:13^T63

#Example One Insertion:
#ARL1	0	ARL1	1	150	13M1I64M	*	0	0	#GGAAGAGAAAGCATTAAACTGGTTGTGCTCTTGTGATTCCTGCGTTCAGATGTGTGATGTAAGGTGAATAAAATTCTG	*	PG:Z:novoalign	AS:i:46	UQ:i:46	NM:i:1	MD:Z:77

#Example Reverse Comp:
#ARL1	16	ARL1	1	150	77M	*	0	0	#GGAAGAGAAAGCATAAACTGGTTGTGCTCTTGTGATTCCTGCGTTCAGATGTGTGATGTAAGGTGAATAAAATTCTG	*	PG:Z:novoalign	AS:i:0	UQ:i:0	NM:i:0	MD:Z:77

#Example Left 10 Nucleotides Clipped:
#ARL1	0	ARL1	11	150	67M	*	0	0	
#          GCATAAACTGGTTGTGCTCTTGTGATTCCTGCGTTCAGATGTGTGATGTAAGGTGAATAAAATTCTG	*	PG:Z:novoalign	AS:i:0	UQ:i:0	NM:i:0	MD:Z:67

#Example Left 1 Nucleotides Added:
#ARL1	0	ARL1	1	150	1S77M	*	0	0	GGGAAGAGAAAGCATAAACTGGTTGTGCTCTTGTGATTCCTGCGTTCAGATGTGTGATGTAAGGTGAATAAAATTCTG	*	PG:Z:novoalign	AS:i:46	UQ:i:46	NM:i:0	MD:Z:77

#Example One Deletion then One SNP:
#ARL1	0	ARL1	1	150	13M1D63M	*	0	0	#GGAAGAGAAAGCAAAACTGGTTGTGCTCCTGTGATTCCTGCGTTCAGATGTGTGATGTAAGGTGAATAAAATTCTG	*	PG:Z:novoalign	AS:i:76	UQ:i:76	NM:i:2	MD:Z:13^T15T47

#Example of No Alignment:
#ARL1	4	*	0	0	*	*	0	0	GTAGCCCGGATCCGTTGGGCCGAGCGAGCGATAGG	*	PG:Z:novoalign	ZS:Z:NM
##################################################################
##################################################################
	###First reference sequences are retrieved from fasta file
	open(IN, "<$_[1]")|| die "Can't open fasta file\n";	
	my $oldname = "";
	my @sequence = ();###In case the sequence has hard returns
	my %databasehash = (); ### Fasta Name => Fasta Sequence
	while (<IN>){
		chomp $_;
		if ($_ =~ /\>/){
			if ($oldname ne ""){
				$databasehash{$oldname} = join ("", @sequence);
			}
			$oldname = substr($_,1);
			@sequence = ();
		}elsif($_ =~ /[atcgnATCGN]/){
			push (@sequence, $_); 
		}
		if(eof){			
			$databasehash{$oldname} = join ("", @sequence);
		}
	}
	close(IN);
	###Next Alignments are found from the SAM file
	open (IN, "<$_[0]")|| die "Can't open SAM file\n";
	while (<IN>){
		chomp $_;
		if ($_ !~ /^\@/){
			my @line = split (/\t/, $_);
			if ($line[2] ne "*"){
				my $read_name = $line[0];
				my $reference_name = $line[2]; #substr($line[2], 0, index($line[2]," "));
				my $reference_start = $line[3];
				my @cigar = split (//, $line[5]);
				my $query_seq = $line[9];
				my $quali_seq = $line[10];
				my $query_start = 1;
				my $reference_finish = $reference_start - 1;
				my @new_reference_seq = ();
				my @new_query_seq = ();
				my @quality_score = ();
				my @value = ();
				my @positions_of_things = ();
				foreach (@cigar){
					if ($_ =~ /\d/){
						push (@value, $_);
					}else{
						if ($_ =~ m/m/i){   ###Matching (Exact or mismatch)
							my $value = join ("", @value);
							push (@new_reference_seq, substr($databasehash{$reference_name}, $reference_start - 1,$value));
							push (@new_query_seq, substr($query_seq, $query_start - 1,$value));
							if ($quali_seq ne "*"){
								push (@quality_score, substr($quali_seq, $query_start - 1,$value));
							}
							push (@positions_of_things, "$reference_start-".($reference_start+$value-1));
							$reference_start += $value;
							$query_start += $value;
							$reference_finish += $value;
						}elsif($_ =~ m/i/i){###Query insertion (missing in reference)
							my $value = join ("", @value);
							my $insertion = ($reference_start-1)."\t";
							my $temp_value = 1;
							#while ($temp_value < $value){
							#	$insertion .= ";".($reference_start-1)."\t";
							#	$temp_value ++;
							#}
							push (@new_reference_seq, $insertion);
							push (@new_query_seq, substr($query_seq, $query_start - 1, $value));
							if ($quali_seq ne "*"){
								push (@quality_score, substr($quali_seq, $query_start - 1, $value));
							} 
							push (@positions_of_things, $reference_start-1);
							$query_start += $value;
						}elsif($_ =~ m/d/i){###Query deletion  (extra in reference)
							my $value = join ("", @value);
							my $deletion = "$reference_start\n";
							my $temp_value = 1;
							while($temp_value < $value){
								$deletion .= ";$reference_start\n";
								$temp_value ++;
							}
							push (@new_query_seq, $deletion);
							if ($quali_seq ne "*"){
								push (@quality_score, $deletion);
							}
							push (@new_reference_seq, substr($databasehash{$reference_name},$reference_start - 1,$value));
							push (@positions_of_things, $reference_start);
							$reference_start += $value;
							$reference_finish += $value;
						}elsif($_ =~ m/n/i){###Somewhat similar to D
							my $value = join ("", @value);
							my $deletion = "$reference_start\n";
							my $temp_value = 1;
							while($temp_value < $value){
								$deletion .= ";$reference_start\n";
								$temp_value ++;
							}
							push (@new_query_seq, $deletion);
							if ($quali_seq ne "*"){
								push (@quality_score, $deletion);
							}
							push (@new_reference_seq, substr($databasehash{$reference_name},$reference_start - 1,$value));
							push (@positions_of_things, $reference_start);
							$reference_start += $value;
							$reference_finish += $value;
						}elsif($_ =~ m/s/i){###Soft-Clipped (Still in sequence field)
							my $value = join ("", @value);
							$query_start = $value + $query_start;
						}elsif($_ =~ m/h/i){###Hard-Clipped (Not in sequence field)
							###Nothing
						}elsif($_ =~ m/p/i){###Should be ignored (for multiple seq alignments)
							###Nothing
						}
						@value = ();
					}
				}
				###The SAM alignments are then searched for variants
				my $position = 0;
				my @variants = ();
				my @quality = ();
				while ($position < scalar @positions_of_things){
					my $temp_ref_seq = $new_reference_seq[$position];
					my $temp_que_seq = $new_query_seq[$position];
					my $temp_pos_thi = $positions_of_things[$position];
					my $temp_qual = "*";
					if ($quali_seq ne "*"){
						$temp_qual = $quality_score[$position];
					}
					if ($temp_ref_seq =~ /\t/ or $temp_que_seq =~ /\n/){
						if ($temp_ref_seq =~ /\t/){
							#my @temp_ref_seq = split (/\;/, $temp_ref_seq);
							#my $added_indels = 0;
							#while ($added_indels < scalar @temp_ref_seq){
							#	my $temp_temp_ref_seq = $temp_ref_seq[$added_indels];
							$temp_ref_seq =~ s/\t/\_/g;
							$temp_ref_seq .= "$temp_que_seq";
							push (@variants, $temp_ref_seq);
							push (@quality, "\t");
							#	$added_indels ++;
							#}
						}else{
							my @temp_que_seq = split (/\;/, $temp_que_seq);
							my $added_indels = 0;
							while ($added_indels < scalar @temp_que_seq){
								my $temp_temp_que_seq = $temp_que_seq[$added_indels];
								$temp_temp_que_seq =~ s/\n/\-/g;
								push (@variants, $temp_temp_que_seq);
								push (@quality, "\n");
								$added_indels ++;
							}
						}
					}else{
						my @temp_ref_seq = split (//, $temp_ref_seq);
						my @temp_que_seq = split (//, $temp_que_seq);
						my @temp_quality = split (//, $temp_qual);
						my @start_finish = split (/\-/, $temp_pos_thi);
						my $nucleotide = 0;
						while ($nucleotide < scalar @temp_ref_seq){
							my $ref_nuc = $temp_ref_seq[$nucleotide];
							my $que_nuc = $temp_que_seq[$nucleotide];
							if ($ref_nuc !~ /$que_nuc/i and $ref_nuc !~ /n/i and $que_nuc !~ /n/i){
								push (@variants, "$start_finish[0]$que_nuc");
								push (@quality, "$temp_quality[$nucleotide]");
							}
							$nucleotide ++;
							$start_finish[0] ++;
						}
					}
					$position ++;
				}
				my @variant_positions = ();
				my $variant_position = 0;
				foreach (@variants){
					my ($temp_var_pos) = $_ =~ /(\d+)/g;
					my ($temp_variant) = $_ =~ /(\D+)/gi;
					$variants[$variant_position] = $temp_variant;
					$variant_positions[$variant_position] = $temp_var_pos; 
					$variant_position ++;
				}
				my $variants = join (";", @variants);
				$variant_position = join (";", @variant_positions);
				if (scalar @variants < 1){
					$variants = "0";
				}
				my $temp_pos_qual = 0;
				foreach (@quality){
					if ($_ eq "\t" or $_ eq "\n"){
						$quality[$temp_pos_qual] = $indelscore;
					}else{
						my $ASCII = unpack("C*", $_);
						$quality[$temp_pos_qual] = $ASCII - 33; ###33 reflects the 1.8 version of fastq file
					}
					$temp_pos_qual ++;
				}
				my $quality_scores = join (";", @quality);
				if ($variants ne "0"){
					print $tempvar "$reference_name.".length($databasehash{$reference_name})."\t$line[3]:$reference_finish\t$variant_position\t$variants\t$quality_scores\n";
				}else{
					print $tempvar "$reference_name.".length($databasehash{$reference_name})."\t$line[3]:$reference_finish\t$variants\n";
				}
			}
		}
	}
}
close ($tempvar);
#########################################################################################################################
#########################################################################################################################
###This part has been added to handle larger files, it breaks the file into smaller files
if ($split > 0){
	my $filesize = -s "$finalfile.temp";
	my @splitfiles = ();
	my $splitsize = $filesize/$split;
	### open the input file
	open ( IN, "<$finalfile.temp" ) || die "Cannot read $finalfile.temp: $!\n";
	my $outfilenum = 0;
	my $changefile = 0;
	my $nameoverflow = 0;
	while(<IN>){
		chomp(my $inline = $_);
		### write the output file if the previous file is full
		if ($changefile == 0){
		### we are done with the current output file
			close (OUT);
			open (OUT, "> $finalfile.temp"."_$outfilenum") || warn "Cannot write to $finalfile.temp"."_$outfilenum: $!\n";
			push (@splitfiles, "$finalfile.temp"."_$outfilenum");
			$changefile = 1;
		}
		my $currentfilesize = -s "$finalfile.temp\_$outfilenum";
		if ($currentfilesize > $splitsize and $outfilenum < $split){ 	
			$changefile = 0;
			$outfilenum ++;
			print OUT "$inline\n";
		}else{
			print OUT "$inline\n";
		}
	}
	### we're done spliting the input file
	close (IN);
	close (OUT);
	unlink ("$finalfile.temp");
	my $finalfilenum = 0;
	foreach (@splitfiles){
		 &subfile($_, $finalfilenum);
		$finalfilenum ++
	}
}else{
	&subfile("$finalfile.temp", -1);
}
sub subfile{
	my $splitfile = $_[0];
	my $finalfilenum = $_[1];
	my %aligninfo = (); ###Format: count1 => dbname.length	range	variants	(variants-readpos)
	my $count = 0;
	open (IN, "<", "$splitfile") || die "Can't open file";
	while (<IN>){
		###Reference_Name.Reference_Length	Reference_Start_Finish	Query_Position	Query_Nucleotide	Query_Score
		###ARL1.77	1:77	14;30	-;C	0;39
		chomp $_;
		$count ++;
		my @line = split(/\t/, $_);
		if ($line[2] ne "0"){
			if (exists $aligninfo{$line[0]}){
				$aligninfo{$line[0]} .= "\n$line[0]\t$line[1]\t$line[2]\t$line[3]\t$line[4]";
			}else{
				$aligninfo{$line[0]} = "$line[0]\t$line[1]\t$line[2]\t$line[3]\t$line[4]";
			}
		}else{
			if (exists $aligninfo{$line[0]}){
				$aligninfo{$line[0]} .= "\n$line[0]\t$line[1]\t$line[2]";
			}else{
				$aligninfo{$line[0]} = "$line[0]\t$line[1]\t$line[2]";
			}
		}	
	}
	close (IN);

	######################################################
	######################################################
	####This part returns the data in a form suitable for the next program
	if ($finalfilenum < 0){
		open (OUT, ">", "$finalfile") || die "Can't open file";
		foreach my $sort (sort keys %aligninfo){
			print OUT "___________________________________________\n";
			print OUT $aligninfo{$sort}."\n";
		}
		close (OUT);
	}else{
		open (OUT, ">", "$finalfile"."_$finalfilenum") || die "Can't open file";
		foreach my $sort (sort keys %aligninfo){
			print OUT "___________________________________________\n";
			print OUT $aligninfo{$sort}."\n";
		}
		close (OUT);
	}
}
