# Supplementary material for: Identification of single nucleotide polymorphisms from the transcriptome of an organism with a whole genome duplication
Source: BMC Bioinformatics. 2013 Nov 16;14:325. doi: 10.1186/1471-2105-14-325 (PMC3840595; doi:10.1186/1471-2105-14-325)
Supplement: Additional file 2 — Perl Scripts and Instructions. This file must be decompressed before it is opened. It contains a folder with the various Perl scripts used for SNP discovery and instructions on how they may be used. The instructions may be opened with a text editor (e.g. notepad ++). [file 1471-2105-14-325-S2.zip › Final_Scripts/blAln2SNP4.pl]

#!/usr/bin/perl   
 use strict;    
 use warnings;
###############################################################################################################################
###############################################################################################################################
###This script identifies variant nucleotides compared to a database sequence and gives them a score based on the quality file.

if (scalar @ARGV > 0){
}else{die "No arguments found\nExample arguments: \" -i alignment.txt -q qualityfile.qual -o output.txt -split 0 -inscore 0 \"\n"};
################################################
################################################
###This part partitions the arguments
my $useralignment = 0;
my $finalfile = "variants";
my $argument = 0;
my $qualityfile = "na";
my $split = 0;
my $indelscore = 0;
foreach (@ARGV){
	chomp $_;
	if ($_ =~ /\-/){
		$argument = $_;
	}elsif($argument eq "-i"){
		$useralignment = "$_";
	}elsif($argument eq "-o"){
		$finalfile = "$_";
	}elsif($argument eq "-q"){
		$qualityfile = "$_";
	}elsif($argument eq "-split"){
		$split = $_;
	}elsif($argument eq "-inscore"){
		$indelscore = $_;
	}
}
#############################################
#############################################
open (my $align, "<", "$useralignment") or die "Can't open $useralignment\n";
open(my $tempvar, ">", "$finalfile.temp") || die "Can't open file";             ###Temp file to store huge amount of variants.
&blast($align);
###This subroutine reads the blast alignment file and returns the information in a format where only differences are reported
###This difference only format is similar to a haplotype because it only describes how the sequences are different
###The way this is written is a bit complicated, but it allows the file to only be read once.
sub blast {
	my $file = $_[0];
	my $olddbname = 0;
	my $query;
	my $keepquery;
	my $keepquerycount = 0;
	my $multihit = 0; ### This "binary" is used because there can be multiple hits of a sequence
	my %queryseq = ();###0 => aggtacgccatcatttaatccaacatgggagcgtacaaatatatgcaagagctatggcgc
	my %sbjctseq = ();###0 => aggtacgccatcatttaatccaacatgggagcgtacaaatatatgcaagagctatggcgc
	my $dblength = 0;
	my %querystartfinish = ();###0 => 12:70:80:20
	my %sbjctstartfinish = ();###0 => 12:70:80:20
	my %subjectorientation = ();###the database orientation if 0 then it is normal 1 equals backwards
				    ###0 => 1 (reverse orientation)
	while (<$file>) {	
		chomp $_;
		if ($_ =~ /^>/ or eof) {        ###Collects info and then analyzes it after all of the info has been collected for an alignment
			if ($olddbname ne "0"){ ###Skips the first > so that information can be collected first
				foreach my $ss (keys %sbjctseq){
					my %seqhash = (); ###0 => read/query sequence, 1 => db/subject sequence
					if ($subjectorientation{$ss} == 1){ ##if the orientation is backwards, this converts the sequence
						$queryseq{$ss} = &revdnacomp($queryseq{$ss});
						$sbjctseq{$ss} = &revdnacomp($sbjctseq{$ss});
					}
					$seqhash{0} = $queryseq{$ss};
					$seqhash{1} = $sbjctseq{$ss};
					my @qtempstfin = split (/\:/, $querystartfinish{$ss}); ###Query start finish
					my @stempstfin = split (/\:/, $sbjctstartfinish{$ss}); ###Sbjct start finish
					@qtempstfin = sort {$a <=> $b} @qtempstfin;###$qtempstfin[0]=start, $qtempstfin[-1]=finish 
					@stempstfin = sort {$a <=> $b} @stempstfin;###$stempstfin[0]=start, $stempstfin[-1]=finish
					##########################################################################################
					##########################################################################################
					###This subroutine finds variants with the relative database positions that acts in a way similar
					###to a multiple sequence alignment because all of the read sequence differences are given an absolute
					###database position.  This means that no indels are considered.
					my ($varindels, $nuclpos) = &nonindels(\%seqhash, $stempstfin[0]);
					my @varindels = @{$varindels};
					my @nuclpos = @{$nuclpos};
					my $nuclpos1 = join (";", @nuclpos); 
					##########################################################################################
					##########################################################################################
					###This subroutine is similar to the previous, but it finds the read positions of a variant and
					###the indels.  This information is used for assigning quality scores.
					my ($varindels1) = &nonindels1(\%seqhash, $qtempstfin[0], $subjectorientation{$ss}, $qtempstfin[0], $qtempstfin[-1]);
					my @varindels1 = @{$varindels1};
					##########################################################################################
					##########################################################################################
					###This part puts the reformatted alignments, now more like haplotypes, and other info into different files
					if (scalar @varindels > 0) {
						my $varpositions = join (";", @varindels);
						my $varpositions1 = join (";", @varindels1);
						print $tempvar $olddbname.".".$dblength."\t".$stempstfin[0].":".$stempstfin[-1]."\t".$varpositions."\t".$keepquery."\t".$varpositions1."\t".$nuclpos1."\n";	
					}else{
						print $tempvar $olddbname.".".$dblength."\t".$stempstfin[0].":".$stempstfin[-1]."\t0\n";
					}
					##########################################################################################
					##########################################################################################
				}
			}
			#########################################################################
			#########################################################################
			###This part is needed to clear the old alignment information now that it has been reformatted
			if ($keepquerycount == 1){
				$keepquery = $query;
			}
			$keepquerycount ++;
			my @tempodbn = split (//,$_);
			shift @tempodbn;
			$olddbname = join ("", @tempodbn);
			$multihit = 0;
			%queryseq = ();
			%sbjctseq = ();
			%subjectorientation = ();
			%querystartfinish = ();
			%sbjctstartfinish = ();
			#########################################################################
			#########################################################################
		}
		##########################################################################
		##########################################################################
		###The following if statements are used to collect various information from the blast alignment file.
		###An example of a line is commented on after the if statement.
		if ($_ =~ /Query=/){###Query = ARL15
			my @tempquery = split (/\=\s/, $_);
			$query = $tempquery[1];
			$keepquerycount = 1;
		}
		if ($_ =~ /Score =/){## Score =  315 bits (159), Expect = 1e-86
			$multihit ++;  ###used to name the current alignment
		}
		if ($_ =~ /Query:/){##Query: 16  aggtacgccatcatttaatccaacatgggagcgtacaaatatatgcaagagctatggcgc 75 ###"Reads"
			my @line = split(/\s+/, $_);
			my $querystart = $line[1];
			my $queryseq = $line[2];
			my $queryend = $line[3];
			if (exists $querystartfinish{$multihit}){
				$querystartfinish{$multihit} .= ":".$querystart.":".$queryend;
			}else{
				$querystartfinish{$multihit} = $querystart.":".$queryend;
			}
			if (exists $queryseq{$multihit}){
				$queryseq{$multihit} .= $queryseq;
			}else{
				$queryseq{$multihit} = $queryseq;
			}		
		}
		if ($_ =~ /Sbjct:/){##Sbjct: 6   aggtacgccatcatttaatccaacatgggagcgtacaaatatatgcaagagctatggcgc 65 ###"Database"
			my @line = split(/\s+/, $_);
			my $subjectstart = $line[1];
			my $subjectseq = $line[2];
			my $subjectend = $line[3];
			my $subjectorientation = 0;
			if ($subjectstart > $subjectend){
				$subjectorientation = 1;
			}else{
				$subjectorientation = 0;
			}
			$subjectorientation{$multihit} = $subjectorientation;
			if (exists $sbjctstartfinish{$multihit}){
				$sbjctstartfinish{$multihit} .= ":".$subjectstart.":".$subjectend;
			}else{
				$sbjctstartfinish{$multihit} = $subjectstart.":".$subjectend;
			}
			if (exists $sbjctseq{$multihit}){
				$sbjctseq{$multihit} .= $subjectseq;
			}else{
				$sbjctseq{$multihit} = $subjectseq;
			}
		}
		if ($_ =~ /Length =/){##Length = 693
			my @line = split(/\s+/, $_);
			$dblength = $line[3];
		}
		########################################################################
		########################################################################
	}
}
#########################################################################################
#########################################################################################
###This subroutine is used to reverse and compliment a backwards (relative to the database sequence) alignment
sub revdnacomp {
###This subroutine was found at:
###http://www.perlmonks.org/?node_id=197793
  my $revcomp = reverse($_[0]);
  $revcomp =~ tr/ACGTacgt/TGCAtgca/;
  return $revcomp;
}
#########################################################################################
#########################################################################################
###This subroutine is used to identify variants from pair alignments with the variant position being relative to the database sequence 
sub nonindels {
	my %seqhash = %{$_[0]};
	my $start = $_[1];
	my (@seq1, @seq2, @varposition, @topindel, @botindel, @botindelseq, @seqatpos) = ();
	foreach my $key (keys %seqhash) {
		if ($key == 0){
			@seq1 = split (//, $seqhash{$key});###Query/Read Sequence
		}elsif ($key == 1){
		 	@seq2 = split (//, $seqhash{$key});###Subject/Database Sequence
		}	
	}
	my $ntcount = scalar(@seq1);
	##############################################################################
	##############################################################################
	###This part identifies all variants in an alignment except where there is an N/n
	while ($ntcount > 0){ 
		if ($seq1[$ntcount-1] =~ /$seq2[$ntcount-1]/i){
		}else{
			if ($seq1[$ntcount-1] eq "-"){
				unshift (@topindel, $ntcount+$start-1);
			}elsif($seq2[$ntcount-1] eq "-"){
				unshift (@botindel, $ntcount+$start-2);
				unshift (@botindelseq, $seq1[$ntcount-1]);
			}else{
				if ($seq1[$ntcount-1] eq "N" or $seq1[$ntcount-1] eq "n" or $seq2[$ntcount-1] eq "N" or $seq2[$ntcount-1] eq "n"){
				}else{
					unshift (@varposition, $ntcount+$start-1);
					unshift (@seqatpos, $seq1[$ntcount-1]);
				}
			}
		}
		$ntcount --;
	}
	##############################################################################
	##############################################################################
	###If there are insertions on the bottom/subject sequence, then in order for any variant after that to be relative to the database sequence, the 
	###position needs to be modified.
	###First the bottom insertions need to be modified to find their absolute positions
	foreach (@botindel){
		my $botindel = scalar (@botindel);
		while ($botindel > 0){
			if ($botindel[$botindel-1] > $_){
				$botindel[$botindel-1] = $botindel[$botindel-1]-1;
			}
			$botindel --; 
		}
	}
	###Next the variants and insertions on the top/read sequence need to modified to find their absolute database positions 
	if (scalar @botindel > 0){
		foreach (@botindel){ ###Any var/indel after this needs to have 1 removed from their count to make it relative to database read
			my $varcount = scalar (@varposition);
			my $topindel = scalar (@topindel);
			while ($varcount > 0){
				if ($varposition[$varcount-1] > $_){
					$varposition[$varcount-1] = $varposition[$varcount-1]-1;
				}
				$varcount --;
			}
			while ($topindel > 0){
				if ($topindel[$topindel-1] > $_){
					$topindel[$topindel-1] = $topindel[$topindel-1]-1;
				}
				$topindel --; 
			}
		}
	}
	my $scount = scalar @varposition;
	while ($scount > 2){
		if ($varposition[$scount-1] == $varposition[$scount-2]){
			$varposition[$scount-1] = $varposition[$scount-1] +1;
		}
		$scount --;
	}
	my @finalpositions = ();
	my @finalsequences = ();
	my $varposcount = 0;
	while ($varposcount < scalar @varposition){
		$finalpositions[$varposcount] = $varposition[$varposcount];
		$finalsequences[$varposcount] = $seqatpos[$varposcount];
		$varposcount ++;
	}
	$varposcount = 0;
	while ($varposcount < scalar @botindel){
		my $tempposition = 0;
		my $placed = 0;
		while ($tempposition < scalar @finalpositions){
			if ($placed == 0){
				if (exists $finalpositions[$tempposition + 1]){
					if ($finalpositions[$tempposition] <= $botindel[$varposcount]){
						if ($finalpositions[$tempposition + 1] > $botindel[$varposcount]){
							@finalpositions = (@finalpositions[0..$tempposition], $botindel[$varposcount], @finalpositions[$tempposition+1..scalar @finalpositions-1]);
							@finalsequences = (@finalsequences[0..$tempposition], "_$botindelseq[$varposcount]", @finalsequences[$tempposition+1..scalar @finalsequences-1]);
							$placed = 1;
						}		
					}else{
						unshift (@finalpositions, $botindel[$varposcount]);
						unshift (@finalsequences, "_$botindelseq[$varposcount]");
						$placed = 1;
					}
				}else{
					if ($finalpositions[$tempposition] <= $botindel[$varposcount]){
						push (@finalpositions, $botindel[$varposcount]);
						push (@finalsequences, "_$botindelseq[$varposcount]");
						$placed = 1;	
					}else{
						unshift (@finalpositions, $botindel[$varposcount]);
						unshift (@finalsequences, "_$botindelseq[$varposcount]");
						$placed = 1;
					}
				}
			}
			$tempposition ++;
		}
		$varposcount ++;
	}
	if (scalar @finalpositions == 0){
		my $position = 0;
		foreach (@botindel){
			push (@finalpositions, $_);
			push (@finalsequences, "_$botindelseq[$position]");
			$position ++;
		}
	}
	$varposcount = 0;
	while ($varposcount < scalar @topindel){
		my $tempposition = 0;
		my $placed = 0;
		while ($tempposition < scalar @finalpositions){
			if ($placed == 0){
				if (exists $finalpositions[$tempposition + 1]){
					if ($finalpositions[$tempposition] <= $topindel[$varposcount]){
						if ($finalpositions[$tempposition + 1] > $topindel[$varposcount]){
							@finalpositions = (@finalpositions[0..$tempposition], $topindel[$varposcount], @finalpositions[$tempposition+1..scalar @finalpositions-1]);
							@finalsequences = (@finalsequences[0..$tempposition], "-", @finalsequences[$tempposition+1..scalar @finalsequences-1]);
							$placed = 1;
						}		
					}else{
						unshift (@finalpositions, $topindel[$varposcount]);
						unshift (@finalsequences, "-");
						$placed = 1;
					}
				}else{
					if ($finalpositions[$tempposition] <= $topindel[$varposcount]){
						push (@finalpositions, $topindel[$varposcount]);
						push (@finalsequences, "-");
						$placed = 1;	
					}else{
						unshift (@finalpositions, $topindel[$varposcount]);
						unshift (@finalsequences, "-");
						$placed = 1;
					}
				}
			}
			$tempposition ++;
		}
		$varposcount ++;
	}
	if (scalar @finalpositions == 0){
		foreach (@topindel){
			push (@finalpositions, $_);
			push (@finalsequences, "-");
		}
	}
	return (\@finalpositions, \@finalsequences);
}
########################################################################
########################################################################
###This subroutine finds the positions of variants relative to the read sequences
###See the subroutine above for further explanations
sub nonindels1 {
	my %seqhash = %{$_[0]};
	my $start = $_[1];
	my $orientation = $_[2]; ###If orientation is 1, then it is backwards and the positions need to be modified
	my $queryst = $_[3];
	my $queryfin = $_[4];
	my (@seq1, @seq2, @varposition, @topindel, @botindel) = ();
	foreach my $key (keys %seqhash) {
		if ($key == 1){
			@seq1 = split (//, $seqhash{$key});###Subject/Database Sequence
		}elsif ($key == 0){
		 	@seq2 = split (//, $seqhash{$key});###Query/Read Sequence
		}	
	}
	my $ntcount = scalar(@seq1);
	while ($ntcount > 0){
		if ($seq1[$ntcount-1] =~ /$seq2[$ntcount-1]/i){
		}else{
			if ($seq1[$ntcount-1] eq "-"){
				unshift (@topindel, $ntcount+$start-1);
			}elsif($seq2[$ntcount-1] eq "-"){
				unshift (@botindel, $ntcount+$start-2);
			}else{
				if ($seq1[$ntcount-1] eq "N" or $seq1[$ntcount-1] eq "n" or $seq2[$ntcount-1] eq "N" or $seq2[$ntcount-1] eq "n"){
				}else{
					unshift (@varposition, $ntcount+$start-1);
				}
			}
		}
		$ntcount --;
	}
	foreach (@botindel){
		my $botindel = scalar (@botindel);
		while ($botindel > 0){
			if ($botindel[$botindel-1] > $_){
				$botindel[$botindel-1] = $botindel[$botindel-1]-1;
			}
			$botindel --; 
		}
	}
	if (scalar @botindel > 0){
		foreach (@botindel){ ###Any var/indel after this needs to have 1 removed from their count to make it relative to read
			my $varcount = scalar (@varposition);
			my $topindel = scalar (@topindel);
			while ($varcount > 0){
				if ($varposition[$varcount-1] > $_){
					$varposition[$varcount-1] = $varposition[$varcount-1]-1;
				}
				$varcount --;
			}
			while ($topindel > 0){
				if ($topindel[$topindel-1] > $_){
					$topindel[$topindel-1] = $topindel[$topindel-1]-1;
				}
				$topindel --; 
			}
		}
	}
	@varposition = sort {$a <=> $b}(@varposition);
	my $scount = scalar @varposition;
	while ($scount > 2){
		if ($varposition[$scount-1] == $varposition[$scount-2]){
			$varposition[$scount-1] = $varposition[$scount-1] +1;
		}
		$scount --;
	}
	my @finalpositions = ();
	my @finalsequences = ();
	my $varposcount = 0;
	while ($varposcount < scalar @varposition){
		$finalpositions[$varposcount] = $varposition[$varposcount];
		$finalsequences[$varposcount] = $varposition[$varposcount];
		$varposcount ++;
	}
	$varposcount = 0;
	while ($varposcount < scalar @botindel){
		my $tempposition = 0;
		my $placed = 0;
		while ($tempposition < scalar @finalpositions){
			if ($placed == 0){
				if (exists $finalpositions[$tempposition + 1]){
					if ($finalpositions[$tempposition] <= $botindel[$varposcount]){
						if ($finalpositions[$tempposition + 1] > $botindel[$varposcount]){
							@finalpositions = (@finalpositions[0..$tempposition], $botindel[$varposcount], @finalpositions[$tempposition+1..scalar @finalpositions-1]);
							@finalsequences = (@finalsequences[0..$tempposition], "-", @finalsequences[$tempposition+1..scalar @finalsequences-1]);
							$placed = 1;
						}		
					}else{
						unshift (@finalpositions, $botindel[$varposcount]);
						unshift (@finalsequences, "-");
						$placed = 1;
					}
				}else{
					if ($finalpositions[$tempposition] <= $botindel[$varposcount]){
						push (@finalpositions, $botindel[$varposcount]);
						push (@finalsequences, "-");
						$placed = 1;	
					}else{
						unshift (@finalpositions, $botindel[$varposcount]);
						unshift (@finalsequences, "-");
						$placed = 1;
					}
				}
			}
			$tempposition ++;
		}
		$varposcount ++;
	}
	if (scalar @finalpositions == 0){
		foreach (@botindel){
			push (@finalpositions, $_);
			push (@finalsequences, "-");
		}
	}
	$varposcount = 0;
	while ($varposcount < scalar @topindel){
		my $tempposition = 0;
		my $placed = 0;
		while ($tempposition < scalar @finalpositions){
			if ($placed == 0){
				if (exists $finalpositions[$tempposition + 1]){
					if ($finalpositions[$tempposition] <= $topindel[$varposcount]){
						if ($finalpositions[$tempposition + 1] > $topindel[$varposcount]){
							@finalpositions = (@finalpositions[0..$tempposition], $topindel[$varposcount], @finalpositions[$tempposition+1..scalar @finalpositions-1]);
							@finalsequences = (@finalsequences[0..$tempposition], "_", @finalsequences[$tempposition+1..scalar @finalsequences-1]);
							$placed = 1;
						}		
					}else{
						unshift (@finalpositions, $topindel[$varposcount]);
						unshift (@finalsequences, "_");
						$placed = 1;
					}
				}else{
					if ($finalpositions[$tempposition] <= $topindel[$varposcount]){
						push (@finalpositions, $topindel[$varposcount]);
						push (@finalsequences, "_");
						$placed = 1;	
					}else{
						unshift (@finalpositions, $topindel[$varposcount]);
						unshift (@finalsequences, "_");
						$placed = 1;
					}
				}
			}
			$tempposition ++;
		}
		$varposcount ++;
	}
	if (scalar @finalpositions == 0){
		foreach (@topindel){
			push (@finalpositions, $_);
			push (@finalsequences, "_");
		}
	}
	$varposcount = 0;
	while ($varposcount < scalar @finalpositions){
		if ($finalsequences[$varposcount] eq "-"){
			$finalpositions[$varposcount] = "-";
		}elsif($finalsequences[$varposcount] eq "_"){
			$finalpositions[$varposcount] = "_";
		}
		$varposcount ++;
	}
	##########################################################################################
	##########################################################################################
	if ($orientation == 1){###If the orientation is backwards, read positions are converted
					   ###They also need to be sorted backwards to match the vars
		foreach(@finalpositions){
			if ($_ ne "-" and $_ ne "_"){
				$_ = $queryfin - $_ + $queryst;
			}
		}	
	}				
	##########################################################################################
	##########################################################################################
	return (\@finalpositions);
}
close ($tempvar);
#########################################################################################################################
#########################################################################################################################
###This part has been added to handle larger files, it breaks the file into smaller files
if ($split > 0){
	my $filesize = -s "$finalfile.temp";
	my @splitfiles = ();
	my $splitsize = $filesize/$split;
	### open the input file
	open ( IN, "<$finalfile.temp" ) || die "Cannot read $finalfile.temp: $!\n";
	my $outfilenum = 0;
	my $changefile = 0;
	my $nameoverflow = 0;
	while(<IN>){
		chomp(my $inline = $_);
		### write the output file if the previous file is full
		if ($changefile == 0){
		### we are done with the current output file
			close (OUT);
			open (OUT, "> $finalfile.temp"."_$outfilenum") || warn "Cannot write to $finalfile.temp"."_$outfilenum: $!\n";
			push (@splitfiles, "$finalfile.temp"."_$outfilenum");
			$changefile = 1;
		}
		my $currentfilesize = -s "$finalfile.temp"."_$outfilenum";
		if ($currentfilesize > $splitsize and $outfilenum < $split){ 	
			$changefile = 0;
			$outfilenum ++;
			print OUT "$inline\n";
		}else{
			print OUT "$inline\n";
		}
	}
	### we're done spliting the input file
	close (IN);
	close (OUT);
	unlink ("$finalfile.temp");
	my $finalfilenum = 0;
	foreach (@splitfiles){
		 &subfile($_, $finalfilenum);
		$finalfilenum ++
	}
}else{
	&subfile("$finalfile.temp", -1);
}
sub subfile{
	my $splitfile = $_[0];
	my $finalfilenum = $_[1];
	###################################################################################################
	###################################################################################################
	my %aligninfo = (); ###Format: count1 => dbname.length	range	variants	(variants-readpos)
	my %readnames = (); ###Format: Readname => count1, count52
	my $count = 0;
	open (IN, "<", "$splitfile") || die "Can't open file";
	while (<IN>){
	###DatabaseNameSize    Start/Finish VariantPositions(DB) ReadName  	VariantPositions(Reads)	VariantSequence 
	###BT045061.1957	642:702		646;691;_;-	GHL9OXL01AJVDI	5;50;-;_		t;c;-;_
	###gi|85861227|ref|NM_029826.2318	32:106	87;96;100	SRR099231.693099 HWUSI-EAS1557_0006:2:6:6963:9261 length=76	56;65;69	c;g;g
	###BT046766.512		419:480	0
	###gi|312433989|ref|NM_153410.3389	1072:1147	0
		chomp $_;
		$count ++;
		my @line = split(/\t/, $_);
		if ($line[2] ne "0"){
			if (exists $readnames{$line[3]}){
				$readnames{$line[3]} .= ";$count";
			}else{
				$readnames{$line[3]} = $count;
			}
			$aligninfo{$count} = "$line[0]\t$line[1]\t$line[2]\t$line[3]\t$line[4]\t$line[5]";
		}else{
			$aligninfo{$count} = "$line[0]\t$line[1]\t$line[2]";
		}	
	}
	close (IN);
	if ($qualityfile eq "na"){
		foreach my $ai (keys %aligninfo){
			my @line = split (/\t/, $aligninfo{$ai});###BT045061.1957	642:702	646;691	GHL9OXL01AJVDI	5;50	t;c
			if (exists $line[5]){
				$aligninfo{$ai} = $line[0]."\t".$line[1]."\t".$line[2]."\t".$line[5];
			}else{
				$aligninfo{$ai} = $line[0]."\t".$line[1]."\t".$line[2];
			}
		}
	}else{
		open (IN, "<", "$qualityfile") || die "Can't open file";
		my $linepos = 0;
		my $readname = 0;
		my @allqual = ();
		while (<IN>){
			chomp $_;
			if ($_  =~ />/){
				if ($linepos == 1){
					if (exists $readnames{$readname}){
						my @readnames = split (/\;/, $readnames{$readname});
						foreach (@readnames){
							my $currentreadname = $_;
							my @line = split (/\t/, $aligninfo{$currentreadname});###BT045061.1957	642:702	646;691	GHL9OXL01AJVDI	5;50	t;c
							my @vartoread = split (/\;/, $line[4]); ###This is in order--sometimes it will be large -> small
							my @subsetqualityscores = ();
							foreach (@vartoread){
								if ($_ eq "-" or $_ eq "_"){
									push (@subsetqualityscores, $indelscore);
								}else{
									my $pos = $_ -1;
									push (@subsetqualityscores, $allqual[$pos]);
								} 
							}
							my $qualscorefin = join (";", @subsetqualityscores);
							$aligninfo{$currentreadname} = $line[0]."\t".$line[1]."\t".$line[2]."\t".$line[5]."\t".$qualscorefin;
						}
					}
				}
				$readname = substr $_, 1;
				$linepos = 1;
				@allqual = ();
			}elsif(eof){
				my @qualityscores = split (/\s+/, $_);
				@allqual = (@allqual, @qualityscores);
					if (exists $readnames{$readname}){
						my @readnames = split (/\;/, $readnames{$readname});
						foreach (@readnames){
							my $currentreadname = $_;
							my @line = split (/\t/, $aligninfo{$currentreadname});###BT045061.1957	642:702	646;691	GHL9OXL01AJVDI	5;50	t;c
							my @vartoread = split (/\;/, $line[4]); ###This is in order--sometimes it will be large -> small
							my @subsetqualityscores = ();
							foreach (@vartoread){
								if ($_ eq "-" or $_ eq "_"){
									push (@subsetqualityscores, $indelscore);
								}else{
									my $pos = $_ -1;
									push (@subsetqualityscores, $allqual[$pos]);
								}
							}
							my $qualscorefin = join (";", @subsetqualityscores);
							$aligninfo{$currentreadname} = $line[0]."\t".$line[1]."\t".$line[2]."\t".$line[5]."\t".$qualscorefin;
						}
					}
			}else{
				my @qualityscores = split (/\s+/, $_);
				@allqual = (@allqual, @qualityscores);	
			}
		}
	}	
	######################################################
	######################################################
	####This part returns the data in a form suitable for the next program
		#############################################
		#############################################
		###First insertions are altered
		###BT045061.1957	642:702	646;691	t;c
		###or ###BT045061.1957	642:702	646;691	t;c	40;10
		###or ###BT046766.512	419:480	0
	foreach my $aln (keys %aligninfo){
		my @line = split (/\t/, $aligninfo{$aln});
		if (exists $line[3]){
			my @positions = split (/\;/, $line[2]);
			my @newpositions = ();
			my @nucleotide = split (/\;/, $line[3]);
			my @newnucleotide = ();
			my @quality = ();
			my @newquality = ();
			if (exists $line[4]){
				@quality = split (/\;/, $line[4]);
			}
			my %modify = ();
			my $var_pos = 0;
			foreach (@positions){
				if (exists $modify{$_}){
					$modify{$_} .= ",$var_pos";
				}else{
					$modify{$_} = $var_pos; 
				} 
				$var_pos ++;
			}
			my $new_var_pos = 0;
			foreach my $mod (sort {$a <=> $b} keys %modify){
				my @modify = split (/\,/, $modify{$mod});
				if (scalar @modify > 1){
					foreach (@modify){
						if ($nucleotide[$_] =~ /\_/){
							if (exists $newpositions[$new_var_pos]){
								$nucleotide[$_] =~ s/\_//g;
								$newnucleotide[$new_var_pos] .= $nucleotide[$_];
							}else{
								$newpositions[$new_var_pos] = $positions[$_];
								$newnucleotide[$new_var_pos] = $nucleotide[$_];
								if (exists $line[4]){	
									$newquality[$new_var_pos] = $quality[$_];
								}
							}
						}else{
							$newpositions[$new_var_pos] = $positions[$_];
							$newnucleotide[$new_var_pos] = $nucleotide[$_];
							if (exists $line[4]){
								$newquality[$new_var_pos] = $quality[$_];
							}	
							$new_var_pos ++;
						}
					}
				}else{
					$newpositions[$new_var_pos] = $positions[$modify[0]];
					$newnucleotide[$new_var_pos] = $nucleotide[$modify[0]];
					if (exists $line[4]){
						$newquality[$new_var_pos] = $quality[$modify[0]];
					}
				}
				$new_var_pos ++;
			}
			$line[2] = join (";", @newpositions);
			$line[3] = join (";", @newnucleotide);
			if (exists $line[4]){
				$line[4] = join (";", @newquality);	
			}
			$aligninfo{$aln} = join ("\t", @line);
		}
	}
	if ($finalfilenum < 0){
		open (OUT, ">", "$finalfile") || die "Can't open file";
		my $nameswitch = 0;
		foreach my $sort (sort {$aligninfo{$a} cmp $aligninfo{$b}} keys %aligninfo){
			my @dbname = split(/\t/, $aligninfo{$sort});
				if ($dbname[0] eq $nameswitch){			
				}else{
					print OUT "___________________________________________\n";
					$nameswitch = $dbname[0];
				}
				print OUT $aligninfo{$sort}."\n";
		}
		close (OUT);
	}else{
		open (OUT, ">", "$finalfile"."_$finalfilenum") || die "Can't open file";
		my $nameswitch = 0;
		foreach my $sort (sort {$aligninfo{$a} cmp $aligninfo{$b}} keys %aligninfo){
			my @dbname = split(/\t/, $aligninfo{$sort});
				if ($dbname[0] eq $nameswitch){			
				}else{
					print OUT "___________________________________________\n";
					$nameswitch = $dbname[0];
				}
				print OUT $aligninfo{$sort}."\n";
		}
		close (OUT);
	}
}
