# Supplementary material for: Identification of single nucleotide polymorphisms from the transcriptome of an organism with a whole genome duplication
Source: BMC Bioinformatics. 2013 Nov 16;14:325. doi: 10.1186/1471-2105-14-325 (PMC3840595; doi:10.1186/1471-2105-14-325)
Supplement: Additional file 2 — Perl Scripts and Instructions. This file must be decompressed before it is opened. It contains a folder with the various Perl scripts used for SNP discovery and instructions on how they may be used. The instructions may be opened with a text editor (e.g. notepad ++). [file 1471-2105-14-325-S2.zip › Final_Scripts/concatenate.pl]

#!/usr/bin/perl   
 use strict;    
 use warnings;
#########################################################################
#########################################################################
###This script is used to join dupevid files.  In this way everything before this step can be split up, to save time.
###Also, if you sequence the same individual at greater depth later, you can just join the two dupevid files and not the actual sequence data.
if (scalar @ARGV > 0){
}else{die "No arguments found\nExample arguments: \"-i file_1 file_2 file_3 file_4 -o outputfile\"\n"};
################################################
################################################
###This part partitions the arguments
my @inputfiles = ();
my $outfile = 0;
my $argument = 0;
foreach (@ARGV){
	chomp $_;
	if ($_ =~ /\-/){
		$argument = $_;
	}elsif($argument eq "-i"){
		push (@inputfiles, $_);
	}elsif($argument eq "-o"){
		$outfile = "$_";
	}
}
#############################################
#############################################
###This parts puts all the info into a large hash and then prints it to a file
###examples of lines from these files
###AB008373=2625.175-275	0(2
###AB008373=2625.1775-1875	0(2|1789;1808;1809;1813;1815;1819;1821;1823;1839;1852;1861;1863;1870(2	c;t;g;c;t;a;c;g;g;c;g;g;a
###OMU25721=1431.1131-1231	0(1|1164(1	g	37|1188(1	g	22
my %inputhash = ();
foreach my $inputfile (@inputfiles){
	open (IN, "<$inputfile") || die "Can't open file\n";
	while (<IN>){
		chomp $_;
		my $identifier = substr ($_, 0, index($_, "\t"));
		my $info = substr ($_, (index($_, "\t"))+1);
		if (exists $inputhash{$identifier}){ ###Need to make modifications based on the information from the other files
			my @oldinfo = split (/\|/, $inputhash{$identifier});
			my @newinfo = split (/\|/, $info);
			my (%tempseqqual, %tempcov) = (); ###format pos::nucl => avg score    pos::nucl => coverage
			foreach (@oldinfo){
				my @line = split (/\t/, $_);
				my @cover = split (/\(/, $line[0]);
				if ($cover[0] eq "0"){
					$tempcov{"0"} = $cover[1];
				}else{
					$tempcov{$cover[0].":".$line[1]} = $cover[1];
					if (exists $line[2]){
						$tempseqqual{$cover[0].":".$line[1]} = $line[2];
					}
				}
			}
			foreach (@newinfo){
				my @line = split (/\t/, $_);
				my @cover = split (/\(/, $line[0]);
				if ($cover[0] eq "0"){
					$tempcov{"0"} += $cover[1];
				}else{
					$tempcov{$cover[0].":".$line[1]} += $cover[1];
					if (exists $line[2]){
						my @qualityscore1 = ();
						if (exists $tempseqqual{$cover[0].$line[1]}){
							@qualityscore1 = split (/\;/, $tempseqqual{$cover[0].$line[1]});
						}
						my @qualityscore2 = split (/\;/, $line[2]);
						my @newqualscore = ();
						my $qualscorepos = 0;
						if (scalar @qualityscore1 > 0){
							while ($qualscorepos < scalar @qualityscore1){
								my $newscore = ($qualityscore1[$qualscorepos]+$qualityscore2[$qualscorepos])/2; 
								push (@newqualscore, $newscore);
								$qualscorepos ++;
							}
						}else{
							@newqualscore = @qualityscore2;
						}
						$tempseqqual{$cover[0].":".$line[1]} = join (";", @newqualscore);
					}
				}
			}
			my @finalline = ();
			foreach my $tc (keys %tempcov){
				my @line = split (/\:/, $tc);
				if (exists $tempseqqual{$tc}){
					push (@finalline, "$line[0]($tempcov{$tc}\t$line[1]\t$tempseqqual{$tc}");
				}else{
					if (exists $line[1]){
						push (@finalline, "$line[0]($tempcov{$tc}\t$line[1]");
					}else{
						push (@finalline, "$tc($tempcov{$tc}");
					}
				}
			}
			$inputhash{$identifier} = join ("|", @finalline);
		}else{
			$inputhash{$identifier} = $info;
		}
	}
}
open (OUT, ">$outfile") || die "Can't open file\n";
foreach my $ih (sort keys %inputhash){
	print OUT "$ih\t$inputhash{$ih}\n";
}
