# Supplementary material for: Identification of single nucleotide polymorphisms from the transcriptome of an organism with a whole genome duplication
Source: BMC Bioinformatics. 2013 Nov 16;14:325. doi: 10.1186/1471-2105-14-325 (PMC3840595; doi:10.1186/1471-2105-14-325)
Supplement: Additional file 2 — Perl Scripts and Instructions. This file must be decompressed before it is opened. It contains a folder with the various Perl scripts used for SNP discovery and instructions on how they may be used. The instructions may be opened with a text editor (e.g. notepad ++). [file 1471-2105-14-325-S2.zip › Final_Scripts/SNP2DGL2.pl]

#!/usr/bin/perl   
 use strict;    
 use warnings;
#####################################################################################
#####################################################################################
##Uses the variant file, to generate the list of duplicated genes by breaking up regions into set regions--size can be modified
##then identifying supported variant patterns and finally counting the variant patterns as long as there is evidence one way
##or another.  If there is not any evidence in a region, it would return na for that region
if (scalar @ARGV > 0){
}else{die "No arguments found\nExample arguments: \"-i inputfile -o output -region 100\"\n"};
################################################
################################################
###This part partitions the input and output files from the rest of the arguments
my $openfile = 0;
my $finalfile = 0;
my $argument = 0;
my $setregion = 100;
foreach (@ARGV){
	chomp $_;
	if ($_ =~ /\-/){
		$argument = $_;
	}elsif($argument eq "-i"){
		$openfile = "$_";
	}elsif($argument eq "-o"){
		$finalfile = "$_";
	}elsif($argument eq "-region"){
		$setregion = "$_";
	}
}
#############################################
#############################################
open(my $tempvar, "<", "$openfile") || die "Can't open file";
open(my $out, ">", "$finalfile") || die "Can't open file";
########################################################################
########################################################################
###This part sends each database sequence through the main subroutine individually
my $count = 0;
my (@line, %masterhash) = ();
while (<$tempvar>){###gnl|UG|Ta#S12857615 TaLr1132C09R TaLr1 Triticum aestivum cDNA clone.630	15:75	38	a
	chomp ($_);
	if ($_ =~ /^\_\_\_\_/){###Break in between different database sequences
		%masterhash = %{&main(\@line)};
		&printer(\%masterhash);
		@line = ();
		$count = 0;		
	}else{ ###AB006448.3217	674:1163	692;840;939	c;g;t	40;40;40
	       ###AB006448.3217	2965:3024	0
		push (@line, $_);
	}
	if (eof){
		%masterhash = %{&main(\@line)};
		&printer(\%masterhash);
		@line = ();
		$count = 0;
	}
}
########################################################################
########################################################################
###This subroutine breaks up the database sequence into defined region sizes and then finds haplotypes that overlap that region.
###For those haplotypes, the subroutine will count the number of times it occurs in that region and will average the quality scores
sub main {
	my @readvars = @{$_[0]};###all of the reads that align to the current database sequence
	my %masterhash = (); ###AB006448.600-700	692(3	c	40
	##################################################
	##################################################
	###This part is used to collect info
	###AB006448.3217	674:1163	692;840;939	c;g;t	40;40;40
	###AB006448.3217	2965:3024	0
	foreach (@readvars){	
		my %vartoqual = (); ### 692 => 40
		my %vartoseqs = (); ### 692 => c		
		my @line = split (/\t/, $_);
		my $dbname = substr($line[0], 0, rindex($line[0], '.'));
		my $dblength = substr($line[0], rindex($line[0], '.')+1);					
		my @dbaccession = ($dbname, $dblength); 				##readdbaccession
		$dbaccession[0] = $dbaccession[0]."=".$dbaccession[1];		
		my @readstartfinish = split(/:/, $line[1]);				##DBstart/end of seq
		my @positions = split (/\;/, $line[2]);
		if (exists $line[3]){ ###c;g;t
			my @readseqforpos = split (/\;/, $line[3]);
			my @qualseqforpos = ();
			if (exists $line[4]){### 40;40;40
				@qualseqforpos = split (/\;/, $line[4]);
			}
			my $varcount = scalar @positions; ###692;840;939
			while ($varcount > 0){ ###creates a hash that links the variant with a score
				if (exists $line[4]){
					if (exists $vartoqual{$positions[$varcount-1]}){
						$vartoqual{$positions[$varcount-1]} .= ";$qualseqforpos[$varcount-1]";
					}else{
						$vartoqual{$positions[$varcount-1]} = $qualseqforpos[$varcount-1];
					}
				}
				if (exists $vartoseqs{$positions[$varcount-1]}){
					$vartoseqs{$positions[$varcount-1]} .= ";$readseqforpos[$varcount-1]";
				}else{
					$vartoseqs{$positions[$varcount-1]} = $readseqforpos[$varcount-1];
				}
				$varcount --;
			}
		}
		#########################################################
		#########################################################
		###If set regions have already been created, this part will scan those regions and put the new haplotype in the right one
		if (exists $masterhash{$dbaccession[0]}){
			if ($masterhash{$dbaccession[0]} ne "na"){
				print $dbaccession[0]."\t$masterhash{$dbaccession[0]}\n";
			}
			foreach my $key2 (keys %masterhash) {
				my $dbname1 = substr($key2, 0, index($key2, '.'));
				my $dbreg1 = substr($key2, index($key2, '.')+1);
				my @accession = ($dbname1, $dbreg1);
				if (exists $accession[1] and $accession[0] eq $dbaccession[0]){
					my @startfinish = split(/\-/, $accession[1]);			
					if ($startfinish[0] >= $readstartfinish[0] and $startfinish[1] <= $readstartfinish[1]){
					###$startfinish is from the hash $read
					###This strategy takes advantage of a read frame, where the whole frame must be present
						my @temppos = ();
						foreach (@positions){	###Generates a read sub-varlist for this region
							if ($startfinish[0] <= $_ and $startfinish[1] >= $_){
								push (@temppos, $_);				
							}
						}
						my @tempqual = ();
						my @tempseqs = ();
						my ($tempvar, $tempseqs) = 0;
						my $tempqual = 0;
						my $previousposition = 0;
						if(scalar @temppos > 0){
							foreach (@temppos){
								if ($previousposition != $_){
									if (exists $vartoqual{$_}){
										push (@tempqual, $vartoqual{$_});
									}
									push (@tempseqs, $vartoseqs{$_});
								}
								$previousposition = $_;
							}
							$tempvar = join (";", @temppos);
							if (scalar @tempqual > 0){
								$tempqual = join (";", @tempqual);
							}
							$tempseqs = join (";", @tempseqs);
						}
						####################################################################################################
						####################################################################################################
						###If there isn't an existing haplotype in the region, create one.  Otherwise modify the existing list
						###by adding a haplotype to the region, or add evidence to the existing one.  If adding evidence, the 
						###quality score is averaged.
						if ($masterhash{$key2} eq "na"){
							if ($tempvar ne "0"){
								if ($tempvar ne "0"){
									$masterhash{$key2} = $tempvar."(1\t$tempseqs\t$tempqual";	
								}else{
									$masterhash{$key2} = $tempvar."(1\t$tempseqs";
								}
							}else{
								$masterhash{$key2} = "0(1";
							}					
						}else{
							my @paralogs = split (/\|/, $masterhash{$key2}); ###Format: dbname.region => pos\tseq\tscore|pos\tseq
							my $position = 0;							
							my $matchparalog = -1;
							foreach (@paralogs){ ###Compare each paralog against new evidence $tempvar and $tempseqs
								my @paralogevid = split (/\t/, $_);
								my @positionandevid = split (/\(/, $paralogevid[0]);
								if ($positionandevid[0] eq "0"){
									if ($positionandevid[0] eq $tempvar){
										$matchparalog = $position;
									}
								}else{
									if ($positionandevid[0] eq $tempvar and $paralogevid[1] eq $tempseqs){
										$matchparalog = $position;
									}
								}
								$position ++;
							}
							if ($matchparalog == -1){
								my $newparalog = "0(1";
								if ($tempvar ne "0"){
									if ($tempvar ne "0"){
										$newparalog = $tempvar."(1\t$tempseqs\t$tempqual";
									}else{
										$newparalog = $tempvar."(1\t$tempseqs";
									}							
								}
								push (@paralogs, $newparalog);
							}else{
								my @matchingparalog = split(/\t/, $paralogs[$matchparalog]); ###pos\tseq\tscore|pos\tseq
								my @positionandevid = split (/\(/, $matchingparalog[0]);
								$positionandevid[1] ++;
								$matchingparalog[0] = join ("(", @positionandevid);
								$paralogs[$matchparalog] = join ("\t", @matchingparalog);
								if ($tempvar ne "0"){
									if (exists $matchingparalog[2]){
										@tempqual = split (/\;/, $tempqual);
										my @oldscores = split (/\;/, $matchingparalog[2]);
										my $numscores = scalar (@oldscores);
										while ($numscores > 0){
											my $avg = ($oldscores[$numscores-1] + $tempqual[$numscores-1])/2;
											$oldscores[$numscores-1] = $avg;
											$numscores --;
										}
										$matchingparalog[2] = join (";", @oldscores);
										$paralogs[$matchparalog] = join ("\t", @matchingparalog);
									}
								} 
							}
							$masterhash{$key2} = join ("|", @paralogs);
						}
						##########################################################################
						##########################################################################	
					}					
				}
			}
		###################################################################################################
		###################################################################################################
		###If the regions haven't been created yet, then the length of the database sequence is sent to the subroutine, getregions.
		###This subroutine breaks up the length into 100 nt long regions (unless changed) and then also creates another set of overlapping
		###regions 100 nt...So it goes something like 1-101, 51-151, 102-202, 152-252..
		###Then the first haplotypes are added to supported regions.
		}else{
			my $numberofregions = &getregions($dbaccession[1]);###Returns a list of regions
			my @numberofregions = @{$numberofregions};
			my @tempvar = ();
			my @tempqual = ();
			my @tempseqs = ();
			foreach my $key1 (@numberofregions) {
				my @startfin = split (/-/, $key1);
				if ($startfin[0] >= $readstartfinish[0] and $startfin[1] <= $readstartfinish[1]){### To make sure the entire region is covered
					@tempvar = ();###need to reset or the values from one region will be carried to another
					@tempqual = ();###Same with the tempqual scores
					@tempseqs = ();
					foreach (@positions){ ###Creates suplist of variants in a region
						if ($startfin[0] <= $_ and $startfin[1] >= $_){
							push (@tempvar, $_);
						}						
					}
					my $numvar = scalar(@tempvar);
					if ($numvar > 0) {
						my $previousposition = 0;
						foreach (@tempvar){
							if ($previousposition != $_){
								if (exists $vartoqual{$_}){
									push (@tempqual, $vartoqual{$_});
								}
								push (@tempseqs, $vartoseqs{$_});
							}
							$previousposition = $_;
						}
						my $varregionx = join(";", @tempvar); ###var sublist
						my $qualregionx = join(";", @tempqual);###Quality sublist
						my $seqsregionx = join(";", @tempseqs);###Sequence sublist
						$masterhash{$dbaccession[0]} = "na";###Shows that there is an existing set, but isn't used
						if (scalar @tempqual > 0){
							$masterhash{$dbaccession[0].".".$key1} = $varregionx."(1\t$seqsregionx\t$qualregionx";
						}else{
							$masterhash{$dbaccession[0].".".$key1} = $varregionx."(1\t$seqsregionx";
						}
					}else{
						$masterhash{$dbaccession[0]} = "na";
						$masterhash{$dbaccession[0].".".$key1} = "0(1";			
					}
				}else{
					$masterhash{$dbaccession[0]} = "na";
					$masterhash{$dbaccession[0].".".$key1} = "na";
				}
			}
		}
	}
	return (\%masterhash);###This is the hash that will be sent to the printer subroutine and contains only one gene's info at a time
}	
#########################################################################################
#########################################################################################
##This subroutine creates a number of regions of a certain length specified by $setregion
##this subroutine can be used to create a more stingent or less stringent definition of duplication
sub getregions{
my $length = $_[0];
my @region = ();                                          
my $overlapregion = $setregion/2;			       ####after that value it should decrease the confidence

	while ($length >= -$setregion) {
		my $start1 = $length - $setregion;
		my $end1 = $length;
		$length = $length - $setregion;
		my $start2 = $length - $overlapregion;
		my $end2 = $length + $overlapregion;
		if ($end1 > 0){
			if ($start1 < 0) {
				push (@region, "0-".$end1);			
			}else{
				push (@region, $start1."-".$end1);
			}
		}
		if ($end2 > 0) {	
			if ($start2 < 0){			###Adding this section should add confidence, but will be more computationally expensive
				push (@region, "0-".$end2);
			}else{			
				push (@region, $start2."-".$end2);
			}
		} 
	}
return (\@region);
}
##########################################################################################
##########################################################################################
##This subroutine is used for printing the results except for null information
sub printer {
	my %masterhash = %{$_[0]};
	foreach (sort keys %masterhash) {
		if ($masterhash{$_} ne "na"){
			print $out $_."\t".$masterhash{$_}."\n";
		}	
	}
}
close $out;
