# Supplementary material for: Identification of single nucleotide polymorphisms from the transcriptome of an organism with a whole genome duplication
Source: BMC Bioinformatics. 2013 Nov 16;14:325. doi: 10.1186/1471-2105-14-325 (PMC3840595; doi:10.1186/1471-2105-14-325)
Supplement: Additional file 2 — Perl Scripts and Instructions. This file must be decompressed before it is opened. It contains a folder with the various Perl scripts used for SNP discovery and instructions on how they may be used. The instructions may be opened with a text editor (e.g. notepad ++). [file 1471-2105-14-325-S2.zip › Final_Scripts/SNPStats.pl]

#!/usr/bin/perl LinearSAM.pl   
 use strict;    
 use warnings;

open (IN, "<$ARGV[0]") || die "Can't open SNP file\n";
my %reference = ();
my %individuals = ();		
while (<IN>){
	chomp $_;
	my @line1 = split (/\t/, $_);
	if ($line1[2] > $ARGV[1]){
		my $reference = substr ($line1[0], 0, rindex($line1[0], '.'));
		my @line2 = split (/\|/, $line1[1]);
		my @allele1 = split (/\./, $line2[0]);
		my @allele2 = split (/\./, $line2[1]);
		my @a1_inds = split (/\:/, $allele1[1]);
		my @a2_inds = split (/\:/, $allele2[1]);
		$reference{$reference} ++;
		foreach (@a1_inds){
			my $ind1 = $_;
			$individuals{$ind1} ++;
			foreach (@a2_inds){
				$individuals{"$ind1:$_"} ++;
			}
		}
		foreach (@a2_inds){
			my $ind1 = $_;
			$individuals{$ind1} ++;
			foreach (@a1_inds){
				$individuals{"$ind1:$_"} ++;
			}
		}
	}
}
my $snp = 0;
foreach my $r (keys %reference){
	$snp += $reference{$r};
}
print "Total number of SNPs: $snp\n";
print "Total references: ".(scalar keys %reference)."\n";
print "Distribution: \n";
foreach my $ind (sort keys %individuals){
	print "\t$ind\t$individuals{$ind}\n";
}
