# Supplementary material for: Identification of single nucleotide polymorphisms from the transcriptome of an organism with a whole genome duplication
Source: BMC Bioinformatics. 2013 Nov 16;14:325. doi: 10.1186/1471-2105-14-325 (PMC3840595; doi:10.1186/1471-2105-14-325)
Supplement: Additional file 2 — Perl Scripts and Instructions. This file must be decompressed before it is opened. It contains a folder with the various Perl scripts used for SNP discovery and instructions on how they may be used. The instructions may be opened with a text editor (e.g. notepad ++). [file 1471-2105-14-325-S2.zip › Final_Scripts/DupEvidDistribution.pl]

#!/usr/bin/perl   
 use strict;    
 use warnings;

###This Script is used to get a visual of the Dupevid files
###Examples of Dupevid files:
###gnl|UG|Ta#S12857403 TaLr1130E04R TaLr1 Triticum aestivum cDNA clone=558.278-358	281(1	c	0|0(2
###gnl|UG|Ta#S12858156 TaLr1136D05R TaLr1 Triticum aestivum cDNA clone=746.266-346	268;341(1	g;g|315(1	g|346(1	a|325;340(1	c;g	0|311(1	t	0|283(1	a	0|0(8|270(1	g	0

if (scalar @ARGV > 0){
}else{die "No arguments found\nExample arguments: \" -i dupevidfile -o output.txt -seqevid 2\"\n"};
################################################
################################################
###This part partitions the arguments
my $dupevid = 0;
my $finalfile = "variants";
my $argument = 0;
my $NumSeqEvidence = 2;
foreach (@ARGV){
	chomp $_;
	if ($_ =~ /\-/){
		$argument = $_;
	}elsif($argument eq "-i"){
		$dupevid = "$_";
	}elsif($argument eq "-o"){
		$finalfile = "$_";
	}elsif($argument eq "-seqevid"){
		$NumSeqEvidence = $_;
	}
}
#############################################
#############################################
open (IN, "<$dupevid")|| die "Can't open the evidence file\n";
open (OUT, ">$finalfile")|| die "Can't open the evidence file\n";
my %distribution = ();
while (<IN>){###gnl|UG|Ta#S12857403 TaLr1130E04R TaLr1 Triticum aestivum cDNA clone=558.278-358	281(1	c	0|0(2
	chomp $_;
	my $dbname = substr($_, 0, rindex($_, '='));
	my $line = substr($_, rindex($_, '=')+1);
	my $dblength = substr($line, 0, index($line, '.'));
	my $region = substr($line, index($line, '.')+1, index($line, "\t")- index($line, '.') - 1);
	my @region = split (/\-/, $region);
	my $evidence = substr($line, index($line, "\t") + 1);
	my @copies = split (/\|/, $evidence);
	foreach (@copies){
		my @info = split (/\t/, $_);
		if (scalar @info == 1){
			my $reads = substr($info[0], rindex($info[0], '(') + 1);
			if ($reads >= $NumSeqEvidence){
				$distribution{"100%"} ++;
			}
		}else{
			my $reads = substr($info[0], rindex($info[0], '(') + 1);
			my @paralog = split (/\;/, substr($info[0], 0, rindex($info[0], '(') - 1));
			my %paralog = ();
			foreach (@paralog){
				$paralog{$_} ++;
			}
			my $percent_similarity = ($region[1] - $region[0] - scalar keys %paralog) / ($region[1] - $region[0]) * 100;
			
			if ($reads >= $NumSeqEvidence){
				$distribution{"$percent_similarity%"} ++;
			}
		}
	}
}	
foreach my $dist (sort {$a cmp $b} keys %distribution){
	print OUT "$dist\t$distribution{$dist}\n";
}
