# Supplementary material for: Identification of single nucleotide polymorphisms from the transcriptome of an organism with a whole genome duplication
Source: BMC Bioinformatics. 2013 Nov 16;14:325. doi: 10.1186/1471-2105-14-325 (PMC3840595; doi:10.1186/1471-2105-14-325)
Supplement: Additional file 2 — Perl Scripts and Instructions. This file must be decompressed before it is opened. It contains a folder with the various Perl scripts used for SNP discovery and instructions on how they may be used. The instructions may be opened with a text editor (e.g. notepad ++). [file 1471-2105-14-325-S2.zip › Final_Scripts/GetSAMseq.pl]

#!/usr/bin/perl   
 use strict;    
 use warnings;
if (scalar @ARGV > 0){
}else{die "No arguments found\nExample arguments: \"-i input.SAM -d database.fasta -o output -geno genotype_file\"\n"};
################################################
################################################
###This part partitions the arguments
my @in = ();
my $out = 0;
my $database_fasta = 0;
my $genotype_file = 0;
my $argument = 0;
foreach (@ARGV){
	chomp $_;
	if ($_ =~ /\-/){
		$argument = $_;
	}elsif($argument eq "-i"){
		push (@in, "$_");
	}elsif($argument eq "-o"){
		$out = "$_";
	}elsif($argument eq "-d"){
		$database_fasta = "$_";
	}elsif($argument eq "-geno"){
		$genotype_file = "$_";
	}
}
#############################################
#############################################
###This part takes the genotype file and gathers info from it if the SNP isn't an indel
open (IN, "<$genotype_file") || die "Can't open Genotype file\n";
my %genotyped = (); ### Reference_Name => region\t$sequence
my %genoregion = (); ### Reference_Name\tregion => $sequences
while (<IN>){ ###gnl|UG|Omy#S15238745	60-140	0.5	ACAAGGCATGATGTTGTGGAGCCTGCTGCT[G/C]GCTGTGCTATGTGGCACAGCAGTTGCCCTGTTTGACCCAATGCTGGAACA	2,1,4,0,2
	chomp $_;
	my @line = split (/\t/, $_);
	my $snp = substr($line[3], index($line[3], '[') + 1, 3);
	#if ($snp !~ /[\_\-]/){### No indels
		if (exists $genotyped{"$line[0]"}){
			$genotyped{"$line[0]"} .= "\n$line[1]\t$line[3]";
		}else{
			$genotyped{"$line[0]"} = "$line[1]\t$line[3]";
		}
		if (exists $genoregion{"$line[0]\t$line[1]"}){
			$genoregion{"$line[0]\t$line[1]"} .= "\n$line[3]";
		}else{
			$genoregion{"$line[0]\t$line[1]"} = "$line[3]";
		}
	#}
}
close (IN);
###########################################
###########################################
###This part takes the reference sequence
open (IN, "<$database_fasta") || die "Can't open fasta file\n";
my $dbname = "";
my @sequence = ();
my %dbfasta = (); ### Reference_Name => sequence
while (<IN>){
	chomp $_;
	if ($_ =~ /^>/){
		if ($dbname ne ""){
			my $newseq = join ("", @sequence);
			if (exists $genotyped{$dbname}){
				$dbfasta{$dbname} = $newseq;
			}
		}
		$dbname = substr($_,1);
		@sequence = ();
	}elsif($_ =~ /[atcgATCGnN]/){
		push (@sequence, $_);
	}
	if (eof){
		my $newseq = join ("", @sequence);
		if (exists $genotyped{$dbname}){
			$dbfasta{$dbname} = $newseq;
		}
	}
}
close (IN);
############################################
############################################
###This part genotypes the SAM files for each of the SNPs from the geno file
my %sam = (); ###Reference_name => region => sequences
foreach (@in){
	&SAM($_);
}
sub SAM {
	open (IN, "<$_[0]") || die "Can't open SAM file\n"; ###Opens SAM file
	print "Genotyping $_[0]\n";
	while (<IN>){
		chomp $_;
		if ($_ !~ /^\@/){ ###No headers
			my @info = split (/\t/, $_);###Typical SAM format
			my $referencename = $info[2];
			my $reference_start = $info[3];
			if ($referencename ne "*"){
				if (exists $genotyped{$referencename}){ ###If there is a hash key that matches the current SAM reference
					my @geno_info = split (/\n/, $genotyped{$referencename}); ###This is all of the SNPs
 					foreach (@geno_info){  ### Lumps the SNPs from each region together
						my $soft_cut = 0;  ### This variable helps define which part of the SAM seq to keep
						my @region_info = split (/\t/, $_);
						my @region = split (/\-/, $region_info[0]); ### start-fin
						my @cigar = split(//, $info[5]);
						my @value = ();
						my $cigar_position = 0;
						my $indel = 0;
						my $internal_indel = 0;
						#################################
						#################################
						foreach (@cigar){
							if ($_ =~ /\d/){
								push (@value, $_);
							}else{
								if ($_ =~ m/m/i){   ###Matching (Exact or mismatch)
									my $value = join ("", @value);
									if ($cigar_position < $region[0]){
										$cigar_position += $value;
									}
								}elsif($_ =~ m/i/i){###Query insertion (missing in reference-extra in read)
									my $value = join ("", @value);
									if ($cigar_position <= $region[0] - $reference_start){
										$indel += $value;
									}elsif ($cigar_position >= $region[0] and $cigar_position <= $region[1]){
									#	$internal_indel ++;
									}
								}elsif($_ =~ m/d/i){###Query deletion  (extra in reference-missing in read)
									my $value = join ("", @value);
									if ($cigar_position <= $region[0] - $reference_start){
										$indel -= $value;
										$cigar_position += $value;
									}elsif ($cigar_position >= $region[0] and $cigar_position <= $region[1]){
									#	$internal_indel -= $value;
									}
								}elsif($_ =~ m/n/i){###Somewhat similar to D
									my $value = join ("", @value);
									if ($cigar_position <= $region[0] - $reference_start){
										$indel -= $value;
										$cigar_position += $value;
									}elsif ($cigar_position >= $region[0] and $cigar_position <= $region[1]){
									#	$internal_indel -= $value;
									}
								}elsif($_ =~ m/s/i){###Soft-Clipped (Still in sequence field)
									my $value = join ("", @value);
									if ($cigar_position <= $region[0] - $reference_start){
										$soft_cut += $value;
									}
								}
								@value = ();
							}
						}
						####################################
						####################################
						if ($reference_start <= $region[0] and length($info[9]) - $indel - $soft_cut >= $region[1] - $reference_start){
							my $subseq = substr($info[9], $region[0] - $reference_start + $soft_cut + $indel, $region[1] - $region[0]);	
							if (exists $sam{$info[2]}{"$region_info[0]"}){
								$sam{$info[2]}{"$region_info[0]"} .= "\n$subseq";
							}else{
								$sam{$info[2]}{"$region_info[0]"} = "$subseq";
							}
						}
						
					}
				}
			}
		}
	}
	close (IN);
}
print "Done Reading SAM files\n";
open (OUT, ">$out") || die "Can't open out file\n";
foreach my $gr (sort keys %genoregion){
	my @geno_info = split (/\t/, $gr);
	my @region = split (/\-/, $geno_info[1]);
	my $region = "@region";
	my $snpposition = index ($genoregion{$gr},'[');
	my @snps = split (/\n/, $genoregion{$gr});
	print OUT "$gr\n".(substr($dbfasta{$geno_info[0]},$region[0] - 1, $snpposition + 1)).(substr($dbfasta{$geno_info[0]},$region[0] + $snpposition ,$region[1] - $region[0] - $snpposition - 1))." -db\n";#$genoregion{$gr} -allele[1/2]\n\n";
##################
	foreach my $snp (@snps){
		print OUT "$snp -allele[1/2]\n";
		my $allele1 = substr($snp, 0, index($snp, '[')).substr($snp, index($snp, '[') + 1, 1).substr($snp, index($snp,']') + 1);
		my $allele2 = substr($snp, 0, index($snp, '[')).substr($snp, index($snp, '/') + 1, 1).substr($snp, index($snp,']') + 1);
		$allele1 =~ s/[\-\_]//g;
		$allele2 =~ s/[\-\_]//g;
		my $dbseq = substr($dbfasta{$geno_info[0]},$region[0] - 1, $snpposition + 1).substr($dbfasta{$geno_info[0]},$region[0] + $snpposition ,$region[1] - $region[0] - $snpposition);
		if (exists $sam{$geno_info[0]}{$geno_info[1]}){
			my @list = split (/\n/, $sam{$geno_info[0]}{$geno_info[1]});
			my %temp = ();
			foreach (@list){
				if ($allele1 =~ /$_/i or $_ =~ /$allele1/i){
					$temp{"a1"} = $_; 
				}elsif($allele2 =~ /$_/i or $_ =~ /$allele2/i){
					$temp{"a2"} = $_;
				}elsif($dbseq =~ /$_/i or $_ =~ /$dbseq/i){
					$temp{"db"} = $_;
				}else{
					$temp{$_} ++;
				}
			}
			foreach my $t (sort keys %temp){
				if ($t eq "a1" or $t eq "a2" or $t eq "db"){
					print OUT "$temp{$t} $t\n";
				}else{
					print OUT "$t\n";
				}
			} 
			print OUT "\n";
		}
	}
#################
}
