# Supplementary material for: Identification of single nucleotide polymorphisms from the transcriptome of an organism with a whole genome duplication
Source: BMC Bioinformatics. 2013 Nov 16;14:325. doi: 10.1186/1471-2105-14-325 (PMC3840595; doi:10.1186/1471-2105-14-325)
Supplement: Additional file 2 — Perl Scripts and Instructions. This file must be decompressed before it is opened. It contains a folder with the various Perl scripts used for SNP discovery and instructions on how they may be used. The instructions may be opened with a text editor (e.g. notepad ++). [file 1471-2105-14-325-S2.zip › Final_Scripts/SAM2Dup.pl]

#!/usr/bin/perl   
 use strict;    
 use warnings;
#########################################################
#########################################################
###This script is used to prepare SAM alignment files for SNP discovery later
if (scalar @ARGV > 0){
}else{die "No arguments found\nExample arguments: \"-i input.SAM -d database.fasta -o output -region 100 -split 0 -inscore 0\"\n"};
################################################
################################################
###This part partitions the arguments
my $input = 0;
my $outfile = 0;
my $argument = 0;
my $maxchildren = 1;
my $indelscore = 0;
my $regionlength = 100;
my $database_fasta = 0;
my $split = 0; ###This is so large files can still be used without running out of RAM
foreach (@ARGV){
	chomp $_;
	if ($_ =~ /\-/){
		$argument = $_;
	}elsif($argument eq "-i"){
		$input = "$_";
	}elsif($argument eq "-o"){
		$outfile = "$_";
	}elsif($argument eq "-cpu"){
		$maxchildren = "$_";
	}elsif($argument eq "-inscore"){
		$indelscore = $_;
	}elsif($argument eq "-region"){
		$regionlength = "$_";
	}elsif($argument eq "-split"){
		$split = $_;
	}elsif($argument eq "-d"){
		$database_fasta = "$_";
	}
}
###############################################################
###############################################################
###Opens samAln2SNP3.pl
my @stepchildren = (); ###Used to hold the subfiles produced by blAln2SNP if $split > 1
my @tempstepchildren = ();
if ($split > 1){
	my $getsplit = 0;
	while ($getsplit < $split){
		push (@stepchildren, "$input.var"."_$getsplit");
		push (@tempstepchildren, "$input.var.temp"."_$getsplit");
		$getsplit ++;
	}
}
!system ("perl samAln2SNP4.pl -i $input -o $input.var -split $split -inscore $indelscore -dbfasta $database_fasta") or die "samAln2SNP failed.\n";
############################################################
############################################################
###Opens the program SNP2DGL2.pl
if ($split > 1){
	foreach (@stepchildren){
		!system ("perl SNP2DGL2.pl -i $_ -o $_.dupevid -region $regionlength") or die "SNP2DGL failed.\n";
	}
}else{
	!system ("perl SNP2DGL2.pl -i $input.var -o $outfile.dupevid -region $regionlength") or die "SNP2DGL failed.\n";
}
my @dupevid = ();
my @stepdupevid = ();
if ($split > 1){
	foreach my $step (@stepchildren){
		push (@stepdupevid, "$step.dupevid");
		unlink("$step");
	}
	foreach my $step (@tempstepchildren){
		unlink("$step");
	}
}else{
	unlink("$input.var");
	unlink("$input.var.temp");
}
#############################
###Opens one instance of the program concatenate.pl
if ($split > 1){
	my $stepdupevidfiles = join (" ", @stepdupevid);
	!system ("perl concatenate.pl -i $stepdupevidfiles -o $outfile.dupevid") or die "concatenate failed.\n";
	foreach my $stepdupevid (@stepdupevid){
		unlink("$stepdupevid");
	}
}
