# Supplementary material for: Identification of single nucleotide polymorphisms from the transcriptome of an organism with a whole genome duplication
Source: BMC Bioinformatics. 2013 Nov 16;14:325. doi: 10.1186/1471-2105-14-325 (PMC3840595; doi:10.1186/1471-2105-14-325)
Supplement: Additional file 2 — Perl Scripts and Instructions. This file must be decompressed before it is opened. It contains a folder with the various Perl scripts used for SNP discovery and instructions on how they may be used. The instructions may be opened with a text editor (e.g. notepad ++). [file 1471-2105-14-325-S2.zip › Final_Scripts/GetParalogCounts.pl]

#!/usr/bin/perl LinearSAM.pl   
 use strict;    
 use warnings;

open (IN, "<$ARGV[0]") || die "Can't open file\n";
my %histogram = ();
while (<IN>){
	chomp $_;
	my @line = split (/\t/, $_);
	$histogram{$line[1]} ++;
}

foreach my $hist (sort {$a <=> $b} keys %histogram){
	print "$hist\t$histogram{$hist}\n";
} 
