# Supplementary material for: Identification of single nucleotide polymorphisms from the transcriptome of an organism with a whole genome duplication
Source: BMC Bioinformatics. 2013 Nov 16;14:325. doi: 10.1186/1471-2105-14-325 (PMC3840595; doi:10.1186/1471-2105-14-325)
Supplement: Additional file 2 — Perl Scripts and Instructions. This file must be decompressed before it is opened. It contains a folder with the various Perl scripts used for SNP discovery and instructions on how they may be used. The instructions may be opened with a text editor (e.g. notepad ++). [file 1471-2105-14-325-S2.zip › Final_Scripts/modDGL2Fin6.pl]

#!/usr/bin/perl   
 use strict;    
 use warnings;
######################################################################################################################
######################################################################################################################
##This program inputs Gene duplication evidence files created by SNP2DGL.pl and the information is combined
##Each region is clustered combining all individuals to identify paralogs and SNPs among those paralogs
##Finally the identified SNPs are returned to a file with the relative position of the database sequence
if (scalar @ARGV > 0){
}else{die "No arguments found\nExample arguments: \"-i inputfile1 inputfile2 -o outputfile -genomic no -low 0.3 -percent 0.5 -skew 0.8 -region 100 -initial 0.85 -final 1 -alleletotal 25 -allelefreqlow 0.15 -allelefreqhigh 0.4 -ind 1 2 3 -allelescore 0.3 -useindels no -indelscore 0\"\n"};

################################################
################################################
###This part partitions the arguments
my @inputfiles = ();
my $alignanswer = "no";
my $argument = 0;
my $outputfile = "output";
my $finalthresh = 0;  ###Can be changed if a the user only wants to return a range--this is the lower threshold confidence score
		      ###This should be set to zero for multiple pair-wise comparisons because the lowest score is taken.  So if one comparison
		      ###has information that sets it low, that one should be used because it has info the other comparison didn't.
my $lengthofregion = 100; ###This is the length of the region specified in previous scripts
my $highskew = 0.8; ###This is the amount of skewness that can occur for a dataset to be considered to have enough evidence for a paralog high
my $percentofparalog = 0.5; ###The percent of a paralog that must be present to be counted
my $initialthreshold = 0.85;###Removes excessive calculations||This will change the total number of SNPs found
my $finalthresh2 = 1; ###This is the upper threshold confidence score
my $alleletotal = 2;  ###Number of inputed individuals that have allele
my $allelefreqlow = 0;  ###The required frequency of the least frequent allele
my $allelefreqhigh =1;
my @listofindividuals = ();
my $allelescore = 0.3; ###This is the cuttoff for the score used to define what is an allele.  Alleles are used to reduce the paralog count in a region.
my $useindels = "no";
my $indelscore = 0;
foreach (@ARGV){
	chomp $_;
	if ($_ =~ /\-/){
		$argument = $_;
	}elsif($argument eq "-i"){
		push (@inputfiles, $_);
	}elsif($argument eq "-genomic"){
		$alignanswer = "$_";
	}elsif($argument eq "-o"){
		$outputfile = "$_";
	}elsif($argument eq "-low"){
		$finalthresh = $_;
	}elsif($argument eq "-region"){
		$lengthofregion = $_;
	}elsif($argument eq "-skew"){
		$highskew = $_;
	}elsif($argument eq "-percent"){
		$percentofparalog = $_;
	}elsif($argument eq "-initial"){
		$initialthreshold = $_;
	}elsif($argument eq "-final"){
		$finalthresh2 = $_;
	}elsif($argument eq "-alleletotal"){
		$alleletotal = $_;
	}elsif($argument eq "-allelefreqlow"){
		$allelefreqlow = $_;
	}elsif($argument eq "-allelefreqhigh"){
		$allelefreqhigh = $_;
	}elsif($argument eq "-ind"){
		push (@listofindividuals, $_);
	}elsif($argument eq "-useindels"){
		$useindels = "$_";
	}elsif($argument eq "-indelscore"){
		$indelscore = $_;
	}
}
open (my $snpevid, ">", "$outputfile.SNP") || die "Can't open file $outputfile";         ###This file is the output for predicted SNPs
open (my $duplication, ">", "$outputfile.GeneCopy") || die "Can't open file";  ###This file is the output for duplication info--highest values reported
open (my $paralog, ">", "$outputfile.ParaList")|| die "Can't open file";        ###This file is used for creating probes and has allele and paralogs combined
my $howmanygenes = 0; ###Number of genes with SNPs found
my $howmanysnps = 0; ###Total number of genes found
######################################################################
######################################################################
###This part opens the indicated files and combines them into hash form
my %combined = ();
my $individual = 1;
foreach (@inputfiles){###This part puts everything into a large hash so that the data can be combined
	open (IN, "<$_")|| die "Can't open file";
	while(<IN>){	###AB006448=3217.767-867	840(1	g	40
			###AB006448=3217.717-817	0(1
			###AB007906=4293.3993-4093	0(1|4010(1	g	37
		chomp $_;
		my $dbnameinfo = substr ($_, 0, index($_, "\t"));
		my $lineinfo = substr ($_, index($_, "\t") + 1);
		if (exists $listofindividuals[$individual-1]){
			$combined{$dbnameinfo."|ind$listofindividuals[$individual-1]"} = "$lineinfo";
		}else{
			$combined{$dbnameinfo."|ind$individual"} = "$lineinfo";
		} 
	}
	$individual ++;
	close (IN);
}
#print "Input files read into memory\n";
####################################################################
####################################################################
###This part takes all of the clone data for a single gene/database sequence and sends it to the subroutine snp (all regions)
my (%tempname, %gene) = ();###used to rearrange/combine things further
foreach my $comb (keys %combined){###AB006448=3217.767-867|ind1 => 0(1|840(1	g	37
	my $dbname = substr ($comb, 0, rindex($comb, '='));
	my $dblength = substr ($comb, rindex($comb, '=') + 1, (rindex($comb, '.')-rindex($comb,'=') -1));
	my $region = substr ($comb, rindex($comb, '.') + 1);
	if (exists $tempname{$dbname.".".$dblength}){###AB006448.3217 => 767-867|ind1:0(1|840(1	g	37, 867-967|ind2:0(4
		$tempname{$dbname.".".$dblength} .= ",$region:$combined{$comb}";
	}else{
		$tempname{$dbname.".".$dblength} = "$region:$combined{$comb}";
	}
}
#print "Reference sequences are being searched for SNPs\n";
foreach my $tn (sort {$a cmp $b} keys %tempname){###AB006448.3217 => 767-867|ind1:0(1|840(1	g	37, 867-967|ind2:0(4
	%gene = ();
	my $dbname = substr ($tn, 0, rindex($tn, '.'));
	my $dblength = substr ($tn, rindex($tn, '.')+1);
	my @regions = split (/\,/, $tempname{$tn});
	foreach (@regions){
		my @reg = split (/\:/, $_);
		$gene{$reg[0]} = $reg[1];###767-867|ind1 => 0(1|840(1	g	37
	}
	&snp(\%gene, $dbname, $dblength);
}

#####################################################################
#####################################################################
###This subroutine identifies potential snps one gene at a time using several criteria
###Score is set by %similarity of potential alleles--logic subroutine, then modified by #paralog in current region/#paralog high for all regions
###then modified by representation and coverage of alleles--variance subroutine, and then finally modified by a quality score for the proposed SNPs
sub snp{
	my %gene = %{$_[0]};###767-867|ind1 => 0(1|840(1	g	37
	my $dbname = $_[1];
	#print "$dbname\n";
	my $dblength = $_[2];	  
	my %totalgenematches = ();###3a,4g => ind1:ind2.region.97%.3a;4g;5c:5c
				  ###distinguishingSNP(s) =>
	my $snpingene = 0; ### a binary to say if there was a SNP detected in this gene;
	my $howmanysnpsingene = 0; ### a count to show how many total SNPs were found;
	my %tempname = ();###format: region => 9;10(2	g;t	40;30|0(7[ind1, 9;10	g;t	40;30(2|0(7	[ind2
	foreach my $gn (keys %gene){ ###This part makes it so that each region can be analyzed seperately in the next section
		my @region = split (/\|/, $gn);
		if (exists $tempname{$region[0]}){
			$tempname{$region[0]} .= ",".$gene{$gn}."[".$region[1];
		}else{
			$tempname{$region[0]} = $gene{$gn}."[".$region[1];
		}
	}
	#########################################
	#########################################
	###This subroutine is used as an estimate of the highest paralog count for all regions of a gene as well as
	###A threshold that can be used as a threshold when comparing alleles and paralogs
	###If the cDNAs are aligned to a genomic sequence, there is no way to differentiate between genes and a paralog high count can not be found
	my $paraloghighcount = 0;
	if ($alignanswer =~ /n/ or $alignanswer =~ /N/){
		($paraloghighcount) = &highgenecopy(\%tempname, $dbname, $dblength);
	}
	#########################################
	#########################################
	foreach my $tn (keys %tempname){  ###This part seperates info into several hashes that can be accessed simultaneously 
					  ###format: region => 9;10(2	g;t	40;30|0(7[ind1, 9;10(2	g;t	40;30|0(7	[ind2
		my %snp = ();     ##format: 1SNPpattern => 0: 1, 2SNPpatterns => 10; 11
		my %clone = ();   ##format: 0 => a:c       , 10a; 11g => a
		my %cover = ();	  ##format: 0 => 5        , 10a; 11g => 3
		my %qual = ();    ##format: 0 => 0     , 10a; 11g => 40; 30
		my @cloneregion = split (/\,/, $tempname{$tn}); ### 9;10(2	g;t	40;30|0(7[ind1,
								### 9;10(2	g;t	40;30|0(7[ind2
		foreach (@cloneregion){
			my @clonename = split (/\[/, $_);### 9;10(2	g;t	40;30|0(7
							 ### ind2
			my @dupinfo = split (/\|/, $clonename[0]);###9;10(2	g;t	40;30
								  ###0(7
			foreach (@dupinfo){
				my @dupinfosubset = split (/\t/, $_); ###9;10(2	 	or 0(7	
								      ###g;t	
								      ###40;30
				my @count = split (/\(/, $dupinfosubset[0]);
				my @varpattern = split (/\;/, $count[0]);
				if (exists $dupinfosubset[1]){
					my @varseq = split (/\;/, $dupinfosubset[1]);
					my $snpnum = scalar(@varpattern);
					while ($snpnum > 0){
						$varpattern[$snpnum-1] = $varpattern[$snpnum-1].$varseq[$snpnum-1];
						$snpnum --;
					}
					$count[0] = join (";", @varpattern);
				}
				if (exists $cover{$count[0]}){
					$cover{$count[0]} += $count[1];
				}else{
					$cover{$count[0]} = $count[1];
				}
				if (exists $clone{$count[0]}){
					$clone{$count[0]} .= ":$clonename[1]";
				}else{
					$clone{$count[0]} = $clonename[1];
				}
				if (exists $qual{$count[0]}){
					if (exists $dupinfosubset[2]){
						my @qualityscores = split (/\;/, $dupinfosubset[2]);
						my @oldqual = split (/\;/, $qual{$count[0]});
						my $currentpos = 0;
						my $howmanyzeros = 0;
						foreach (@qualityscores){
							if ($_ == 0){
								$howmanyzeros ++;
							}
						}
						###creates haplotype score, an average of all the haplotype info
						if (scalar @qualityscores == scalar @varpattern and scalar @qualityscores > $howmanyzeros){ 
						###makes sure quality scores equal number of nucleotides
							while (scalar @qualityscores > $currentpos){
								$qualityscores[$currentpos] = ($qualityscores[$currentpos]*$count[1]+$oldqual[$currentpos]*($cover{$count[0]}-$count[1]))/($cover{$count[0]});  ##weighted avg. quality score
								$currentpos ++;
							}
							my $newqual = join (";", @qualityscores);					
							$qual{$count[0]} = $newqual;
						}
					}
				}else{
					if (exists $dupinfosubset[2]){
						my @qualityscores = split (/\;/, $dupinfosubset[2]);
						my $howmanyzeros = 0;
						foreach (@qualityscores){
							if ($_ == 0){
								$howmanyzeros ++;
							}
						}
						if (scalar @qualityscores == scalar @varpattern and scalar @qualityscores > $howmanyzeros){ 
						###makes sure quality scores equal number of nucleotides
							if (exists $dupinfosubset[2]){
								$qual{$count[0]} = join (";", @qualityscores);
							}
						}
					}
				}
			}
		}
##############################################################
##############################################################
		###This subroutine is where paralogs and alleles are segregated...The most important part of this script
		###only place where quality score can go to zero ###Format: 3a;4g:5c => 97% 
		my %matches = ();
		if (scalar keys %cover < 50){  ###If there are too many comparisons, it can affect how much memory is used
			%matches = %{&logic(\%clone, \%cover, $dbname, $tn)};
		} 
##############################################################
##############################################################
		###This subroutine estimates the number of gene copies in a specific region by counting supported cDNA types and then subtracting the number
		###of posible alleles (SNPs with scores above threshold) from that number.  It then modifies the SNP score based on how close the number of 
		###gene copies in the region corresponds to the gene copies estimated for the entire gene.  Variation results in a lower SNP score.
		###If the cDNAs were aligned to a genome then a paraloghighcount can't be calculated and the allelethreshold is meaningless
		###Without knowing how many paralogs there could be
		if ($alignanswer =~ /n/ or $alignanswer =~ /N/){
			%matches = %{&genecopy(\%matches,\%cover,\%clone, $paraloghighcount)};
		}
##############################################################
##############################################################	
		###This subroutine changes the score for alleles based on coverage, and a quality score of the alleles 
		%matches = %{&variance(\%matches,\%cover,\%clone,\%qual, $dbname)};###haplotypes, and if the alleles are equally expressed
		#foreach my $m (keys %matches){
		#	if ($dbname eq "BT045031"){
		#		print "$m\t$matches{$m}\n";
		#	}
		#} 
##############################################################
##############################################################
		foreach my $m (keys %matches){
			my @match = split (/\:/, $m);
			my $clones1 = $clone{$match[0]};
			my $clones2 = $clone{$match[1]};
			#########################################################################
			#########################################################################
			###my %totalgenematches = ();###3a,4g => ind1:ind2.region.97%.3a;4g;5c:5c
			###Used to eliminate redundant SNPs
			my @distinguishingvariant = ();
			my %distinguishingvariant = ();
			my %distinguishingindels = ();
			my @match1 = split (/\;/, $match[0]);
			my @match2 = split (/\;/, $match[1]);
			foreach (@match1){
				if ($_ =~ /\-/ or $_ =~ /\_/){
					$distinguishingindels{$_} ++;
				}else{
					$distinguishingvariant{$_} ++;
				}
			}
			foreach (@match2){
				if ($_ =~ /\-/ or $_ =~ /\_/){
					$distinguishingindels{$_} --;
				}else{
					$distinguishingvariant{$_} ++;
				}
			}
			foreach my $dv (keys %distinguishingvariant){
				if ($distinguishingvariant{$dv} == 1 and $dv ne "0"){
					push (@distinguishingvariant, $dv);
				}
			}
			foreach my $dv (keys %distinguishingindels){
				if ($distinguishingindels{$dv} != 0){
					my $distvalue = $distinguishingindels{$dv};
					while ($distvalue < 0){
						push (@distinguishingvariant, $dv);
						$distvalue ++;
					}
					while ($distvalue > 0){
						push (@distinguishingvariant, $dv);
						$distvalue --;
					}
				}
			}
			@distinguishingvariant = sort (@distinguishingvariant);
			my $distinguishingvariant = join (";", @distinguishingvariant);
			if (exists $totalgenematches{$distinguishingvariant}){###It is difficult to know if the highest or lowest scoring SNP should be used
									      ###It is random which one is used			
			}else{
				$totalgenematches{$distinguishingvariant} = "$clones1-$clones2,$tn,$matches{$m},$match[0]:$match[1]";			
			}
		}
	}
	foreach my $tgm (keys %totalgenematches){###3a,4g => ind1:ind2.region.97%.3a;4g;5c:5c
		my @tgmline = split (/\,/, $totalgenematches{$tgm});
		my @clones = split (/\-/, $tgmline[0]);
		my @alleleclone1 = split (/\:/, $clones[0]);
		my @alleleclone2 = split (/\:/, $clones[1]);
		my $currentalleletotal = scalar @alleleclone1 + scalar @alleleclone2;###This is the total individuals that had evidence for one allele or the
										     ###other $allelefreq is the frequency found in the individuals looked at
		my $allelefreq = scalar @alleleclone1/scalar @alleleclone2;
		if ($allelefreq >= 1){
			$allelefreq = scalar @alleleclone2/scalar @alleleclone1; ###Makes sure that allelfreq is for the lowest frequency
		}
		my @match = split (/\:/, $tgmline[3]);
		if ($tgmline[2] >= $finalthresh and $tgmline[2] <= $finalthresh2 and $allelefreq >= $allelefreqlow and $allelefreq <= $allelefreqhigh and $currentalleletotal >= $alleletotal){
			print $snpevid "$dbname.$tgmline[1]\t$match[0].$clones[0]|$match[1].$clones[1]\t$tgmline[2]\n";
			###AB010741.348-448	365t.ind1|0.ind3:ind2	0.76328501934427
			$howmanysnpsingene ++;###To Count how many snps were found in this region
			$snpingene = 1;
		}else{
			if ($dbname eq "BT045031"){
				print "$tgm\t$totalgenematches{$tgm}\n";
				print scalar @alleleclone1."\t".scalar @alleleclone2."\n";
			}
		}
	}
	if ($snpingene == 1){
		$howmanygenes ++ ###To count how many genes had SNPs
	}
	$howmanysnps += $howmanysnpsingene; ###To count the total number of SNPs
}
#####################################################################################################################
#####################################################################################################################
###This subroutine is used to estimate the high count of paralogs in a region and returns that number
###To do this potential alleles (one for each pair) are removed so they are not overestimating this number
###First alleles are hypothesized by seeing if they have reciprocal high scores and then they are compared to a threshold.
###The alleles are predicted as having higher similarities and the threshold for those similarities is calculated 
###as stdev + average of the average similarity over all regions.  The threshold is also returned for use later.
sub highgenecopy{
	my %tempname = %{$_[0]};
	my $dbname = $_[1];
	my $dblength = $_[2];
	my $average = 0; ###Added values of all comparisons
	my @stdev = ();  ###List of all comparisons
	my $count = 0;   ###Count used to find average;
	my %possiblealleles = (); ### region => haplotype1:haplotype2-similarity (reciprocal not used so two won't be removed)
	my $ifclonal = 0; ### A count to return the highest paralog for a single clone (only good if the data set is from homozygous individual)
	my $regifclonal = 0;
	my %ifclonal = (); ###This hash collects information for each region format: StartofRegion => regionhigh
	##########################################################################
	##########################################################################
	###Foreach of the regions of the gene, information is collected
	foreach my $tn (keys %tempname){  ###This part seperates info into several hashes that can be accessed simultaneously 
					  ###format: region => 9;10(2	g;t	40;30|0(7[ind1, 9;10	g;t	40;30(2|0(7	[ind2
		my %clone = ();   ##format: 0 => a:c       , 10a; 11g => a
		my %cover = ();	  ##format: 0 => 5        , 10a; 11g => 3
		my @cloneregion = split (/\,/, $tempname{$tn});
		my @stfin = split (/\-/, $tn);
		foreach (@cloneregion){ ###9;10(2	g;t	40;30|0(7[ind1
			my @clonename = split (/\[/, $_);
			my @dupinfo = split (/\|/, $clonename[0]);
			foreach (@dupinfo){
				my @dupinfosubset = split (/\t/, $_);
				my @count = split (/\(/, $dupinfosubset[0]);
				my @varpattern = split (/\;/, $count[0]);
				if (exists $dupinfosubset[1]){
					my @varseq = split (/\;/, $dupinfosubset[1]);
					my $snpnum = scalar(@varpattern);
					while ($snpnum > 0){
						$varpattern[$snpnum-1] = $varpattern[$snpnum-1].$varseq[$snpnum-1];
						$snpnum --;
					}
					$count[0] = join (";", @varpattern);
				}
				if (exists $cover{$count[0]}){
					$cover{$count[0]} += $count[1];
				}else{
					$cover{$count[0]} = $count[1];
				}
				if (exists $clone{$count[0]}){
					$clone{$count[0]} .= ":".$clonename[1];
				}else{
					$clone{$count[0]} = $clonename[1];
				}
			}
		}
		##########################################################
		##########################################################
		###This part finds, for homozygous doubled haploids/inbred lines, the individual with the highest paralog count in a region.
		###It also removes unsupported (only seen once) haplotypes for diploid and doubled haploids
		my $reghigh = 0;
		my %clonecount = (); ###Only used for homozygous individuals Format: ###ind1 => count
		foreach my $cl (keys %clone){###This part is used to remove unsupported haplotypes and prevent excess calculations 			
			if ($cover{$cl} < 2){ 
			}else{
				my @clones = split (/\:/, $clone{$cl});
				foreach (@clones){
					$clonecount{$_} ++;
				}	
			}
		}
		#########################################################
		#########################################################
		###This part is only useful if the dataset comes from a homozygous dataset (i.e. no alleles only paralogs)
		###It can only look at one clone otherwise it would be adding alleles as well
		foreach my $clc (keys %clonecount){
			if ($clonecount{$clc} > $reghigh){
				$reghigh = $clonecount{$clc};
			}
		}
		$ifclonal{$stfin[0]} = $reghigh; ###format start = this regions high
		if ($reghigh > $ifclonal){
			$ifclonal = $reghigh;    ###finds the highest number of cDNA types for all regions and individuals
			$regifclonal = $tn;      ###finds the region that has the most cDNA types for all individuals
		}
		#########################################################
		#########################################################	
	}
	##############################################
	##############################################
	###This part is used to calculate the most likely gene copy number based on the skew of the distribution and the gene must be covered at 		###least 50% of the length.  This part is actually used for heterozygotes as well.  Alleles will only be counted if they are non identical > 50% 
	###%ifclonal format: StartofRegion => regionhigh
	###$dblength = full length of database sequence
	###$percentofparalog = required length to be considered a paralog
	my $highparalogaftskew = &skew(\%ifclonal, $dblength, $dbname);
	##############################################
	##############################################
	print $duplication "$dbname\t$highparalogaftskew\t$regifclonal\t$ifclonal\n";###This file is meant for homozygous individuals, but may be a good 
										     ###estimate for heterozygous individuals as well
	return ($highparalogaftskew);
}
#####################################################################################################################
#####################################################################################################################
###This subroutine finds non matching (clones don't match) variant patterns and assigns them a quality score based on similarity
###And by the number of other non matching members
sub logic{
	my %clones = %{$_[0]}; ###my %clone = ();   ###format: 0 => a:c       , 10a; 11g => a
	my %cover = %{$_[1]};	                    ###format: 0 => 5        , 10a; 11g => 3
	my $dbname = $_[2];
	my $region = $_[3];
	my %alreadycompared = ();###This hash is used so that reciprical snps are not found
	my %matches = (); ### 2g(snp positions 1):3c;4a (snp positions 2) => 98% (percent similarity)
			  ### 3a;4c:5g => 97%  (the lower % gets a modifier e.g. 2vs3;4 = 98% 3;4vs5 = modifier*97%)
	print $paralog ">$dbname\t$region\n";
	foreach my $cs (keys %clones){
		if ($cover{$cs} > 1){ ###The criteria to determine between sequencing errors and real allele or paralog
				      ###The info collected here will be used to design probes for proposed SNPs
			print $paralog "$clones{$cs}\t$cs\n";
		}
		my @snp1 = split (/\;/, $cs);###10a
					     ###11g
		my @clones1 = split (/\:/, $clones{$cs});###ind1
							 ###ind2
		$alreadycompared{$cs} = 1;
		foreach my $cs1 (keys %clones){
			if (exists $alreadycompared{$cs1}){ ###So it doesn't compare against self or find reciprocal allele combinations
			}else{
				my @snp2 = split (/\;/, $cs1);
				my @clones2 = split (/\:/, $clones{$cs1});
				my %uniqueclones = (); ###if any individuals are represented twice here then, the $clonebin variable is tripped
				my $clonebin = 0;
				foreach(@clones1){
					$uniqueclones{$_} ++;
				}
				foreach(@clones2){
					$uniqueclones{$_} ++;
				}
				foreach my $uc (keys %uniqueclones){
					if ($uniqueclones{$uc} > 1){
						$clonebin = 1;
					}
				}
				###################################################################################
				###################################################################################
				###This part is used to identify the similarity between two haplotypes
				if ($clonebin == 0){###This part is supposed to remove any ind1 vs ind1 comparisons
					my $identity = 0;
					my $indelbin = 0;
					my %identity = ();###Hash to find variant positions (i.e. they are only represented once in both sequences)
					my %indelcontribution = ();
					foreach (@snp1){
						if ($_ =~ /\-/ or $_ =~ /\_/){
							$indelcontribution{$_} ++;
						}else{
							if ($_ ne "0"){
								$identity{$_} ++;
							}
						}
					}
					foreach (@snp2){
						if ($_ =~ /\-/ or $_ =~ /\_/){
							$indelcontribution{$_} --;
						}else{
							if ($_ ne "0"){
								$identity{$_} ++;
							}
						}
					}
					foreach my $ic (keys %indelcontribution){
						if ($indelcontribution{$ic} != 0){ ###If there is more than one nucleotide for an indel, it is treated as one
										   ###difference because even a long indel could come from one event
							$identity ++;
							$indelbin = 1;
						}
					}
					foreach my $id (keys %identity){
						if ($identity{$id} == 1){
							$identity ++;
						}
					}	
					$identity = ($lengthofregion - $identity)/$lengthofregion;
					$identity = ($identity)**10;
					###$identity will be the main determinant of score if there is little further evidence
					###it decreases ~8% for every difference (for the first few differnces)
					###This is the place where indels can be used as SNPs or not based on the argument $useindels
					if ($useindels =~ /n/i){
						if ($indelbin == 0){
							$matches{"$cs:$cs1"} = $identity;	
						}
					}else{
						$matches{"$cs:$cs1"} = $identity;
					}
				}
				################################################################################
				################################################################################
			}
		}
	}
	my %newmatches = ();
	foreach my $m (keys %matches){###This part is used to reduce the total number of calculations for very unlikely partners
		if ($matches{$m} > $initialthreshold){###The initialthreshold should be altered for different starting lengths (lower for short)
			$newmatches{$m} = $matches{$m};##For longer starting lengths, initialthreshold should be increased as well
		}				      ###If initialthreshold is set too high, then this could increase scores artificially
	}					      ###If set too low the initialthreshold will cost in terms of increased calculations
	%matches = %newmatches;
	###############################################################################
	###############################################################################
	###This part is used to drastically reduce the scores of predicted SNPs with Nearly Identical Paralogs (NIP)
	my %reductions = ();	
	foreach my $match1 (keys %matches){
			#if ($dbname eq "BT045031"){
			#	print "$match1\t$matches{$match1}\n";
			#}
		my $lowmatchbin = 0; ###this binary is used to see if the current $match1 is the low or high match
		my $count = 0;  ###counts how many matches there are
		my @match1 = split (/\:/, $match1);
		my $ident1 = $matches{$match1}; ##The % id with partner
		my @equal = ();
		my %uniquematch = ();###This hash shows how many other times either "allele" shows up in another likely comparison
				     ###Format: match => # of times either member shows up in other matches
		foreach my $match2 (keys %matches){
			if ($match1 ne $match2){
				my $ident2 = $matches{$match2};
				my @match2 = split (/\:/, $match2);
				my $matchbin = 0;
				my %tempunique = ();
				foreach (@match1){
					$tempunique{$_} ++;
				}
				foreach (@match2){
					$tempunique{$_} ++;
				}
				foreach my $tu (keys %tempunique){
					if ($tempunique{$tu} > 1){
						$uniquematch{$match1} ++;
					}
				}
			}
		}
		foreach my $um (keys %uniquematch){
			$matches{$um} = $matches{$um}**(10*($uniquematch{$um}+1));
		}
	}
	return (\%matches);
}
#################################################################################################################################
#################################################################################################################################
###This subroutine returns the modified score of a match with matches that have more equal representation having a greater value
###Second it modifies the likilihood based on the likelihood of the genotype -- coverage and quality score of the genotype 
sub variance {
	my %matches = %{$_[0]};###format: 3a;4g:5c => 97%
	my %cover = %{$_[1]};##format: 0 => 5 , 10a;11g => 3
	my %clone = %{$_[2]};##format: 0 => a:c
	my %qual = %{$_[3]};##format: 10a;11g =>  40;33 (no zeros)
	my $dbname = $_[4];
	###equal representation modifier and cover modifier
	foreach my $mt (keys %matches){
		my @mt = split (/\:/, $mt);
		my $cover1 = $cover{$mt[0]};
		my $cover2 = $cover{$mt[1]};
		my $eqmod = (4+$cover2/$cover1)/5; ###If there is an uneven distribution, this will lower the score
		if ($cover1/$cover2 < $cover2/$cover1){
			$eqmod = (4+$cover1/$cover2)/5;
		}
		$cover1 = 1- 1/($cover1**3);
		$cover2 = 1- 1/($cover2**3);
		$eqmod = (1+(($cover1+$cover2)/2))/2 * $eqmod;###modifies the score based on coverage and equal representation
		$cover1 = $cover{$mt[0]};
		$cover2 = $cover{$mt[1]};
		if ($cover1 < 2 or $cover2 < 2){###The equation above wasn't good enough to eliminate high scoring single copy snps
			$eqmod = $eqmod*1/4;    ###If the SNP is dependent on a single allele, then it is much less likely to be real with error prone data
		}
		$matches{$mt} *= $eqmod;
	}
	###The quality score for the determining SNP(s)
	foreach my $mt (keys %matches){###format: 3a;4g:5c => 97% or 3_;4g:4g => 0.99
		my @mt = split (/\:/, $mt);
		my $posicount1 = 0;
		my $posicount2 = 0;
		my (@scores1, @positi1, @scores2, @positi2) = ();
		if ($mt[0] ne "0"){
				if (exists $qual{$mt[0]}){
					@scores1 = split (/\;/, $qual{$mt[0]});
				}
				@positi1 = split (/\;/, $mt[0]);
				$posicount1 = scalar (@positi1);
		}
		if ($mt[1] ne "0"){
				if (exists $qual{$mt[1]}){
					@scores2 = split (/\;/, $qual{$mt[1]});
				}
				@positi2 = split (/\;/, $mt[1]);
				$posicount2 = scalar (@positi2);
		}
		my %determiningvariant = ();
		while ($posicount1 > 0){
			if ($positi1[$posicount1-1] =~ /\-/ or $positi1[$posicount1-1] =~ /\_/){
				$determiningvariant{$positi1[$posicount1-1]} ++;
			}else{
				if (exists $determiningvariant{$positi1[$posicount1-1]}){
					$determiningvariant{$positi1[$posicount1-1]} = 0 ###This is to differentiate between SNPs and common variants found 
											  ###to be different in both alleles from the database sequence
				}else{
					if (exists $scores1[$posicount1-1]){
						$determiningvariant{$positi1[$posicount1-1]} = $scores1[$posicount1-1];
					}else{
						$determiningvariant{$positi1[$posicount1-1]} = $indelscore;
					}
				}
			}
			$posicount1 --;
		}
		while ($posicount2 > 0){
			if ($positi2[$posicount2-1] =~ /\-/ or $positi2[$posicount2-1] =~ /\_/){
				$determiningvariant{$positi2[$posicount2-1]} --;
			}else{
				if (exists $determiningvariant{$positi2[$posicount2-1]}){
					$determiningvariant{$positi2[$posicount2-1]} = 0
				}else{
					if (exists $scores2[$posicount2-1]){
						$determiningvariant{$positi2[$posicount2-1]} = $scores2[$posicount2-1];
					}else{
						$determiningvariant{$positi2[$posicount2-1]} = $indelscore;
					}
				}
			}
			$posicount2 --;
		}
		my $combinedscore = 0; 
		my $count = 0;
		foreach my $dv (keys %determiningvariant){
			if ($determiningvariant{$dv} != 0){ ###Only the positions that are considered SNPs are used to calculate score
				if ($dv =~ /\-/ or $dv =~ /\_/){
					$combinedscore += $indelscore;
					$count ++;
				}else{
					$combinedscore += $determiningvariant{$dv};
					$count ++;
				}
			}
		}
		$combinedscore = ($combinedscore/$count)/40;
		$matches{$mt} *= $combinedscore;
	}
	return (\%matches);
}
########################################################################################
########################################################################################
###%matches = %{&genecopy(\%matches,\%cover,\%clone, $paraloghighcount)}; 
###This subroutine is used to calculate a score modification based on the number of paralogs
###Previously the high paralog count was found by looking at a certain percent length of the gene and finding the highest number of cDNA types supported in 
###those regions for individuals seperately and taking the highest value supported.  Here, the individual with the highest cDNA types is found and that value
###minus the predicted allele is used as paralog count for the region.  A single individual should only have at max two alleles + paralogs + paralog alleles.
###If the region is less than the paralog count found for the entire gene, then the paralog sequence may be the same as the gene of interest and 
###it would not be possible to distinguish between them in this region.  If there are more cDNA types, then it may be that this region is conserved and it is ###more likely to find a false positive in this region due to the sheer number of cDNA types 
sub genecopy{
	my %matches = %{$_[0]};###format: 3a;4g:5c => 97%
	my %cover = %{$_[1]};##format: 0 => 5 , 10a;11g => 3
	my %clone = %{$_[2]};##format: 0 => a:c
	my $paraloghighcount = $_[3];
	my %cdnatypesinreg = ();### ind1 => # cdna types in region for each individual 
	my %allelesinmatch = ();###This hash is used to store all the alleles in any possible snp in this region ###format: allele1 => score for snp (low
				###if there are multiple snps with this allele)
	foreach my $match (keys %matches){
		my @alleles = split (/\:/, $match);
		foreach (@alleles){
			if (exists $allelesinmatch{$_}){
				if ($matches{$match} < $allelesinmatch{$_}){###If there are Near Identical Paralogs use the lowest score for allele calling
					$allelesinmatch{$_} = $matches{$match};
				}
			}else{
				$allelesinmatch{$_} = $matches{$match};
			}
		} 
	}
	foreach my $cl (keys %clone){###This part uses a simple criteria for paralog--multiple cDNA types in a single individual			
		if ($cover{$cl} > 1){###eliminates most sequencing errors
			my @homosrepresented = split (/\:/, $clone{$cl});
			foreach (@homosrepresented){
				$cdnatypesinreg{$_} ++;
			}
		}
	}
	my $high = 0;
	my $individual = 0;
	foreach my $cdna (keys %cdnatypesinreg){
		if ($cdnatypesinreg{$cdna} > $high){
			$high = $cdnatypesinreg{$cdna};
			$individual = $cdna;
		}
	}
	my $allelesforhighindividual = 0; ###This part is used to remove possible alleles from the region's high paralog count
	foreach my $aim (keys %allelesinmatch){
		if (exists $clone{$aim}){
			my @clones = split (/\:/, $clone{$aim});
			foreach (@clones){
				if ($_ eq $individual and $allelesinmatch{$aim} > $allelescore){###$allelescore is from user input: default = 0.3
				###The allelescore determines if a SNP is likely to be real for the purpose of estimating the gene copy number for this region
					$allelesforhighindividual ++;
				}
			}
		}
	}
	if ($high >= $allelesforhighindividual){ ###The $high variable is the estimated gene copy number for this region
		$high = $high - $allelesforhighindividual;
	}else{
		$high = 0;
	}
	my $regionscoremodifier = 1;
	if ($high == 0){###If there isn't evidence for this region, the score should be lowered based on how many predicted gene copies there are
			###for the entire gene
		if ($paraloghighcount == 0){
			$paraloghighcount = 4;###This means that there is very limited information to base copy number on	
		}
		$regionscoremodifier = 1/$paraloghighcount; ###If there is only evidence for 1 paralog the score isn't changed, otherwise it is 
							    ###altered
	}elsif($high < $paraloghighcount){
		$regionscoremodifier = $high/$paraloghighcount; ###If there is less evidence in this region, reduce the score proportional to the 
								###amount of copies expected
	}elsif($high > $paraloghighcount){###If the local high is greater than the predicted gene paralog high, then it is likely that differences in
					  ###this region are from conserved domains and could be differences between different genes
		if ($paraloghighcount == 0){
			$paraloghighcount = 0.5;
		}
		$regionscoremodifier = ($paraloghighcount/$high)**2;  ###These SNPs are more likely to be false positives and are given a much lower 
								      ###score
	}	
	foreach my $match (keys %matches){
		$matches{$match} *= $regionscoremodifier;
	}
	return (\%matches);		
}
###################################################################################
###################################################################################
###This subroutine returns the most likely number of paralogs for a gene based on how often a region has that number of cDNA types, the skewness of regions,
###and the percent of the gene appears to have that paralog number
sub skew {
###$percentofparalog = 0.5; ###The percent of a paralog that must be present to be counted
###$lengthofregion = 50; ###This is the length of the region specified in previous scripts
	my %regionhighs = %{$_[0]};
	my $dblength = $_[1];
	my $dbname = $_[2];
	my $average = 0;
	my $n = 0;
	my $stdev = 0;
	my %ovrlplength = (); ###hash used to show overlapping regions already counted in the totalength format: $start = 1
	my %ovrlpcounts = (); ###hash used to show the lengths of each type of copy number format: 1 => totallength1 2 => totallength2
	my %ovrlpscore = ();  ###hash used to count the occurance of the regionhighs
	foreach my $start (keys %regionhighs){ ###Calculates the length of each potential number of paralogs and returns the average number of paralogs for 
					       ###all regions with evidence
		my $startpl = $start + ($lengthofregion/2); ###This only works if there are two overlapping regions or no overlap
		my $startmn = $start - ($lengthofregion/2);
		if ($start == ($lengthofregion/2)){
			$startmn = 1;
		}
		if ($start == 1){
			$startpl = $lengthofregion/2;
		}
		if (exists $ovrlplength{$startpl} or exists $ovrlplength{$startmn}){###Series of if/else statements used so the same region is counted once
			if (exists $ovrlplength{$startpl}){
				if ($ovrlplength{$startpl} != $regionhighs{$start}){
					$ovrlpcounts{$regionhighs{$start}} += $lengthofregion/2;
				}
			}else{
				$ovrlpcounts{$regionhighs{$start}} += $lengthofregion/2;
			}
			if (exists $ovrlplength{$startmn}){
				if ($ovrlplength{$startmn} != $regionhighs{$start}){
					$ovrlpcounts{$regionhighs{$start}} += $lengthofregion/2;
				}
			}else{
				$ovrlpcounts{$regionhighs{$start}} += $lengthofregion/2;
			}
			$ovrlplength{$start} = $regionhighs{$start};
		}else{
			$ovrlpcounts{$regionhighs{$start}} += $lengthofregion;
			$ovrlplength{$start} = $regionhighs{$start};
		}
		$ovrlpscore{$regionhighs{$start}} ++;
		$n ++;
		$average += $regionhighs{$start};
	}
	my $highparalog = 0;
	my $highlength = 0;
	foreach my $opc (keys %ovrlpcounts){
		if ($opc > $highparalog){
			$highparalog = $opc;
			$highlength = $ovrlpcounts{$opc};
		}
	}
	if ($highparalog != 0){
		if ($highlength/$dblength > $percentofparalog){
			return ($highparalog); 
		}else{
			foreach my $rh (keys %regionhighs){
				if ($regionhighs{$rh} == $highparalog){
					$regionhighs{$rh} --;
				}
			}
			&skew(\%regionhighs, $dblength, $dbname);
		}
	}else{
		return ("0");
	}
}
