# Supplementary material for: Identification of single nucleotide polymorphisms from the transcriptome of an organism with a whole genome duplication
Source: BMC Bioinformatics. 2013 Nov 16;14:325. doi: 10.1186/1471-2105-14-325 (PMC3840595; doi:10.1186/1471-2105-14-325)
Supplement: Additional file 2 — Perl Scripts and Instructions. This file must be decompressed before it is opened. It contains a folder with the various Perl scripts used for SNP discovery and instructions on how they may be used. The instructions may be opened with a text editor (e.g. notepad ++). [file 1471-2105-14-325-S2.zip › Final_Scripts/Genotype.pl]

#!/usr/bin/perl   
 use strict;    
 use warnings;
#####################################################################
#####################################################################
###This script is used to genotype individuals with possible SNPs using the Dupevid files.
if (scalar @ARGV > 0){
}else{die "No arguments found\nExample arguments: \"-i inputfile1 inputfile2 -o output -snp snpfile -region 100 -hetfreqhigh 0.7 -hetfreqlow 0.3 -genototal 2 -hommin 1 -dbfasta name.fasta\"\n"};
################################################
################################################
###This part partitions the arguments
my @infiles2 = ();
my $outfile = 0;
my $snpfile = 0;
my $regionlength = 100;
my $hetfreqhigh = 1;
my $hetfreqlow = 0;
my $genototal = 2;
my $hommin = 4;
my $argument = 0;
my $dbfasta = 0;
foreach (@ARGV){
	chomp $_;
	if ($_ =~ /\-/){
		$argument = $_;
	}elsif($argument eq "-i"){
		push (@infiles2, "$_");
	}elsif($argument eq "-o"){
		$outfile = "$_";
	}elsif($argument eq "-region"){
		$regionlength = "$_";
	}elsif($argument eq "-hetfreqhigh"){
		$hetfreqhigh = $_;
	}elsif($argument eq "-hetfreqlow"){
		$hetfreqlow = $_;
	}elsif($argument eq "-genototal"){
		$genototal = $_;
	}elsif($argument eq "-hommin"){
		$hommin = $_;
	}elsif($argument eq "-snp"){
		$snpfile = "$_";
	}elsif($argument eq "-dbfasta"){
		$dbfasta = "$_";
	}
}
open(IN, "<$snpfile")|| die "Can't open $snpfile\n";
my %genotype = ();### database name \t region => allele1 \t allele2 (SNP1)| allele1 \t allele2 (SNP2) 
while (<IN>){###gnl|UG|Omy#S15238835 AU081145 Oncorhynchus mykiss Kidney infected.418-478	0.ind8|424g.ind24	0.326033225126732
	chomp $_;
	my @line = split (/\t/, $_);
	my $dbname = substr($line[0], 0, rindex($line[0], '.'));
	my $region = substr($line[0], rindex($line[0], '.') + 1);
	my $allele1 = substr($line[1], 0, index($line[1], '.'));
	my $allele2 = substr($line[1], index($line[1], '|') + 1, rindex($line[1], '.') - index($line[1], '|') -1);
	my @allele1 = split (/\;/, $allele1);
	my @allele2 = split (/\;/, $allele2);
	if (exists $genotype{"$dbname\t$region"}){
		$genotype{"$dbname\t$region"} .= "|$allele1\t$allele2";
	}else{
		$genotype{"$dbname\t$region"} = "$allele1\t$allele2";
	} 
}
print "Starting Genotyping\n";
############################################################################
############################################################################
###This part is for opening all the input files (referred to as dupevid by ParallelBlast.pl) to look for identified SNPs
###in order to genotype them
###%genotype ###dbname\tregion => allele1\tallele2\tuniqueallele|allele1\tallele2\tuniqueallele
my %genotypedind = (); ###dbname\tallele => ind1,ind10
my %genotypeevid = (); ###dbname\tallele\tind1 => 5 copies
my %allelecorrespond = (); ###dbname\tallele1 => dbname\allele2
my $individual = 1;
foreach (@infiles2){ ###the order here determines the individuals name
	open(IN, "<$_")||die "Can't open $_\n";
	###Dupevidence files will look like this
	###gnl|UG|Omy#S15238835 AU081145 Oncorhynchus mykiss Kidney infected=1018.18-118	0(5
	###gnl|UG|Omy#S15238835 AU081145 Oncorhynchus mykiss Kidney infected=1018.368-468	0(1|370(8	g	20.125|375;382;415;424;427;430
	###(1	t;c;t;g;g;c	37;37;18;29;32;33|375;382;424;427;430(14	t;c;g;g;c	26.5;23.125;32.875;35;29
	while(<IN>){
		chomp $_;
		my @line = split (/\t/, $_);
		my $dbname = substr($line[0], 0, rindex($line[0], '='));
		my $region = substr($line[0], rindex($line[0], '.') + 1);
		my $dupinfo = substr($_, index($_, "\t") + 1);
		my @dupinfo = split (/\|/, $dupinfo);
		if (exists $genotype{"$dbname\t$region"}){
			foreach (@dupinfo){
				my $currentallele = substr($_, 0, index($_, '('));
				my $currenteviden = substr($_, index($_, '(')+1, index($_, "\t")-index($_, '(') -1);
				if ($currentallele eq "0"){
					$currenteviden = substr($_, index($_, '(')+1);
				}else{
					my @nucl = split (/\t/, $_);
					my @currentnucl = split (/\;/, $nucl[1]);
					my @newcurrentallele = split (/\;/, $currentallele);
					my $alleleposition = 0;
					while ($alleleposition < scalar @currentnucl){
						$newcurrentallele[$alleleposition] .= "$currentnucl[$alleleposition]";
						$alleleposition ++;
					}
					$currentallele = join (";", @newcurrentallele);
				}
				my @allsnpsinregion = split (/\|/, $genotype{"$dbname\t$region"});
				foreach (@allsnpsinregion){ ###these can have the same cDNA types because of pairwise comparisons
					my @allelesofsnpinregion = split (/\t/, $_);
					my $snpallele1 = $allelesofsnpinregion[0];
					my $snpallele2 = $allelesofsnpinregion[1];
					my $whichallele = 0;
					foreach (@allelesofsnpinregion){
						if ($_ eq $currentallele){
							if (exists $genotypedind{"$dbname\t$snpallele1\t$snpallele2\t$region\t$whichallele"}){
								$genotypedind{"$dbname\t$snpallele1\t$snpallele2\t$region\t$whichallele"} .= ",ind$individual";
							}else{
								$genotypedind{"$dbname\t$snpallele1\t$snpallele2\t$region\t$whichallele"} = "ind$individual";
							}
							$genotypeevid{"$dbname\t$snpallele1\t$snpallele2\t$region\t$whichallele\tind$individual"} = $currenteviden;
							if ($whichallele == 0){
								$allelecorrespond{"$dbname\t$snpallele1\t$snpallele2\t$region\t$whichallele"} = "$dbname\t$snpallele1\t$snpallele2\t$region\t1";
							}else{
								$allelecorrespond{"$dbname\t$snpallele1\t$snpallele2\t$region\t$whichallele"} = "$dbname\t$snpallele1\t$snpallele2\t$region\t0";
							}
						}
						$whichallele ++;
					}
				}
			} 
		}
	}
	$individual ++;
	close(IN);
}
######################################################################
######################################################################
###This part uses the collected information to determine genotypes
###%genotypedind = (); ###dbname\tallele1\tallele2\tregion\tallele# => ind1,ind10
###%genotypeevid = (); ###dbname\tallele1\tallele2\tregion\tallele#\tind1 => 5 copies
###%allelecorrespond = (); ###dbname\tallele1\tallele2\tregion\tallele# => dbname\tallele1\tallele2\tregion\tallele#
$individual --;
my %finalgenotype = (); ###dbname\tallele1\tallele2\tregion\tallele# => ind1geno, ind2geno...
my @indrepresented = (1..$individual);
my %dontrepeat = ();
foreach my $gti (keys %genotypedind){
	my @line = split (/\t/, $gti);
	if (exists $dontrepeat{$gti}){
	}else{
		my @inds1 = split (/\,/, $genotypedind{$gti});	
		my @inds2 = ();
		if (exists $genotypedind{$allelecorrespond{$gti}}){
			@inds2 = split (/\,/, $genotypedind{$allelecorrespond{$gti}});
			$dontrepeat{$allelecorrespond{$gti}} = 1;### This is so the reciprical of the allele isn't examined  
		}
		my %heterozygous = (); ###ind1 => 1 (only allele 1) or ind1 => 2 (only allele 2) or ind1 => 3 (heterozygous)
				       ###ind1 => 4 (only allele 1 with little evidence) or ind1 => 5 (only allele 2 with little evidence)
		foreach (@inds1){
			$heterozygous{$_} = 1; ###make unique in case there are two regions with the same allele
		}
		foreach (@inds2){
			if (exists $heterozygous{$_}){
				$heterozygous{$_} = 3;
			}else{
				$heterozygous{$_} = 2;
			}
		}
		foreach (@indrepresented){
			if (exists $heterozygous{"ind$_"}){
				if ($heterozygous{"ind$_"} == 1){
					if ($genotypeevid{"$gti\tind$_"} >= $hommin){
						if (exists $finalgenotype{$gti}){
							$finalgenotype{$gti} .= ",1";
						}else{
							$finalgenotype{$gti} = "1";
						}
					}else{
						if (exists $finalgenotype{$gti}){
							$finalgenotype{$gti} .= ",4";
						}else{
							$finalgenotype{$gti} = "4";
						}
					}
				}elsif($heterozygous{"ind$_"} == 2){
					if ($genotypeevid{"$allelecorrespond{$gti}\tind$_"} >= $hommin){
						if (exists $finalgenotype{$gti}){
							$finalgenotype{$gti} .= ",2";
						}else{
							$finalgenotype{$gti} = "2";
						}
					}else{
						if (exists $finalgenotype{$gti}){
							$finalgenotype{$gti} .= ",5";
						}else{
							$finalgenotype{$gti} = "5";
						}
					}
				}elsif($heterozygous{"ind$_"} == 3){
					if (exists $finalgenotype{$gti}){
						$finalgenotype{$gti} .= ",3";
					}else{
						$finalgenotype{$gti} = "3";
					}
				}
			}else{
				if (exists $finalgenotype{$gti}){
					$finalgenotype{$gti} .= ",0";
				}else{
					$finalgenotype{$gti} = "0";
				}
			}
		}
	}
}
close (IN);
open (IN, "<$dbfasta") || die "Can't open database fasta file\n";
my $oldname = "";
my @sequence = ();###In case the sequence has hard returns
my %dbfasta = (); ### database name => sequence
while (<IN>){
	chomp $_;
	if ($_ =~ /\>/){
		if ($oldname ne ""){
			my $newseq = join ("", @sequence);
			$dbfasta{$oldname} = "$newseq";

		}
		$oldname = substr($_,1);
		@sequence = ();
	}elsif($_ =~ /[atcgATCGnN]/){
		push (@sequence, $_); 
	}
	if(eof){
		my $newseq = join ("", @sequence);
		$dbfasta{$oldname} = "$newseq";
	}
}
######################################################################
######################################################################
###The results are printed if the heterozygosity is between the min and max
##my %finalgenotype = (); ###dbname\allele => ind1geno, ind2geno...
open (OUT, ">$outfile.geno")|| die "Can't open $outfile.geno";
foreach my $fgt (sort keys %finalgenotype){ 
	my @genotypes = split (/\,/, $finalgenotype{$fgt});
	my $allele_1_good_evidence = 0;
	my $allele_2_good_evidence = 0;
	my $allele_1 = 0;
	my $allele_2 = 0;
	my $heterozygous_count = 0;
	foreach (@genotypes){
		if ($_ == 1){
			$allele_1_good_evidence ++;
			$allele_1 ++;
		}elsif($_ == 2){
			$allele_2_good_evidence ++;
			$allele_2 ++;
		}elsif($_ == 3){
			$heterozygous_count ++;
		}elsif($_ == 4){
			$allele_1 ++;
		}elsif($_ == 5){
			$allele_2 ++;
		}
	}
	if ($allele_1 + $allele_2 + $heterozygous_count >= $genototal){ ### There must be at least this number of genotyped individuals
		if ($heterozygous_count/($allele_1 + $allele_2 + $heterozygous_count) <= $hetfreqhigh and $heterozygous_count/($allele_1 + $allele_2 + $heterozygous_count) >= $hetfreqlow){ ### The frequency of Heterozygosity must fall within this range
			my $minor_allele_freq = sprintf ("%.2f", ($allele_1/($allele_1 + $allele_2)));
			if ($allele_1 > $allele_2){
				$minor_allele_freq = sprintf ("%.2f", ($allele_2/($allele_1 + $allele_2)));
			}
			my @information = split (/\t/, $fgt);##dbname allele1 allele2 region allele#;
			my @allele_1 = split (/\;/, $information[1]);
			my @allele_2 = split (/\;/, $information[2]);
			my @region = split (/\-/, $information[3]);
			my %temp_allele = ();
			my %temp_allele_1 = ();
			foreach (@allele_1){
				$temp_allele_1{$_} ++;
			}
			my %temp_allele_2 = ();
			foreach (@allele_2){
				$temp_allele_2{$_} ++;
			}
			foreach my $a1 (keys %temp_allele_1){
				$temp_allele{$a1} ++;
			}
			foreach my $a2 (keys %temp_allele_2){
				$temp_allele{$a2} ++;
			}
########################################################
########################################################
			my %temp_temp_allele = ();
			my %temp_paralog = ();
			foreach my $ta (keys %temp_allele){
				if ($ta ne "0" and $temp_allele{$ta} != 2){
					if ($ta =~ m/\d+/g){
						my $representative = 0;
						my $temp_position = $&;
						if (substr($ta,length($&)) =~ /\-/){
							if (exists $temp_allele_1{$ta}){
								$representative = $temp_allele_1{$ta};
							}
							if (exists $temp_allele_2{$ta}){
								if ($temp_allele_2{$ta} > $representative){
									$representative = $temp_allele_2{$ta};
								}
							}
						}
						if (exists $temp_temp_allele{$temp_position}){
							$temp_temp_allele{$temp_position} = ",".(substr($ta,length($temp_position))).":$representative";
						}else{
							$temp_temp_allele{$temp_position} = substr($ta,length($temp_position)).":$representative";
						}
					} 
				}elsif($ta ne "0"){
					if ($ta =~ m/\d+/g){
						if ($temp_allele_1{$ta} != $temp_allele_2{$ta}){
							$temp_temp_allele{$&} = substr($ta,length($&)).":$temp_allele_1{$ta},".substr($ta,length($&)).":$temp_allele_2{$ta}";
						}else{
							$temp_paralog{$&} = substr($ta, length($&)).":$temp_allele_1{$ta}";
						}
					}
				}
			}
			#################################################################
			#################################################################
			###This part replaces the database sequence where it is different from the paralog
			my $snp_sequence = substr ($dbfasta{$information[0]}, $region[0] - 1, $region[1] - $region[0]);
			my $position = $region[0];
			my $new_seq;
			while ($position <= $region[1] - 1){
				if (exists $temp_paralog{$position}){
					my @info = split (/\:/, $temp_paralog{$position});
					if ($info[0] =~ /\_/){
						$info[0] =~ s/\_//;
						$new_seq .= substr($snp_sequence, $position - $region[0], 1).$info[0];
					}elsif($info[0] =~ /\-/){
						my $deletion = "-" x $info[1];
						$new_seq .= $deletion;
						$position += $info[1] - 1;
					}else{
						$new_seq .= $info[0];
					}
				}elsif(exists $temp_temp_allele{$position}){
					my @line = split (/\,/, $temp_temp_allele{$position});
					if (scalar @line > 1){
						my @variants = ();
						foreach (@line){
							my @info = split (/\:/, $_);
							if ($info[0] =~ /\-/){
								$info[0] .= $info[1];
							}
							push (@variants, $info[0]);
						}
						my $variants = join ("/", @variants);
						$new_seq .= "\[$variants\]";
					}else{
						my @info = split (/\:/, $line[0]);
						if ($info[0] =~ /\-/){
							$info[0] .= $info[1];
						}
						$new_seq .= "\[".substr($snp_sequence, $position - $region[0], 1)."\/$info[0]\]";
					}
				}else{
					$new_seq .= substr($snp_sequence,$position - $region[0], 1);
				}
				$position ++;
			}
			print OUT "$information[0]\t$information[3]\t$minor_allele_freq\t$new_seq\t$finalgenotype{$fgt}\n";
		}
	}
}
