# Supplementary material for: Identification of single nucleotide polymorphisms from the transcriptome of an organism with a whole genome duplication
Source: BMC Bioinformatics. 2013 Nov 16;14:325. doi: 10.1186/1471-2105-14-325 (PMC3840595; doi:10.1186/1471-2105-14-325)
Supplement: Additional file 2 — Perl Scripts and Instructions. This file must be decompressed before it is opened. It contains a folder with the various Perl scripts used for SNP discovery and instructions on how they may be used. The instructions may be opened with a text editor (e.g. notepad ++). [file 1471-2105-14-325-S2.zip › Final_Scripts/Instructions]

Requirements:
	-Perl (for Windows-ActiveState Perl or Strawberry Perl)
	-Stand alone BLAST (Help Manual found at: http://www.ncbi.nlm.nih.gov/books/NBK1762/) or Aligment program that outputs to SAM format
	-Sequence(s) to align cDNA against--refered to as database or reference below
	-cDNA sequences from a single individual--refered to as reads below
	-cDNA sequences from a different individual (for snp detection)
	-Perl scripts
Additional:
	-Quality file for cDNA (not required--only used for SNP quality score)
	-if you are unfamiliar with perl or how to run a script you might take a look here:
		http://perl.about.com/od/gettingstartedwithperl/ss/How-To-Install-Perl-And-Run-Your-First-Script.htm
		The main thing to worry about when running these scripts is that you are in the correct directory (or folder) and that you spelled 
		the file names correctly.  I usually just put all the scripts and other files in one folder and work in there, but there are better
		ways.

Instructions:
	1) Align cDNA sequences to a reference using Megablast or alignment program that outputs SAM format
	note: If the cDNA sequences have long names they may need to be renamed because BLAST doesn't put the full name on one line--there will be 
	uninitialized errors later if this is the case
		
		To rename you may use Rename_Fasta.pl or Rename_Fastq.pl (Cuts at first space for fasta or fastq files respectively). 
		Can be used for the Reference sequences as well.

		Example (at terminal or perl command line):
		
		perl Rename_Fasta.pl Name_of_Fasta.fasta > Renamed_Fasta.fasta
		perl Rename_Fasta.pl Name_of_Quality_File.qual > Renamed_Quality_File.qual (only if quality files exist)

	2) Use perl script Blast2Dup.pl (For Blast) or SAM2Dup.pl (For SAM) to convert the alignment file to a format that only 
	identifies differences between alignments for each cDNA set.
			
		Example:

		perl Blast2Dup.pl -i Blast_Alingment_File_Location -q Location_of_Quality_File -o Output_File_Name -region 80
		perl SAM2Dup.pl -i Blast_Alingment_File_Location -o Output_File_Name -region 80 -d reference_seq.fasta
		
		-i Input file (Need to put the full path if not in the same directory--same for all input files) alignment file
		-q Quality file (needs to correspond to input fasta file exactly--or you can leave the file out of the analysis)
		-o Output file
		-split Number of files to split the output file into (use this if you are running out of RAM).  Each of the output files will
		need to be run through SNP2DGL2.pl separately
		-region The window size to be used, should be smaller than the average read length.  The window size affects how much information will
		be used and affect how paralogs will be identified.  A window of 80 nucleotides should be able to distinguish between paralogs 
		98% similar.  This window size needs to be the same for all downstream analyses.
		-d reference seqeunces used in alignment

	3) Use perl script concatenate.pl to bring any of the files created in the previous step together.  For example if you had two fastq files
	from the same individual and they should be treated as the same.

		Example: 
		
		perl concatenate.pl -i file_1 file_2 -o file_1_and_2

	4) Use perl script modDGL2Fin6.pl to call SNPs and Estimate the number of copies of a database sequence (paralogs).  
	Use all cDNA sets together if they come from isogenic lines.  Use two cDNA sets together if from non-isogenic lines.

		Example (Shown with returns for clarity, but shouldn't have returns):

		perl modDGL2Fin6.pl -i Arlee_vs_Custom_80.dupevid Clearwater_vs_Custom_80.dupevid Skamania_vs_Custom_80.dupevid 
		Swanson_vs_Custom_80.dupevid Whalerock_vs_Custom_80.dupevid -region 80 -o All_Clones_vs_Custom_Initial_0.8_test 
		-low 0.25 -initial 0.8 -useindels yes -indelscore 20
 
		
		-i Input files: One file will produce no SNPs, but will produce Gene Copy Information
			Two files will produce SNPs if they are from two individuals (same individual may produce false positives)
			More than two files will be treated differently if they are from inbred/homozygous individuals or heterozygous individuals
		-o Output Files: Three output files are created
			Output.SNP file contains all SNPs (see below for format)
			Output.GeneCopy file contains information of the evidence for copies of a database sequence
			Output.ParaList file is used for creating probes later
		-region This is the size of the region used earlier
		-low (0-1)This is the cutoff for SNP scores--only SNPs above this score are shown in the Output.SNP file
		-genomic (yes/no) If no, the script will use database sequence size information and the number of cDNA types to estimate the number of times
		a database sequence has been copied.  This information is used to lower the score of a SNP if the region the SNP was found in deviates
		from this gene copy estimate.
		-percent (0-1) This is the percent of a gene or paralog that needs to be represented in order for it to be considered in finding the # of 
		copies of the gene.  The highest count of cDNA types to pass the threshold will be used as the gene copy number for that database sequence.
		-initial (0-1) This value is used eliminate unlikely SNPs right away.  This reduces the calculations and speeds up the analysis dramatically. 
		Smaller regions require lower initial values because the score is based on percent similarity.
		-final (0-1) This value can be used to eliminate SNPs that score above a threshold.  Only useful if you are trying to get a range of scores.
		-allelescore (0-1) This is the value used to differentiate between an allele and a paralog within a region.  If for a region there are
		many more or much fewer paralogs than expected, based on the info for all regions, then SNP scores in that region will be modified.  If 
		initial SNPs have a higher score than the allelescore, then the paralog count for that region is reduced because one of them is an allele.
		-useindels (yes/no) If yes, then indels can be called as SNPs.  Indels will be used in estimating gene copy number even if set to no.
 		-indelscore (1-40) This score helps to determine the final score of an indel SNP.  All non-indel variants were given a score from
		the quality file, but the indels were not given a score.

	5) To get sequence of SNPs and the genotypes for individuals you are interested in use the perl script Genotype.pl.  Shouldn't be used
	with indel setting on.

		Example (Shown with returns for clarity, but shouldn't have returns): 

		perl Genotype.pl -i Arlee_Vs_Omy_Uniq_Mega_Default_Insertion_Mod_Region_80.dupevid 
		Clearwater_Vs_Omy_Uniq_Mega_Default_Insertion_Mod_Region_80.dupevid 
		Skamania_Vs_Omy_Uniq_Mega_Default_Insertion_Mod_Region_80.dupevid 
		Swanson_Vs_Omy_Uniq_Mega_Default_Insertion_Mod_Region_80.dupevid 
		Whalerock_Vs_Omy_Uniq_Mega_Default_Insertion_Mod_Region_80.dupevid 
		-o All_Clones_Vs_Omy_Uniq_Mega_Default_Insertion_Mod_Region_80_Initial_0.8_no_indels 
		-snp All_Clones_Vs_Omy_Uniq_Mega_Default_Insertion_Mod_Region_80_Initial_0.8_no_indels.SNP 
		-region 80 -hommin 3 -dbfasta Omy.seq.uniq.renamed

		-i These are the files you want to genotype.  They are the files returned from step 2 or 3.  The order in the output 
		file is determined by the order you put them in here.
		-o This is the output file 
		-snp The SNP file produced during step 4
		-region The nucleotide window specified during step 2
		-hetfreqhigh The maximum frequency of heterozygous individuals.  If a SNPs has more it won't be reported.
		-hetfreqlow The minimum frequency of heterozygous individuals.
		-genototal The minimum number of individuals that have been genotyped.
		-hommin  The number of reads an individual needs to be considered homozygous.  Each allele will be reported as 1 or 2
		if they pass the hommin.  Otherwise they will be 4 or 5 respectively.  Heterozygous = 3.
		-dbfasta The fasta file used as the reference.  This is used to generate the sequence of the SNP.

#########################
#########################
The rest of the steps are optional 

	6) Use DupEvidDraw.pl to see overview of evidence for paralog(s) for an individual (only shows up to 5 paralogs).  
	   Use DupEvidDistribution.pl to see the distribution of sequence similarity of the alignments.

		Example:

		perl DupEvidDraw.pl -i file.dupevid -o outputfile -seqevid 2
		perl DupEvidDistribution.pl -i file.dupevid -o outputfile -seqevid 2

		-i The -i argument should be followed by a space and then the name of a dupevid file (produced in step 2 or 3)
		-o The -o argument should be followed by a space and then the desired name of the output file
		-seqevid The -seqevid argument should be followed by a space and then by the minimum number of cDNA sequences required to be
		considered a real cDNA type and not a sequencing error.

	7) Use GetParalogCount.pl to get a histogram of paralogs

		Example: 
		
		perl GetParalogCounts.pl Genotype_File > Output_File

		The Genotype_File was produced during step 4

	8) Use SNPStats.pl to get the distribution of the SNPs

		Example: 
		
		perl SNPStats.pl SNP_File 0.25 > Output_File
		
		The SNP_file was produced during step 4, and the number (0-1) is used to report the SNPs with a score greater/= than this number 
	
	9) Use GetSAMseq.pl to visualize the different cDNA types within a region with a SNP in it
	
		Example:

		perl GetSAMseq.pl -i SAM_file_1 SAM_file_2 -d reference_seq_fasta -o Output_File -geno Genotype_file

		-i Input file (SAM alignment files)
		-d Reference Fasta file
		-o Output file
		-geno The genotype file produced in step 5.

#################################################################################################
#################################################################################################

	Examples of Output Files
	Alignment (BLAST output):
#################################################################################################
See BLAST documentation for explanation of File Output
#################################################################################################
MEGABLAST 2.2.21 [Jun-14-2009]


Reference: Zheng Zhang, Scott Schwartz, Lukas Wagner, and Webb Miller (2000), 
"A greedy algorithm for aligning DNA sequences", 
J Comput Biol 2000; 7(1-2):203-14.

Database: RainbowAtlanticwithremovedoverlap.fasta 
           5129 sequences; 8,599,418 total letters

Searching..................................................done

Query= GHL9OXL01A7KG3
         (39 letters)

 ***** No hits found ******


Query= GHL9OXL01AUEHL
         (144 letters)


                                                                 Score    E
Sequences producing significant alignments:                      (bits) Value

BT074274                                                               74   7e-14

>BT074274
          Length = 1214

 Score = 73.8 bits (37), Expect = 7e-14
 Identities = 40/41 (97%)
 Strand = Plus / Plus

                                                    
Query: 32  agagaagggagagaaggaagagaaagcataaactggttgtg 72
           |||||||||||| ||||||||||||||||||||||||||||
Sbjct: 458 agagaagggagaaaaggaagagaaagcataaactggttgtg 498
#################################################################################################
#################################################################################################

	Examples of Output Files
	Dupevid (Step 2 or 3 output):
#################################################################################################
Database Name "=" Length of Sequence "." Start of alignment "-" End of alignment "tab" variant positions "tab" nucleotide at position "tab" score "|"
                                                                                       variant positions "tab" nucleotide at position "tab" score "|"
										       (Other cDNA types seen at this region of the reference)
#################################################################################################
gnl|UG|Omy#S15238745=820.60-140	63(1	c	35|0(15|95;96;112;116(1	c;a;t;-	37;37;13;0|63;95;96;112(1	c;c;a;t	35;37;37;37|95;96;112(5	c;a;t	36.0625;34.375;33.25
#################################################################################################
#################################################################################################

	Examples of Output Files
	Gene Copy Information/GCI (modDGL2Fin6.pl output):
#################################################################################################
Database Name "tab" Gene Copy Number "tab" Highest Region "tab" Highest Region Count
                          0 => not enough info
#################################################################################################
gnl|UG|Omy#S15238758 AB024967 Oncorhynchus mykiss library (Sakamoto	0	0	0
gnl|UG|Omy#S15238835 AU081145 Oncorhynchus mykiss Kidney infected	2	328-388	6
gnl|UG|Omy#S15238851 AU081173 Oncorhynchus mykiss Kidney infected	0	100-160	2
gnl|UG|Omy#S15238866 AU081040 Oncorhynchus mykiss Kidney infected	0	0	0
gnl|UG|Omy#S15238867 AU081041 Oncorhynchus mykiss Kidney infected	0	145-205	1
#################################################################################################
#################################################################################################

	Examples of Output Files
	SNP (modDGL2Fin6.pl output):
#################################################################################################
Database Name "." Region "tab" allele1 "." individuals with allele 1 "|" allele2 "." individuals with allele 2 "tab" score of SNP
#################################################################################################
gnl|UG|Omy#S15238835 AU081145 Oncorhynchus mykiss Kidney infected.628-688	638_;675_.ind10|638_;641_;641_;675_.ind4	0.0132077134666537
gnl|UG|Omy#S15238835 AU081145 Oncorhynchus mykiss Kidney infected.118-178	123_;164-;165-.ind6|164-;165-.ind2	0.0132077134666537
gnl|UG|Omy#S15238835 AU081145 Oncorhynchus mykiss Kidney infected.118-178	123_;152_;164-;165-.ind11|123_;164-;165-.ind6	0.0132077134666537
gnl|UG|Omy#S15238835 AU081145 Oncorhynchus mykiss Kidney infected.268-328	269c;282_;286c.ind7|282_;286c.ind11	0.0211323415466459
gnl|UG|Omy#S15238835 AU081145 Oncorhynchus mykiss Kidney infected.268-328	273_;286c.ind11|273_;276a;286c.ind4	2.03237360252916e-05
gnl|UG|Omy#S15238835 AU081145 Oncorhynchus mykiss Kidney infected.268-328	273_;284_;286c.ind4|273_;286c.ind11	6.30853360587765e-06
#################################################################################################
#################################################################################################

	Examples of Output Files
	Genotype (Genotype.pl output):
#################################################################################################
Database Name "tab" region "tab" minor frequence "tab" sequence of SNP "tab" genotypes of individuals
#################################################################################################
gnl|UG|Omy#S62367111	331-411	0.33	TTGCAAA[T/c]GCAGTGGCAGCTAGAGCTGACAAATTCAAGCCATGGCAGAAAGCCTTCTTCTACTGCGGGATGGCACTGTTT	4,5,0,0,4
gnl|UG|Omy#S62367173	419-499	0.33	ATCACCAGACAT[C/g]TAATATGTTCCTTGTAAGGTCAAATGTAGAGTTGTCATGTCAGAGGACCTACTACAGTGTTGAAACA	5,4,5,0,0
##Note:  If there are "-" in the genotype sequence, then it means there are deletions in the cDNA sequence
#################################################################################################
#################################################################################################

	Examples of Output Files
	Paralog Draw (DupEvidDraw.pl output):
#################################################################################################
Database Name "tab" Database Length
 Start of Region -----------------------------------------Next Region -----
";" % similarity of cDNA to Database "," # of same cDNAs ";" repeat for different region
";" same Region different cDNA type  ","                 ";" Same region as above 

For overlaping regions
";" % similarity of cDNA to Database "," # of same cDNAs ";" repeat for different region
";" same Region different cDNA type  ","                 ";" Same region as above 

This file is used to visualize the data for paralogs.  Each region may have multiple cDNA types and the evidence will be stacked into a column for each 
region with evidence.  Only 5 paralogs can be visualized at once (unless the script is modified slightly).  In the example, for the region 44-124, there are 5 cDNA types with % similarity ranging from 0.99 - 0.96, and coverage of each of those cDNA types ranges from 3 sequences - 87 sequences.  In order to keep the column width, the coverage goes from 1* (1) - 99 (99 or more).
#################################################################################################
AB015449	524
44------124-----204-----284-----364-----444-----
;0.96,25;0.99,2*;0.70,14;0.99,19
;0.97,3*;0.99,3*;0.71,96;0.99,2*
;0.97,3*;0.99,4*;0.93,23;0.99,3*;0.96,2*;0.95,3*
;0.97,6*;0.99,7*;0.99,10;0.99,3*;0.97,2*;0.99,2*
;0.99,87;1.00,99;1.00,87;1.00,23;1.00,9*;1.00,4*

;0.99,94;1.00,83;1.00,85;1.00,32;1.00,25;1.00,8*
;0.97,4*;0.99,5*;0.99,11;0.99,26;0.99,4*;0.97,3*
;0.97,27;0.99,4*;0.97,2*;0.99,2*;0.93,6*;0.96,2*
;0.97,2*;0.99,3*;0.96,23;0.97,3*;0.91,5*
--------;0.99,26;0.75,99;0.97,2*
4-------84------164-----244-----324-----404-----
#################################################################################################
#################################################################################################

	Examples of Output Files
	SNP window of Evidence (GetSAMseq.pl output):
#################################################################################################
Database name "tab" Region with SNP in it
The reference sequence 
The allele sequences [allele1/allele2]
CDNA type from SAM alignment #1
CDNA type from SAM alignment #2 (also allele 1 "a1")
CDNA type from SAM alignment #3 (also allele 2 "a2")

Note: This file is only for visualization of the SAM output, it doesn't handle indels all that well.  The SAM
cDNA types might not match the allele[1/2], either it is too long or short.  If there is extra sequence because of this,
the extra sequence should not be used for downstream purposes (i.e. trust the allele sequence line not the SAM lines).
#################################################################################################
gnl|UG|Omy#S34312328	179-259
GGTGCTAGGTGATGATGAGGATGACCCGTCCTTCACCCAGCCCAGTACGTCGCAGGTACAGAAGGGTCTGGACAGACTGA -db
GGTGCTAGGTGATGATGAGGATGACCCGTCCTTCACCCAGCCCAGTACGTCGCAGGTACAGAAGGGTCTGGACAGA[C/T]TGA -allele[1/2]
GGTGCTAGGTGATGATGAGGATGATCCGTCCTTCACCCAGCCCAGTACGTCGCAGGTACAGAAGGGTCTGGACAGACTGA
GGTGCTAGGTGATGATGAGGATGACCCGTCCTTCACCCAGCCCAGTACGTCGCAGGTACAGAAGGGTCTGGACAGACTGA a1
GGTGCTAGGTGATGATGAGGATGACCCGTCCTTCACCCAGCCCAGTACGTCGCAGGTACAGAAGGGTCTGGACAGATTGA a2
